# Supplementary material for: Human placental piwi-interacting RNA transcriptome is characterized by expression from the DLK1-DIO3 imprinted region
Source: Sci Rep. 2021 Jul 22;11:14981. doi: 10.1038/s41598-021-93885-3 (PMC8298716; doi:10.1038/s41598-021-93885-3)
Supplement: Supplementary file 3 — Supplementary Table 1. [file 41598_2021_93885_MOESM3_ESM.xlsx]

## Sheet: Placenta_30_hsa_piRNAs_sample_a
Supplemental Table 1- Sample information
Sample ID (external)	Gender (fetus)	Karyotype	Trimester	Weeks	Processing Time (hours)
P1	M	46,XY	2	17	72
P2	F	46,XX	2	21.8	24
P3	M	46,XY	2	20.4	48
P4	F	46,XX	2	23.4	48
P5	M	46,XY	2	22.4	24
P6	F	46,XX	2	18	24
P7	F	46,XX	2	23.9	192
P8	F	46, XX	2	19	24
P9	M	46,XY	2	19	144
P10	M	46,XY	2	21.5	96
P11	F	46,XX	1	10.6	1
P12	F	46,XX	1	7.1	2
P13	F	46,XX	1	6.5	1.5
P14	F	46,XX	2	15	168
P15	F	46,XX	2	15.5	168
P16	M	46,XY	3	40.1	48
P17	F	46,XX	2	18.5	120
P18	M	46,XY,del(20q)	1	9.6	1.33
P19	F	46,XX	2	14	72
P20	F	46,XX	3	40.3	48
P21	F	46,XX	2	18.7	24
P22	M	46,XY	1	9.6	2
P23	M	46,XY	3	38.6	72
P24	F	46,XX	3	38	24
P25	F	46,XX	3	39.7	1.66
P26	M	46,XY	3	39	15.5
P27	M	46,XY	3	39.9	24
P28	M	46,XY	3	38.7	1
P29	F	46,XX	3	38.9	48
P30	M	46,XY	2	21.6	96
