# Supplementary material for: Human placental piwi-interacting RNA transcriptome is characterized by expression from the DLK1-DIO3 imprinted region
Source: Sci Rep. 2021 Jul 22;11:14981. doi: 10.1038/s41598-021-93885-3 (PMC8298716; doi:10.1038/s41598-021-93885-3)
Supplement: Supplementary file 4 — Supplementary Table 2. [file 41598_2021_93885_MOESM4_ESM.xlsx]

## Sheet: Sheet1
Supplemental Table 2 – piRNA expression for each placenta sample
				EXPRESSION VALUES (READS PER MILLION, RPM) IN PLACENTA SAMPLES
piRNA ID	chromosome	start	end	P1	P2	P3	P4	P5	P6	P7	P8	P9	P10	P11	P12	P13	P14	P15	P16	P17	P18	P19	P20	P21	P22	P23	P24	P25	P26	P27	P28	P29	P30
piR-hsa-10014	chr17	17044002	17044029	0	0	0	0	0	0	0.045	0	0	0	0	0	0	0	0	0	0	0	0	0	0	0	0	0	0	0	0	0	0	0
piR-hsa-10048	chr1	110600551	110600580	0	0	0	0	0	0	0	0	0	0.028	0	0	0	0	0	0	0	0	0	0	0	0	0	0	0	0	0	0	0	0
piR-hsa-10070	multiple	--	--	0	0	0	0	0	0	0.045	0.024	0	0	0	0	0	0	0	0	0	0	0	0	0	0	0	0	0	0	0	0	0	0
piR-hsa-10071	multiple	--	--	0	0	0	0	0	0	0.045	0.024	0	0	0	0	0	0	0	0	0	0	0	0	0	0	0	0	0	0	0	0	0	0
piR-hsa-1008	multiple	--	--	1.916	1.867	2.398	3.895	1.536	0.893	31.009	2.534	4.775	11.501	1.942	1.616	3.735	2.043	4.393	8.017	9.441	1.414	4.696	7.775	0.975	3.84	10.404	3.333	1.122	3.048	0.891	0.804	7.54	8.796
piR-hsa-10096	chr16	2258515	2258541	0	0	0	0	0	0	0	0.047	0	0	0	0	0	0	0	0	0	0	0	0	0	0	0	0	0	0	0	0	0	0
piR-hsa-1011	chrM	295	323	0.697	0.451	0.206	0.303	0.154	0	0.089	0.189	0.025	0	0	0	0.187	0	0	0.146	0	0	0.34	0.18	0	0	0.022	0	0.086	0	0.036	0.172	0.107	0.119
piR-hsa-10110	chr5	132203288	132203316	0	0	0	0	0	0	0	0.024	0	0	0	0.035	0	0	0.09	0	0	0	0	0	0	0	0	0	0	0	0	0	0	0
piR-hsa-10123	multiple	--	--	0	0	0	0	0	0	0.045	0	0	0	0	0	0	0	0	0	0	0	0	0	0	0	0	0	0	0	0	0	0	0
piR-hsa-10204	chr12	44431526	44431552	0	0	0	0	0	0	0	0	0	0	0	0.035	0	0	0	0	0	0	0	0	0	0	0	0	0	0	0	0	0	0
piR-hsa-10205	chr19	17432827	17432853	0	0	0	0	0	0	0	0	0	0	0	0	0	0	0	0	0	0	0	0	0	0	0	0	0	0	0	0	0.027	0
piR-hsa-10272	multiple	--	--	0	0	0	0	0	0	0.045	0	0	0	0	0	0	0	0	0	0	0	0	0	0	0	0	0	0	0	0	0	0	0
piR-hsa-10278	chr3	12939555	12939584	0	0.064	0	0	0	0	0	0.024	0.025	0	0	0	0	0	0	0	0	0	0	0	0	0	0	0	0.029	0	0	0	0	0
piR-hsa-10310	chr2	204293689	204293717	0.087	0	0	0	0.038	0	0.089	0.071	0	0	0	0	0	0	0	0	0	0	0	0.03	0	0	0.044	0	0	0	0	0	0	0
piR-hsa-10337	multiple	--	--	0	0.064	0	0	0.038	0	2.1	0.047	0.197	0.306	0	0.246	0.373	0	0	0	0.066	0.129	0.204	0.15	0.174	0	0.067	0	0	0	0.143	0	0.08	0.179
piR-hsa-10340	chr22	50282408	50282435	0	0	0	0	0	0	0	0	0	0	0	0	0	0	0	0	0	0	0	0	0	0	0	0	0.029	0	0	0	0	0
piR-hsa-1037	multiple	--	--	0.087	0.064	0	0.051	0.038	0	0	0.047	0.025	0.028	0	0	0	0	0	0	0	0	0	0.06	0.104	0	0	0.196	0	0	0.071	0	0	0
piR-hsa-10371	multiple	--	--	0	0	0	0	0	0	0	0	0	0.056	0	0	0	0	0	0	0	0	0	0	0	0	0	0	0	0	0	0	0	0.03
piR-hsa-1038	multiple	--	--	0.087	0.129	0	0.051	0.077	0	0.045	0.047	0.123	0.056	0	0	0	0	0	0	0	0	0	0.06	0.139	0.886	0	0.196	0	0	0.071	0	0	0
piR-hsa-10380	multiple	--	--	0	0	0	0	0	0	0	0	0	0	0	0	0	0	0.09	0	0	0	0	0	0	0	0	0	0	0	0	0	0	0
piR-hsa-10429	multiple	--	--	0	0	0	0	0	0	0	0	0	0	0	0	0	0	0	0	0.066	0	0	0	0	0	0	0	0	0	0	0	0	0
piR-hsa-1043	chr4	76807188	76807219	1.829	1.223	1.61	0.708	1.114	0.765	4.066	0.758	1.698	3.759	4.272	2.319	2.427	3.746	1.255	3.79	2.245	1.928	2.927	6.274	3.17	5.908	1.42	2.353	1.524	2.462	1.639	1.149	3.943	1.789
piR-hsa-10430	multiple	--	--	0	0	0	0	0	0	0	0	0	0	0	0	0	0	0	0	0.066	0	0	0	0	0	0	0	0	0	0	0	0	0
piR-hsa-10453	multiple	--	--	0.087	0	0.034	0.051	0.115	0	0.849	0.142	0.098	0.084	0	0.105	0	0.114	0	0	0.198	0	0	0.03	0	0	0.044	0	0.058	0	0	0	0.027	0.06
piR-hsa-10454	chr1	12617328	12617357	0	0	0.069	0	0.038	0.064	0.447	0.047	0.025	0.028	0	0.035	0	0	0	0	0.066	0	0	0.03	0	0	0.044	0	0.029	0	0.036	0	0.053	0.03
piR-hsa-10455	multiple	--	--	0	0	0.069	0	0.038	0.064	0.447	0.047	0.025	0.028	0	0.035	0	0	0	0	0.066	0	0	0.03	0	0	0.044	0	0.029	0	0.036	0	0.053	0.03
piR-hsa-10496	multiple	--	--	0	0	0	0	0	0	0	0.024	0	0	0	0	0	0	0	0	0	0	0	0	0	0	0	0	0	0	0	0	0	0
piR-hsa-10501	multiple	--	--	0	0	0	0	0	0	0	0.024	0	0	0	0	0	0	0	0	0	0	0	0	0	0	0	0	0	0	0.036	0	0	0
piR-hsa-10517	multiple	--	--	0	0	0	0	0.038	0	0.134	0	0	0	0	0	0	0	0	0	0	0	0	0	0.035	0	0	0	0	0	0.071	0.057	0	0
piR-hsa-1056	chr7	63767852	63767884	0	0	0.069	0.051	0	0	0	0.024	0.025	0.111	0	0	0	0	0	0	0	0	0.068	0	0	0	0	0	0	0	0	0	0	0
piR-hsa-10584	chr6	31238904	31238930	0	0	0	0	0	0	0.045	0	0	0	0	0	0	0	0	0	0	0	0	0	0	0	0	0	0	0	0	0	0	0
piR-hsa-10597	multiple	--	--	0	0	0	0	0	0	0	0	0	0	0	0	0	0	0	0	0.066	0	0	0	0.035	0	0	0	0	0	0	0	0	0
piR-hsa-10631	chr11	46784020	46784047	0	0	0	0	0	0.064	0	0.024	0	0.028	0	0	0	0.114	0.09	0	0	0	0	0	0	0	0	0	0	0	0	0	0	0
piR-hsa-10700	chr3	15085366	15085394	0	0	0	0	0	0	0	0	0	0.028	0	0	0	0	0	0	0	0	0	0	0	0	0	0	0	0	0	0	0	0.03
piR-hsa-10705	multiple	--	--	0	0	0	0	0	0	0	0	0	0.028	0	0	0	0	0	0	0	0	0	0	0	0	0	0	0	0	0	0	0	0.03
piR-hsa-1075	chr12	109936091	109936122	0	0	0	0	0	0	0	0	0	0	0	0	0	0	0	0	0	0	0	0.06	0	0	0.022	0	0.029	0	0	0	0	0
piR-hsa-10762	chr19	16136649	16136680	0	0	0	0	0	0	0	0.024	0	0	0	0	0	0	0	0	0	0	0	0	0	0	0	0	0	0	0	0	0	0
piR-hsa-1077	multiple	--	--	1.655	1.545	1.747	1.264	0.922	1.531	11.528	1.61	5.046	4.734	2.33	1.3	4.295	6.925	3.228	1.895	1.056	0.771	3.199	5.463	1.741	6.794	1.73	2.549	1.841	1.993	1.39	1.436	5.355	3.489
piR-hsa-1079	multiple	--	--	0.087	0	0.069	0.051	0.115	0.128	0.179	0.024	0.025	0.028	0.777	0.351	0.56	0.227	0.179	0	0	0.129	0	0.09	0.035	0	0.022	0	0.029	0.117	0	0.057	0.027	0
piR-hsa-1080	multiple	--	--	0	0	0	0	0	0	0	0	0	0.028	0	0	0	0	0	0	0	0	0	0	0	0	0	0	0	0	0	0	0	0
piR-hsa-10802	multiple	--	--	0	0	0	0	0	0	0.045	0	0	0	0	0	0	0	0	0	0	0	0	0	0	0	0	0	0	0	0	0	0	0
piR-hsa-10824	chr19	1270985	1271014	0	0	0	0	0	0	0	0	0	0	0	0	0	0	0	0	0.066	0	0	0.03	0	0	0	0	0	0	0	0	0	0.03
piR-hsa-10831	multiple	--	--	0	0	0	0	0.038	0	0.045	0.024	0	0	0	0.07	0.187	0	0	0	0	0	0	0	0	0	0.022	0	0	0	0	0	0	0.03
piR-hsa-10832	multiple	--	--	0	0	0	0	0.038	0	0.045	0.024	0	0	0	0.07	0.187	0	0	0	0	0	0	0	0	0	0.022	0	0	0	0	0	0	0.03
piR-hsa-10844	chr4	183116648	183116675	0	0	0	0	0	0	0	0	0.025	0	0	0	0	0	0	0	0	0	0	0.03	0	0	0	0	0	0	0	0	0	0
piR-hsa-1085	chr20	25650667	25650695	0.087	0	0	0	0.038	0	0.179	0.024	0.049	0	0	0.07	0	0	0	0	0	0	0.204	0	0	0	0	0	0	0	0	0	0	0
piR-hsa-10863	multiple	--	--	0	0	0	0	0	0	0.045	0	0	0	0	0	0	0	0	0	0	0	0	0	0	0	0	0	0	0	0	0	0.027	0.03
piR-hsa-10873	multiple	--	--	0.087	0	0	0	0	0	0.402	0.047	0.098	0.084	0	0	0.187	0	0	0	0.132	0	0	0	0	0	0.044	0	0.029	0	0	0.172	0.08	0.089
piR-hsa-10875	chr2	231911711	231911741	0	0	0	0	0	0	0	0.024	0	0	0	0	0	0	0	0	0	0	0	0	0	0	0	0	0	0	0	0	0	0
piR-hsa-10876	multiple	--	--	0	0	0	0	0	0	0.134	0.024	0	0.028	0	0	0	0	0	0	0	0	0	0	0	0	0	0	0	0	0	0	0	0
piR-hsa-10886	multiple	--	--	0	0.129	0.137	0.253	0.077	0	0.626	0.213	0.049	0.084	0	0.141	0	0.114	0	0	0.066	0.129	0	0.06	0.07	0	0.044	0	0.086	0.234	0	0.057	0.053	0.209
piR-hsa-10887	multiple	--	--	0	0	0	0	0	0	0.313	0.047	0	0.139	0	0.07	0	0.114	0	0	0	0	0	0.06	0	0	0.044	0	0.086	0.234	0	0.115	0.107	0.179
piR-hsa-10888	multiple	--	--	0	0	0	0	0	0.064	0.536	0.071	0	0.223	0	0.141	0	0.114	0	0	0	0	0	0.12	0	0	0.067	0	0.086	0.234	0.036	0.172	0.107	0.179
piR-hsa-10889	multiple	--	--	0	0	0	0	0	0	0.089	0	0	0	0	0	0	0.114	0	0	0	0	0	0.03	0	0	0	0	0.029	0	0	0.115	0.027	0.119
piR-hsa-10894	chr17	4064232	4064261	0	0	0	0	0	0	0	0	0	0	0	0.035	0	0	0	0	0	0	0	0	0	0	0	0	0	0	0	0	0	0
piR-hsa-10905	chr9	124088826	124088854	0	0	0	0	0	0	0.045	0	0	0	0	0	0	0	0	0	0	0	0	0	0	0	0	0	0	0	0	0	0	0
piR-hsa-10913	multiple	--	--	0	0	0	0	0	0	0.134	0	0	0	0	0	0	0	0	0	0	0	0	0	0	0	0	0	0	0	0	0	0	0.03
piR-hsa-10927	multiple	--	--	0	0	0	0	0	0	0.045	0	0	0	0	0	0	0	0	0	0	0	0	0	0	0	0	0	0	0	0	0	0	0
piR-hsa-10929	chr11	57507599	57507625	0	0	0	0	0	0	0	0	0	0.028	0	0.035	0	0	0	0	0	0	0	0	0.035	0	0	0	0	0	0	0	0	0
piR-hsa-10933	multiple	--	--	0.087	0	0	0	0	0	0	0	0	0	0	0	0	0	0	0	0	0	0	0.03	0	0	0	0	0	0	0	0	0	0
piR-hsa-10934	multiple	--	--	0	0	0	0	0	0	0.045	0	0	0	0	0	0	0	0	0	0	0	0	0	0	0	0	0	0	0	0	0.172	0	0.03
piR-hsa-10935	multiple	--	--	0	0	0	0	0	0	0	0	0	0	0	0.035	0	0	0	0	0	0	0	0	0	0	0	0	0	0	0	0	0	0
piR-hsa-10936	multiple	--	--	0	0	0	0	0	0	0	0.024	0	0	0	0.035	0	0	0	0	0	0	0	0	0	0	0	0	0	0	0	0	0	0
piR-hsa-10987	chr2	25050870	25050898	0	0	0	0	0	0	0.045	0	0	0	0	0	0	0	0	0	0	0	0	0	0	0	0	0	0	0	0	0	0	0
piR-hsa-1100	multiple	--	--	0.697	0.451	0.24	0.405	0.307	0.319	2.055	0.639	0.468	1.114	0	1.054	1.681	0.795	1.076	0.292	0.726	1.414	0.613	0.841	0.279	0.591	0.732	0.392	0.978	1.407	0.143	0.459	0.639	0.209
piR-hsa-11058	chr2	239356322	239356351	0	0	0	0	0	0	0	0	0	0.028	0	0	0	0	0	0	0	0	0	0	0	0	0	0	0	0	0	0	0	0
piR-hsa-11059	chr2	239356322	239356352	0	0	0	0	0	0	0	0	0	0.028	0	0	0	0	0	0	0	0	0	0	0	0	0	0	0	0	0	0	0	0
piR-hsa-11080	chr12	127650953	127650982	0	0	0	0	0.038	0	0.134	0	0	0.028	0	0.035	0	0	0.09	0.146	0.066	0	0	0.03	0.035	1.182	0.044	0	0	0	0	0	0.027	0.089
piR-hsa-11085	chr9	138377459	138377488	0	0	0	0	0	0	0	0	0	0	0	0	0	0	0	0	0	0	0	0	0	0	0	0	0	0	0	0	0	0.03
piR-hsa-11094	chrX	47102797	47102827	0	0	0	0	0	0	0.045	0	0	0	0	0	0	0	0	0	0	0	0	0	0	0	0	0	0	0	0	0	0	0
piR-hsa-11115	chr15	89744402	89744432	0	0	0	0	0	0	0	0	0	0	0	0	0.187	0	0	0	0	0	0	0	0	0	0	0	0	0	0	0	0	0
piR-hsa-11148	multiple	--	--	0	0	0	0	0.038	0.064	0.089	0.047	0	0.028	0	0	0	0	0	0	0	0	0	0	0	0	0	0	0	0	0	0	0.027	0
piR-hsa-11149	multiple	--	--	0	0	0	0	0.038	0	0.402	0.071	0.049	0	0	0	0	0	0	0	0	0	0	0	0	0	0.022	0	0	0	0.036	0	0.027	0
piR-hsa-11151	chr15	62534792	62534824	0	0	0	0	0	0	0	0.024	0	0	0	0	0	0	0	0	0	0	0	0	0	0	0	0	0	0	0	0	0	0
piR-hsa-11159	chr3	12941278	12941307	0	0	0	0	0	0	0	0	0	0	0	0	0	0	0	0	0	0	0	0	0	0	0.022	0	0	0	0	0	0	0
piR-hsa-11209	chr11	119172940	119172969	0	0	0	0	0	0	0.045	0	0.025	0.084	0	0	0	0	0	0	0	0	0.068	0	0	0	0	0	0	0	0	0	0	0
piR-hsa-11234	chr12	118854122	118854152	0	0	0	0	0	0	0	0	0	0	0	0	0	0	0	0	0	0	0	0	0	0	0	0	0	0	0	0	0.027	0
piR-hsa-11246	chr15	62540157	62540185	0	0	0	0	0.077	0	0	0.024	0	0	0	0	0	0	0	0	0	0	0	0	0	0	0	0	0	0	0	0	0	0
piR-hsa-11249	multiple	--	--	0	0	0.069	0.101	0.038	0	0.089	0.118	0.049	0.084	0	0	0	0.114	0	0	0.132	0	0.136	0.03	0	0.591	0.022	0	0.058	0	0.036	0	0	0.119
piR-hsa-11256	multiple	--	--	0	0	0.034	0	0	0	0.045	0.047	0.025	0	0	0.035	0	0	0.09	0	0.132	0	0.136	0.15	0.035	0	0.022	0	0.029	0	0.036	0.057	0	0.089
piR-hsa-11259	multiple	--	--	0	0	0	0	0	0	0	0.024	0	0	0	0	0	0	0	0	0	0	0	0	0	0	0	0	0	0	0	0	0.053	0
piR-hsa-11280	chr11	74721826	74721853	0	0	0	0	0	0	0	0	0	0	0	0	0	0	0	0	0	0	0	0	0	0	0	0	0	0	0	0	0	0.03
piR-hsa-11325	multiple	--	--	0	0	0	0	0	0	0	0	0	0	0	0.035	0	0	0	0	0	0	0	0	0	0	0	0	0	0	0	0	0	0
piR-hsa-11328	chr7	150725554	150725582	0	0.064	0	0.051	0	0	0	0.071	0	0	0	0	0	0	0	0	0	0	0	0	0	0	0	0	0	0	0	0	0	0
piR-hsa-11341	chr6	28849211	28849239	4.007	1.738	3.7	2.074	0.691	1.212	10.277	1.089	2.88	4.01	1.554	1.651	3.174	3.292	3.407	3.207	3.499	0.9	2.722	3.782	1.707	0.591	2.551	1.961	1.726	2.814	1.14	0.747	6.048	3.429
piR-hsa-11357	multiple	--	--	0	0	0	0	0	0	0.045	0	0	0.056	0	0	0	0	0	0	0	0	0	0.03	0	0	0	0	0	0	0	0	0	0
piR-hsa-11358	multiple	--	--	0	0	0	0	0	0	0.045	0	0	0.056	0	0	0	0	0	0	0	0	0	0.03	0	0	0	0	0	0	0	0	0	0
piR-hsa-11360	chr9	96938634	96938666	2.265	5.408	5.516	6.221	2.919	2.424	1.743	3.979	3.446	3.063	17.09	10.576	25.208	23.612	20.621	20.989	10.233	2.185	5.377	22.244	8.533	4.726	18.434	6.274	2.991	4.572	2.673	5.054	4.662	3.459
piR-hsa-11361	chr9	96938243	96938273	4,259.18	5,416.89	4,963.52	5,918.39	3,668.28	1,800.87	1,540.45	6,623.94	5,167.27	4,432.59	1,380.37	895.167	705.833	1,621.64	3,376.46	4,191.2	3,710.85	659.142	1,499.36	2,878.96	3,018.31	674.7	4,704.5	3,232.09	2,943.65	1,789.92	3,079.16	3,386.36	3,097.18	3,121.34
piR-hsa-11362	chr21	17912157	17912189	141.795	300.037	291.986	501.95	219.086	92.99	93.117	285.583	252.384	235.218	88.943	69.464	105.875	107.39	135.202	178.557	176.606	31.877	59.484	162.492	160.704	38.402	235.1	122.35	112.798	67.883	149.567	221.749	136.862	160.066
piR-hsa-11375	chr3	49022293	49022319	0	0	0	0	0	0	0	0	0	0	0	0	0	0	0	0	0	0	0	0	0.035	0	0	0	0	0	0	0	0	0
piR-hsa-11486	chr11	67376036	67376062	0	0	0	0	0	0	0.089	0	0.049	0	0	0	0	0	0	0	0	0	0	0	0	0	0	0	0	0	0	0	0	0
piR-hsa-1151	chr15	51574643	51574674	0	0	0	0	0	0	0	0.024	0	0	0	0	0	0	0.09	0	0	0	0	0	0	0	0	0	0	0	0	0	0	0
piR-hsa-11510	multiple	--	--	0	0	0	0	0	0	0.089	0	0	0.028	0	0	0.373	0	0	0	0.066	0	0	0	0.035	0	0.022	0	0.029	0	0	0	0.053	0
piR-hsa-1153	chr13	50656305	50656334	0	0	0	0	0	0	0	0.024	0	0	0	0	0	0	0	0	0	0	0	0	0	0	0	0	0	0	0	0	0	0
piR-hsa-11563	chr3	15481218	15481245	0	0	0	0	0	0	0	0	0	0	0	0	0	0	0	0	0.066	0	0	0	0	0	0	0	0	0	0	0	0	0
piR-hsa-11564	chr15	102313136	102313166	0	0.064	0	0	0	0	0	0	0	0	0	0	0	0	0	0	0	0	0	0	0	0	0	0	0	0	0	0	0	0
piR-hsa-1160	chr12	12942469	12942500	0	0	0	0	0	0	0	0	0	0	0	0	0	0	0	0	0	0	0	0.06	0	0	0	0	0	0	0	0	0.027	0
piR-hsa-11611	multiple	--	--	0	0	0	0	0	0	0.045	0	0	0.028	0	0	0	0	0	0	0	0	0	0	0	0	0	0	0	0	0	0	0	0
piR-hsa-11619	multiple	--	--	0	0	0	0	0	0	0	0	0	0	0	0	0	0	0	0	0	0	0	0	0	0	0	0.196	0	0	0	0	0	0
piR-hsa-11632	chr15	97313888	97313920	0	0	0	0	0	0	0	0	0	0.084	0	0	0	0	0	0	0	0	0	0	0	0	0	0	0	0	0	0	0	0
piR-hsa-11639	chr16	30961415	30961443	0.087	0	0	0	0	0	0	0	0	0	0	0	0	0	0	0	0	0	0	0	0	0	0	0	0	0	0	0	0	0
piR-hsa-11651	multiple	--	--	0	0	0	0	0	0	0	0	0	0.028	0	0	0	0	0	0	0	0	0	0	0	0	0	0	0	0	0	0	0	0
piR-hsa-11759	chr17	45993792	45993820	0	0	0	0	0	0	0.045	0	0	0	0	0	0	0	0	0	0	0	0	0	0	0	0	0	0	0	0	0	0	0
piR-hsa-1177	chr19	36066545	36066576	128.295	77.713	68.662	60.948	44.7	46.049	126.539	66.831	77.187	93.87	88.943	89.808	109.609	153.706	106.602	92.266	106.228	314.661	138.229	144.211	85.159	128.796	76.71	56.273	51.596	66.124	42.301	47.267	89.092	95.777
piR-hsa-11817	multiple	--	--	2.352	0.644	1.028	1.72	0.73	0.829	5.853	1.231	2.24	2.228	1.554	0.562	4.295	1.476	1.883	1.166	2.047	0.514	0.817	2.041	0.766	4.726	1.264	1.569	3.25	6.683	0.57	1.091	1.758	1.908
piR-hsa-11842	chr11	8124603	8124631	0	0	0	0	0.038	0	0.045	0	0	0	0	0	0	0	0	0	0	0	0	0	0	0	0	0	0	0	0	0	0	0
piR-hsa-11845	chr16	31142310	31142341	0	0	0	0	0	0	0	0.024	0	0	0	0	0	0	0	0	0	0	0	0	0	0	0	0	0	0	0	0.057	0	0
piR-hsa-11863	chr16	30016743	30016769	0	0	0.034	0	0	0	0	0	0	0	0	0	0	0	0	0	0	0	0	0	0	0	0	0	0	0	0	0	0	0
piR-hsa-11864	chr10	79533667	79533693	0	0	0	0	0	0	0	0	0	0	0	0	0	0	0	0	0	0	0	0	0	0	0	0	0	0	0	0	0	0.03
piR-hsa-11865	chr10	79533667	79533698	0	0	0	0	0	0	0	0	0	0	0	0	0	0	0	0	0	0	0	0	0	0	0	0	0	0	0	0	0	0.03
piR-hsa-11866	chr10	79533667	79533699	0	0	0	0	0	0	0	0	0	0	0	0	0	0	0	0	0	0	0	0	0	0	0	0	0	0	0	0	0	0.03
piR-hsa-11879	chr2	131883382	131883409	0	0	0	0	0	0	0.045	0	0.074	0.056	0	0	0	0	0	0	0	0	0	0	0	0	0	0	0	0	0	0	0	0
piR-hsa-11885	multiple	--	--	0	0	0	0	0.077	0	0	0	0	0.056	0	0	0	0	0	0	0	0	0	0	0	0	0	0	0	0	0	0	0.027	0
piR-hsa-1191	chr17	19355688	19355717	32.836	37.73	52.662	28.122	37.327	27.616	209.602	43.788	69.04	51.182	101.76	49.894	287.375	101.146	58.546	94.161	126.496	83.293	91.745	107.107	95.677	486.528	69.612	106.272	82.715	136	98.571	74.548	85.656	97.149
piR-hsa-11931	chr17	40120444	40120470	0	0	0	0	0	0	0	0	0	0	0	0	0	0	0	0	0	0	0	0	0	0	0	0	0.029	0	0	0	0	0
piR-hsa-11947	chr11	57505831	57505863	0	0	0	0	0	0	0.134	0	0	0	0	0	0	0	0	0	0	0	0	0	0	0	0	0	0	0	0	0	0	0
piR-hsa-1198	chr1	26604982	26605014	0	0.129	0	0	0	0	0	0	0	0	0	0	0	0	0	0.146	0	0	0	0	0	0	0.022	0	0	0	0	0	0	0
piR-hsa-11980	chr6	158981118	158981146	0	0	0	0	0	0	0	0.024	0	0	0	0	0	0	0	0	0	0	0	0	0	0	0	0	0	0	0	0	0	0
piR-hsa-12	multiple	--	--	0	0	0	0	0	0	0	0	0	0	0	0	0	0	0	0	0.066	0	0	0	0	0	0	0	0	0	0	0	0	0
piR-hsa-12040	chr15	62536684	62536714	0	0	0	0	0	0	0.179	0	0	0	0	0	0	0	0	0	0	0	0	0	0	0	0	0	0	0	0	0	0	0
piR-hsa-12063	chr17	20907536	20907564	0	0	0	0	0	0	0.179	0	0	0	0	0	0	0	0	0	0	0	0	0	0	0	0.022	0	0.029	0	0	0	0	0
piR-hsa-12064	chr17	42266362	42266390	0	0	0	0	0.038	0	0	0	0.025	0	0	0	0	0	0	0	0	0	0	0	0	0	0	0	0	0	0	0	0	0
piR-hsa-1207	multiple	--	--	7.752	4.249	7.161	3.591	2.343	1.531	16.89	8.668	5.612	11.501	43.501	36.823	108.302	38.597	56.484	83.958	39.547	95.118	54.652	35.302	14.002	116.684	28.018	9.019	20.477	35.993	5.951	9.017	19.449	13.359
piR-hsa-12084	chr17	41145140	41145171	0	0	0.069	0	0	0	0	0	0	0	0	0	0	0	0	0	0	0	0	0	0	0	0	0	0	0	0	0	0	0
piR-hsa-12105	chr2	237036618	237036646	0	0	0	0	0	0	0	0	0	0	0	0	0	0	0	0	0	0	0	0	0	0.295	0	0	0	0	0	0	0	0
piR-hsa-12126	chr10	75526208	75526238	0	0	0	0	0	0	0.179	0	0	0.028	0	0	0	0	0	0	0	0.129	0	0	0	0	0	0	0	0	0	0	0	0
piR-hsa-12128	chr9	135564789	135564816	0	0	0	0	0	0	0	0	0	0	0	0	0	0	0	0	0.066	0	0	0	0	0	0	0	0	0	0	0	0	0
piR-hsa-12183	chr5	179250975	179251007	0	0	0.034	0	0	0	0	0.024	0	0	0	0	0	0	0	0	0	0	0.068	0.03	0	0	0	0	0	0	0.036	0	0.08	0
piR-hsa-1219	multiple	--	--	0	0	0	0	0	0	0.045	0	0.049	0	0	0	0	0	0	0	0.066	0	0	0.03	0	0.591	0	0	0	0	0	0	0	0
piR-hsa-12190	chr7	27496612	27496640	0	0	0	0	0	0	0	0	0	0	0	0	0	0	0	0	0	0	0	0	0	0	0	0	0	0	0	0	0	0.03
piR-hsa-12206	chr20	17943354	17943382	0	0	0.069	0	0	0	0	0	0	0	0	0.035	0	0	0	0	0	0	0.136	0	0.035	0	0	0	0	0.117	0	0	0.027	0.119
piR-hsa-12246	chr22	29536312	29536342	0	0	0	0	0	0	0	0	0	0	0	0	0	0	0	0	0	0	0	0	0	0.295	0	0	0	0	0	0	0	0
piR-hsa-12253	chr12	100552532	100552560	0	0	0	0	0	0	0.045	0	0	0	0	0	0	0	0	0	0	0	0	0	0	0	0	0	0	0	0	0	0	0
piR-hsa-12275	chrM	693	720	1.481	0.644	1.747	1.163	1.997	0	2.592	2.321	2.215	3.286	0.777	0.878	0.373	4.995	4.214	1.166	2.245	0.643	0	1.801	1.776	0.591	0.843	0.98	0.518	1.759	0.392	0.804	1.678	2.594
piR-hsa-12305	chr19	8491621	8491653	0	0	0	0	0	0	0	0	0	0	0	0	0	0	0	0	0	0	0	0	0	0	0	0	0	0	0	0	0	0.06
piR-hsa-12331	chr7	150069772	150069803	0	0	0	0	0	0	0	0	0	0	0	0	0	0	0	0	0	0	0	0	0	0	0	0	0	0	0	0	0	0.03
piR-hsa-12336	chr19	11033233	11033260	0	0	0	0	0	0	0.045	0.024	0	0	0	0	0	0	0	0	0	0	0	0	0	0	0.022	0	0	0	0	0	0	0
piR-hsa-12340	multiple	--	--	0	0	0	0.051	0	0	0.313	0.118	0.049	0.056	0	0.176	0	0	0	0	0.066	0	0	0	0.035	0	0.067	0	0.058	0.117	0.071	0	0.027	0.06
piR-hsa-12342	chr22	30421897	30421928	0	0	0	0	0	0	0	0	0	0.056	0	0	0	0	0	0	0.066	0	0	0	0	0	0	0	0	0	0	0	0	0
piR-hsa-12346	multiple	--	--	0	0.064	0	0	0	0	0.849	0.024	0.049	0	0	0.035	0	0	0	0	0.132	0	0	0.12	0.035	0	0	0	0	0	0	0	0.053	0
piR-hsa-12397	chr6	54473942	54473970	0	0	0	0	0	0	0.223	0	0	0	0	0	0	0	0	0	0	0	0	0	0	0	0	0	0	0	0	0	0	0
piR-hsa-12398	multiple	--	--	0.174	0	0.034	0	0.038	0	0.045	0	0.025	0	0	0.07	0	0	0	0	0	0	0.068	0.06	0	0	0.044	0	0	0	0	0	0.027	0.089
piR-hsa-12399	multiple	--	--	0.348	0.322	0.034	0.101	0.192	0	1.251	0.024	0.123	0.167	0	0.105	0.187	0.114	0.269	0.146	0.198	0	0	0.12	0.035	0	0.111	0	0.058	0.117	0	0	0.053	0.209
piR-hsa-1242	chr6	26556772	26556803	5.923	8.306	4.934	4.653	3.379	1.212	51.563	6.134	9.181	11.807	26.411	19.887	25.395	28.607	23.938	26.674	18.684	20.952	26.884	24.255	7.454	10.044	16.393	9.412	10.44	24.972	2.245	4.652	25.124	10.526
piR-hsa-12423	multiple	--	--	2.7	2.962	3.049	4.906	1.728	0.957	36.237	3.316	5.981	13.505	6.991	2.565	12.511	4.995	8.338	45.769	18.288	8.612	9.188	9.576	5.015	14.77	14.131	4.902	5.349	10.317	2.78	4.02	15.293	14.134
piR-hsa-12425	chrM	296	324	0.697	0.515	0.206	0.405	0.23	0	0.134	0.213	0.025	0	0	0	0.187	0	0	0.146	0	0	0.34	0.18	0	0	0.022	0	0.115	0	0.036	0.23	0.16	0.119
piR-hsa-1243	chr6	26556772	26556804	5.923	8.306	4.934	4.653	3.379	1.212	51.652	6.157	9.181	11.863	26.411	19.957	25.582	28.721	23.938	26.674	18.684	20.952	26.884	24.315	7.454	10.339	16.393	9.412	10.44	24.972	2.245	4.652	25.124	10.526
piR-hsa-12436	multiple	--	--	0	0	0	0	0	0	0.045	0	0	0	0	0	0	0	0	0	0	0	0	0	0	0	0	0	0	0	0	0	0	0
piR-hsa-12442	multiple	--	--	0	0	0	0	0	0	0.045	0.047	0.025	0	0	0	0	0	0	0	0	0	0	0	0	0	0.022	0	0.029	0	0	0	0	0
piR-hsa-12454	multiple	--	--	3.31	2.575	3.186	2.225	2.074	1.531	10.232	3.031	1.551	4.595	6.991	3.022	2.801	5.108	3.138	5.83	3.631	3.471	5.173	6.634	2.821	5.022	3.926	5.686	3.422	4.69	2.922	3.044	5.115	3.817
piR-hsa-12470	multiple	--	--	0	0	0.034	0	0	0	0	0	0	0	0	0	0	0	0	0	0	0	0	0	0	0	0	0	0	0	0	0	0	0
piR-hsa-1248	multiple	--	--	0	0	0	0	0	0	0	0	0.049	0	0	0	0	0	0	0	0	0	0	0.03	0	0.295	0	0	0	0	0	0	0.08	0.03
piR-hsa-12485	multiple	--	--	0	0	0.171	0.202	0.038	0.128	0.983	0.237	0.418	0.362	0	0.738	1.307	0.341	0.09	0.146	0.396	0.643	0.34	0.78	0.139	0	0.355	0	0.374	0.469	0.143	0.115	0.506	0.268
piR-hsa-12487	multiple	--	--	0	0.129	0.069	0	0	0	0	0.024	0.074	0.167	0	0.141	0.373	0.114	0.179	0.875	0.462	0.771	0.681	0.69	0.557	0.886	0.577	0	0.115	0.234	0.214	0.23	0.16	0.745
piR-hsa-12488	multiple	--	--	0	0.129	0.069	0	0	0	0	0.024	0.074	0.195	0	0.141	0.373	0.114	0.179	0.875	0.462	0.771	0.681	0.69	0.557	0.886	0.599	0	0.115	0.234	0.214	0.23	0.186	0.805
piR-hsa-12491	multiple	--	--	0	0	0	0	0	0	0	0	0	0	0	0	0	0	0	0	0	0	0	0	0	0	0	0	0	0	0	0	0	0.03
piR-hsa-12498	chrX	100178027	100178053	0	0	0	0	0	0	0	0	0	0	0	0	0.187	0	0	0	0	0	0	0	0	0	0	0	0	0	0	0	0	0
piR-hsa-1250	chr17	74557718	74557750	0.087	0.064	0.069	0	0.077	0	0.179	0.024	0.025	0.028	0.388	0.105	0.56	0	0	0	0.66	0.386	0.136	0.27	0.279	1.182	0.133	0.588	0.259	0	0.249	0.23	0.266	0.239
piR-hsa-12511	chr3	49022215	49022242	0	0	0	0	0	0	0.045	0	0	0	0	0	0	0	0	0	0	0	0	0	0	0	0	0	0	0	0	0	0	0
piR-hsa-12523	chr8	28912742	28912768	0	0	0	0	0	0	0.089	0	0	0	0	0	0	0	0	0	0	0	0	0	0	0	0.022	0	0	0.117	0	0	0	0
piR-hsa-12525	multiple	--	--	13.936	16.225	31.316	13.808	10.484	7.972	192.221	16.459	43.836	23.948	24.469	16.83	211.19	32.126	22.325	15.451	23.372	18.124	19.601	31.28	15.29	147.701	14.841	14.902	12.827	18.759	11.404	10.338	20.248	29.55
piR-hsa-12538	chr1	99127036	99127062	0	0.064	0	0	0	0	0	0	0	0	0	0	0	0	0	0	0	0	0	0	0	0	0	0	0	0	0	0	0	0
piR-hsa-1254	multiple	--	--	0.697	0.386	0.206	0.556	0.077	0.128	1.832	0.687	0.541	0.835	1.165	2.108	2.054	0.908	1.345	0.437	1.32	1.671	1.225	0.72	1.184	1.182	0.732	0.392	0.288	0.469	0.499	0.402	0.346	0.716
piR-hsa-12543	chr6	4892266	4892295	0.087	0	0	0	0	0	0	0	0	0.028	0	0	0	0	0	0	0	0	0	0	0	0	0	0	0	0	0	0	0	0
piR-hsa-12573	chr22	41609893	41609919	0	0	0	0	0	0	0	0	0	0.028	0	0	0	0	0	0	0	0	0	0	0	0	0	0	0	0	0	0	0	0
piR-hsa-12580	chr2	96933155	96933187	0	0	0	0	0	0	0	0	0	0	0	0	0	0	0	0	0	0	0	0	0	0	0.022	0	0	0	0	0	0	0
piR-hsa-12583	chr15	99670580	99670607	0	0	0	0	0	0	0.045	0	0	0	0	0	0	0	0	0	0	0	0	0	0	0	0	0	0	0	0	0	0	0
piR-hsa-12623	multiple	--	--	0.958	0.837	0.925	1.619	0.922	0.574	11.305	1.634	1.748	2.506	1.165	1.265	1.494	0.454	0.717	0.583	1.651	0.257	0.613	1.501	0.662	0.886	0.799	0.196	0.403	0.703	0.606	0.574	0.906	1.729
piR-hsa-12627	chr1	6682797	6682825	0	0	0	0	0	0	0	0	0	0	0	0	0	0	0	0	0	0	0	0	0	0	0	0	0	0	0	0	0	0.03
piR-hsa-12629	chr19	2232298	2232325	0	0	0	0	0.038	0	0	0	0	0.028	0	0	0	0	0	0	0	0	0	0	0	0	0	0	0	0	0.036	0	0	0
piR-hsa-12638	multiple	--	--	0	0	0	0	0	0	0	0	0.025	0	0	0	0	0	0	0	0	0	0	0	0	0	0	0	0	0	0	0	0	0
piR-hsa-12647	chr9	34249830	34249859	0	0	0	0	0	0	0	0	0	0	0	0	0	0	0	0	0	0	0	0	0	0	0	0	0	0	0	0	0.027	0.03
piR-hsa-12669	chr12	7086804	7086834	0	0	0	0	0	0	0	0	0	0	0	0	0	0	0	0	0	0	0	0	0	0	0	0	0	0	0	0	0	0.03
piR-hsa-12670	multiple	--	--	0	0	0	0	0	0	0	0	0	0	0	0	0	0	0	0	0	0	0	0	0	0	0	0	0	0	0	0	0.027	0
piR-hsa-12682	chr4	76807191	76807219	1.481	1.03	1.542	0.708	0.998	0.702	3.709	0.71	1.501	3.286	3.107	2.178	1.494	3.633	1.076	2.915	1.386	1.285	2.246	5.253	2.299	2.659	1.309	1.961	1.409	2.228	1.212	0.919	3.117	1.64
piR-hsa-1269	chr5	53814229	53814257	0	0	0.034	0	0	0	0	0.024	0	0	0	0	0	0	0	0	0	0	0	0	0	0	0	0	0	0	0	0	0	0
piR-hsa-12693	chr16	29819936	29819966	0	0	0	0	0	0	0.045	0	0	0.028	0	0.07	0	0.114	0	0	0	0	0	0	0	0	0	0	0	0	0	0	0	0
piR-hsa-12700	multiple	--	--	0	0	0	0	0	0	0	0	0	0.028	0	0	0	0	0	0	0	0	0	0	0	0	0.022	0	0	0	0	0	0	0
piR-hsa-12705	chr1	2335906	2335932	0	0	0	0	0.038	0	0	0	0	0.028	0	0	0	0	0	0	0	0	0	0	0	0	0	0	0	0	0	0	0	0
piR-hsa-12717	chr8	11703184	11703212	0	0	0.034	0	0.038	0	0.134	0.024	0.025	0.195	0	0	0	0	0	0	0.066	0	0	0	0	0	0.022	0	0	0	0	0	0.053	0.089
piR-hsa-12719	chr17	19355690	19355716	10.713	13.006	21.209	11.431	9.255	6.187	75.378	14.565	31.259	17.543	20.197	15.882	71.33	24.974	15.511	10.786	14.525	19.409	11.57	21.193	11.807	59.081	10.582	10	9.117	11.372	9.729	8.558	13.481	15.207
piR-hsa-12759	chr5	85916357	85916383	11.497	35.927	16.309	27.97	31.644	21.111	7.06	34.718	17.377	35.031	28.353	35.944	30.623	13.055	13.538	18.949	31.69	23.779	7.214	12.038	32.984	30.131	19.521	27.843	31.953	27.2	22.416	30.956	31.811	46.308
piR-hsa-12766	chr11	45720365	45720395	0	0	0	0	0	0	0.045	0	0	0.028	0	0	0	0	0	0	0	0	0	0	0	0	0	0	0	0	0	0	0	0
piR-hsa-12782	chr1	227894295	227894322	0	0	0	0	0	0	0	0	0	0	0	0	0	0	0	0	0.066	0	0	0	0	0	0	0	0	0	0	0	0	0
piR-hsa-12788	multiple	--	--	0	0	0	0	0	0	0	0	0	0	0	0	0	0	0	0	0	0	0	0	0	0	0	0	0	0	0	0	0.027	0
piR-hsa-12789	chrY	10037844	10037874	649.925	427.263	327.276	343.434	531.989	658.839	769.957	502.748	719.05	561.606	1,353.57	548.547	710.314	778.181	521.89	1,942.4	9,437.32	53,174.2	3,070.31	10,170.4	1,537.94	1,334.33	1,062.32	1,145.86	2,045.55	1,445.82	10,802.7	12,057.7	2,354.18	1,971.51
piR-hsa-12790	multiple	--	--	3.484	1.738	4.591	2.478	1.267	0.957	8.802	3.694	3.347	7.407	13.982	13.211	22.968	7.946	17.483	62.677	30.172	70.182	40.7	27.137	10.379	84.781	21.096	3.725	6.874	9.848	1.461	2.642	5.888	4.622
piR-hsa-12794	chr1	145575989	145576015	0	0	0	0	0.038	0	0	0	0	0.028	0	0	0	0	0	0	0.066	0	0	0	0	0	0	0	0	0	0	0	0	0
piR-hsa-1280	chr19	58472362	58472389	0.523	0.129	0.343	0.303	0.115	0.128	2.323	0.497	0.443	1.337	2.719	3.865	6.722	3.86	5.29	2.915	1.849	1.8	2.382	2.762	0.94	2.068	1.553	0.98	2.617	4.338	0.535	0.574	2.345	0.745
piR-hsa-1281	chr19	58472362	58472391	0.61	0.129	0.343	0.354	0.115	0.128	2.681	0.616	0.468	1.504	3.107	4.181	7.469	4.314	6.276	4.081	2.443	2.699	3.063	4.113	1.045	2.363	3.083	1.373	2.962	5.393	0.57	0.632	2.718	0.954
piR-hsa-1282	chr19	58472362	58472394	0.784	0.193	0.343	0.405	0.115	0.128	2.77	0.639	0.541	1.615	3.884	4.533	9.15	5.222	6.904	6.122	3.631	5.913	5.581	6.184	1.672	3.249	4.503	1.373	3.336	6.214	0.57	0.689	3.011	1.044
piR-hsa-12831	multiple	--	--	0	0	0	0	0	0	0	0	0.025	0	0	0	0	0	0	0	0	0	0	0	0	0	0	0	0	0	0	0	0	0
piR-hsa-12832	multiple	--	--	0	0	0	0	0	0	0	0	0.025	0	0	0	0	0	0	0	0	0	0	0	0	0	0	0	0	0	0	0	0	0
piR-hsa-12835	chr17	78367432	78367459	0	0	0	0	0	0	0	0	0	0	0	0	0	0	0	0	0	0	0	0.03	0	0	0	0	0	0	0	0	0	0
piR-hsa-12885	chr7	75465259	75465289	0	0	0	0	0	0	0	0	0.049	0	0	0	0	0	0	0	0	0	0	0	0	0	0	0	0	0	0	0	0	0
piR-hsa-1289	chr11	118889626	118889656	0	0	0	0	0	0	0	0	0	0	0	0	0	0	0	0	0	0	0	0	0	0	0	0	0	0	0.071	0	0	0
piR-hsa-12920	chr8	146147960	146147986	0	0	0	0	0	0	0	0	0	0	0	0	0	0	0	0	0	0	0	0	0	0	0.022	0	0	0	0	0	0	0
piR-hsa-12926	chr19	57813398	57813429	0	0	0	0	0	0	0	0	0	0	0	0.035	0	0	0	0	0	0	0	0	0	0	0	0	0	0	0	0	0	0
piR-hsa-12957	chr17	20904584	20904611	0	0	0	0	0	0	0	0	0	0	0	0	0	0	0	0	0	0	0	0	0	0	0.022	0	0	0	0	0	0	0
piR-hsa-12983	chr19	16148359	16148391	0	0	0	0	0	0	0	0	0.025	0	0	0	0	0	0	0	0	0	0	0	0	0	0	0	0	0	0	0	0	0
piR-hsa-13	multiple	--	--	0	0	0	0	0	0	0	0.024	0	0	0	0	0	0	0	0	0	0	0	0	0.035	0	0	0	0	0	0	0	0	0
piR-hsa-13010	chr2	239355030	239355058	0	0	0	0	0	0	0	0	0	0.028	0	0	0	0	0	0	0	0	0	0	0	0	0	0	0	0	0	0	0	0
piR-hsa-13021	multiple	--	--	0	0	0	0	0	0	0.045	0	0	0	0	0	0	0	0	0	0	0	0	0	0	0	0	0	0	0	0	0	0	0
piR-hsa-13029	chr15	93119154	93119181	0	0	0	0	0	0	0	0	0	0	0	0	0	0	0	0	0	0	0	0	0	0	0	0	0	0.117	0	0	0	0
piR-hsa-13037	chr2	237037182	237037212	0	0	0	0	0	0	0	0.024	0	0	0	0	0	0	0	0	0	0	0	0	0.035	0	0	0	0	0	0	0	0	0
piR-hsa-1304	chr15	62535219	62535251	0	0	0	0	0	0	0	0.024	0	0	0	0	0	0	0	0	0	0	0	0	0	0	0	0	0	0	0	0	0	0.03
piR-hsa-13092	chr22	38028641	38028668	0	0	0	0	0	0	0	0	0	0	0	0	0	0	0	0	0.066	0	0	0	0	0	0	0	0	0	0	0	0	0
piR-hsa-1310	chr3	45719940	45719969	0	0	0.034	0	0	0	0	0	0	0	0	0	0	0	0	0	0	0	0	0	0	0	0	0	0	0	0	0	0	0
piR-hsa-13110	chr7	39989810	39989839	0	0	0	0	0	0	0	0	0	0	0	0	0	0	0	0	0	0	0	0	0.035	0	0	0	0	0	0	0	0.027	0
piR-hsa-13150	chr19	1383621	1383647	0	0	0	0.051	0	0	0.089	0.047	0.098	0	0	0.07	0.187	0	0	0	0.066	0	0	0.03	0.139	0.295	0.067	0.196	0	0	0.071	0	0.16	0.328
piR-hsa-13161	chr15	62536663	62536695	0	0	0	0	0	0	0	0	0	0	0	0	0	0	0	0	0	0	0	0.03	0	0	0	0	0	0	0	0	0	0
piR-hsa-13195	chr14	74666004	74666034	0	0	0	0	0	0	0	0.024	0	0.028	0	0	0	0	0	0	0	0	0	0	0	0	0	0	0	0	0	0	0	0
piR-hsa-13218	multiple	--	--	0	0	0	0	0	0	0	0	0	0	0	0.035	0	0	0	0	0	0	0	0	0	0	0	0	0	0	0	0	0	0
piR-hsa-13224	multiple	--	--	0	0	0	0	0	0	0	0	0	0	0	0	0	0	0	0	0	0	0	0.03	0	0	0	0	0	0	0	0	0	0
piR-hsa-1323	multiple	--	--	0	0	0	0	0	0	0.089	0	0.025	0	0	0	0	0	0	0	0.132	0	0	0.03	0	0	0	0	0	0	0	0	0.053	0.03
piR-hsa-13246	chr12	53691656	53691683	0	0	0	0	0	0	0.045	0	0	0	0	0	0	0	0	0	0	0	0	0	0	0	0	0	0	0	0	0	0	0
piR-hsa-13249	chr14	65521373	65521400	0	0	0.034	0	0	0	0	0	0	0	0	0	0	0	0	0	0	0	0	0	0	0	0	0	0	0	0	0	0	0
piR-hsa-13277	chr2	31490326	31490353	0	0	0	0	0	0	0	0	0	0	0	0.035	0	0	0	0	0	0	0	0	0	0	0	0	0	0	0	0	0	0
piR-hsa-13318	chr4	95506795	95506821	0	0	0.034	0.051	0	0	0.089	0	0.049	0.028	0	0	0	0	0	0	0	0	0	0	0	0	0	0	0	0	0	0	0.027	0.03
piR-hsa-13323	chr11	77928332	77928358	0	0	0	0	0	0	0	0	0	0	0	0	0	0	0	0	0	0	0	0	0.104	0	0	0	0	0	0	0	0	0
piR-hsa-13344	multiple	--	--	0	0	0	0	0	0	0.089	0	0	0	0	0	0	0	0	0	0	0	0	0	0	0	0.022	0	0	0	0	0	0	0
piR-hsa-1336	multiple	--	--	4.442	3.606	3.632	2.63	1.767	2.232	64.833	3.102	15.186	10.972	3.107	2.178	8.403	12.714	5.11	4.664	3.301	1.157	5.989	11.227	3.518	16.543	3.461	4.118	2.473	3.517	2.495	2.01	11.083	6.471
piR-hsa-13374	multiple	--	--	0	0	0	0	0	0	0.045	0.024	0	0	0	0	0	0	0	0	0	0	0	0	0	0	0	0	0	0	0	0	0	0
piR-hsa-13375	chr5	64784575	64784603	0	0	0	0	0	0	0.089	0	0	0	0	0	0	0	0	0	0	0	0	0	0	0	0	0	0	0	0	0	0	0
piR-hsa-1338	chr11	93464671	93464701	0.174	0	0.034	0	0.077	0	0.045	0.024	0.025	0	0	0.035	0	0.114	0.09	0.146	0.132	0	0.136	0	0.139	0.295	0.089	0	0.144	0	0.036	0.115	0.027	0.149
piR-hsa-1344	multiple	--	--	0.261	0.064	0.103	0.051	0.192	0	0.536	0.118	0.172	0.278	0.388	0.597	1.307	0.795	0.538	0	0.198	0	0.544	0.57	0.104	0.295	0.177	0	0.201	0.703	0.071	0.23	0.48	0.06
piR-hsa-13485	chr3	15077907	15077936	0	0	0	0.051	0	0	0	0	0	0	0	0	0	0	0	0	0	0	0	0	0	0	0	0	0	0	0	0	0	0
piR-hsa-13505	multiple	--	--	0.087	0.064	0	0	0.038	0	0	0	0.025	0.056	0	0	0	0	0	0	0	0	0	0	0	0	0.022	0	0	0	0	0	0	0.06
piR-hsa-13585	chr15	31218030	31218057	0	0	0	0	0	0	0	0	0	0.028	0	0.035	0	0	0	0	0.066	0	0	0	0	0	0	0	0	0	0	0	0	0
piR-hsa-1359	chr11	8705773	8705805	0.435	1.416	0.994	0.253	0.845	0.446	1.609	1.066	1.231	1.142	0.388	0.246	0.187	2.157	1.972	0.875	2.773	0.643	2.042	1.561	2.508	0	2.063	1.765	1.783	1.759	0.855	0.574	1.119	1.729
piR-hsa-13601	multiple	--	--	0	0	0	0	0	0	0	0	0	0	0	0	0	0	0	0	0.066	0	0	0	0	0	0	0	0	0	0	0	0	0
piR-hsa-1361	chr16	89627858	89627884	0.784	0.901	0.651	0.556	0.499	0.51	0.581	0.474	0.689	0.947	0	0.351	0.187	0.908	2.152	1.166	1.585	0.771	1.089	1.501	0.418	0.591	0.843	1.176	1.294	0.352	0.641	1.493	1.678	1.372
piR-hsa-13633	chr19	55897738	55897764	0.523	0.064	0.582	0.303	0.154	0.255	6.792	0.355	0.517	1.782	0	0	0.187	0	0.538	0	1.585	0	0.408	0.21	0	0	0.577	0.196	0	0	0.036	0	0.266	0.805
piR-hsa-13634	multiple	--	--	0.087	0.064	0	0	0	0	0.536	0.047	0.098	0.056	0	0	0	0	0	0	0	0	0	0.03	0	0	0.022	0	0.029	0	0.036	0	0.027	0.149
piR-hsa-13640	multiple	--	--	0.087	0	0	0.051	0	0	0.491	0	0.025	0.111	0	0.035	0	0	0	0	0	0	0	0.09	0	0	0	0	0	0	0	0	0.027	0
piR-hsa-13641	multiple	--	--	0.087	0.129	0.034	0.202	0.077	0	0.402	0.095	0.098	0.056	0	0.105	0	0.114	0	0	0.066	0	0	0	0	0.295	0	0	0.058	0	0	0	0.053	0.03
piR-hsa-13643	chr6	26124456	26124483	0.174	0.129	0.137	0.303	0.115	0.191	0.626	0.261	0.295	0.39	0	0.035	0	0.227	0.269	0.292	0.264	0	0.136	0.15	0.139	0	0.133	0	0.69	0.352	0.998	0.115	0.027	0.209
piR-hsa-13646	chr7	6631318	6631348	0	0	0	0	0	0	0	0	0	0	0	0	0	0	0	0	0.066	0	0	0	0	0	0	0	0	0	0	0	0.027	0
piR-hsa-13652	multiple	--	--	0	0	0	0	0	0	0	0.024	0	0	0	0	0	0	0	0	0	0	0	0	0	0	0	0	0	0	0	0	0	0
piR-hsa-1366	chr22	37756945	37756975	0	0	0	0	0	0	0	0	0	0	0.388	0	0	0	0	0	0	0	0	0	0	0	0	0	0	0	0	0	0	0
piR-hsa-13714	multiple	--	--	0	0.193	0.069	0.152	0.115	0.064	1.34	0.261	0.074	0.418	0	0.035	0.187	0.341	0.09	0	0.198	0.129	0.136	0.24	0	0	0.177	0	0.144	0.117	0.107	0	0.186	0.239
piR-hsa-13717	chr11	74721368	74721397	0	0	0	0	0	0	0	0.024	0	0	0	0	0	0	0	0	0	0	0	0	0	0	0	0	0	0	0	0	0	0
piR-hsa-1377	multiple	--	--	0	0	0	0.051	0.038	0	0.045	0	0	0	0	0	0	0	0	0	0	0	0	0	0	0	0	0	0	0	0	0	0	0
piR-hsa-13770	multiple	--	--	0.348	0.901	0.685	1.871	1.882	1.403	5.362	2.084	1.206	2.423	0.388	0.914	0.747	0.114	0.538	0.146	0.924	0.129	0.544	0.57	0.488	1.477	0.932	0.196	0.633	0.821	1.354	1.608	0.906	1.64
piR-hsa-13771	multiple	--	--	1.481	2.769	1.199	3.389	2.266	1.722	11.841	3.316	2.978	4.622	1.554	2.635	2.614	0.454	1.166	1.312	2.971	1.928	0.544	2.492	0.975	1.772	2.241	0.784	1.611	1.524	2.067	1.493	2.451	4.413
piR-hsa-13775	multiple	--	--	0	0	0	0	0	0	0	0.024	0	0	0	0	0	0	0	0	0	0	0	0	0	0	0	0	0	0	0	0	0	0
piR-hsa-13776	multiple	--	--	0	0	0	0	0	0	0	0.024	0	0	0	0	0	0	0	0	0	0	0	0	0	0	0	0	0	0	0	0	0	0
piR-hsa-13777	multiple	--	--	0	0	0	0	0	0	0	0.024	0	0	0	0	0	0	0	0	0	0	0	0	0	0	0	0	0	0	0	0	0	0
piR-hsa-13786	chr15	59384742	59384770	0	0	0	0	0	0	0	0	0.025	0	0	0	0	0	0	0	0	0	0	0	0	0	0	0	0	0	0	0	0	0
piR-hsa-13789	multiple	--	--	0	0.064	0	0	0.038	0	0	0	0	0	0	0	0	0	0	0	0	0	0	0	0	0	0	0	0	0	0	0	0	0
piR-hsa-13843	chr9	140083200	140083226	0	0	0	0	0	0	0	0.024	0	0.111	0	0.035	0	0	0	0	0	0	0	0	0.07	0	0	0	0	0	0	0	0	0
piR-hsa-13854	chr20	62564426	62564452	0	0	0.034	0	0	0	0	0.047	0	0	0	0	0	0	0	0	0	0	0	0	0	0	0	0	0	0	0	0	0	0
piR-hsa-13858	multiple	--	--	0	0	0	0	0	0	0	0	0.074	0	0	0	0	0	0	0	0.066	0	0	0	0	0	0	0	0	0	0	0	0	0
piR-hsa-13893	multiple	--	--	0.087	0	0.034	0	0.038	0.064	0.134	0.095	0.025	0.167	0.777	0.422	0	0	0	0.146	0	0.129	0	0.15	0.035	0	0.067	0	0.058	0	0	0	0.08	0
piR-hsa-13913	multiple	--	--	0	0	0	0	0	0	0	0	0	0	0	0	0	0	0	0	0	0	0	0	0	0	0	0	0	0	0	0	0.027	0
piR-hsa-13914	multiple	--	--	0	0	0	0	0	0	0	0	0	0	0	0	0	0	0	0	0	0	0	0	0	0	0	0	0	0	0	0	0.027	0
piR-hsa-13940	chr7	45144051	45144081	0	0	0	0	0	0	0	0	0	0	0	0	0	0	0	0	0	0	0	0	0.035	0	0	0	0	0	0	0	0	0
piR-hsa-13965	chr9	15527460	15527491	0	0	0	0	0	0	0	0	0	0	0	0	0	0	0	0	0	0	0	0.03	0	0	0	0	0	0	0	0	0	0
piR-hsa-14004	multiple	--	--	0	0	0	0	0	0	0	0	0	0	0	0	0	0	0	0	0	0	0	0	0	0	0	0	0	0	0	0.057	0	0
piR-hsa-14017	multiple	--	--	0	0	0	0	0	0	0.045	0	0	0	0	0	0	0	0	0	0	0	0	0	0	0	0	0	0	0	0	0	0	0
piR-hsa-14050	chr3	15087135	15087165	0	0	0	0	0	0	0	0	0	0	0	0	0	0	0	0	0	0	0	0	0	0	0	0	0.029	0	0	0	0	0
piR-hsa-14070	chr10	79537518	79537544	0	0	0	0	0	0	0	0.024	0	0	0	0	0	0	0	0	0	0	0	0	0	0	0	0	0	0	0	0	0	0
piR-hsa-14071	chr10	79537518	79537550	0	0	0	0	0	0	0	0.024	0	0	0	0	0	0	0	0	0	0	0	0	0	0	0	0	0	0	0	0	0	0
piR-hsa-14121	chr11	119177831	119177861	0	0	0	0	0	0	0	0	0	0	0	0	0	0	0	0	0	0	0.068	0	0	0	0	0	0	0	0	0	0	0
piR-hsa-14129	multiple	--	--	0	0	0	0	0	0	0.045	0	0	0.056	0	0	0	0	0	0	0	0	0	0	0.035	0	0	0	0	0	0.107	0	0	0
piR-hsa-1417	chr5	180651607	180651633	0	0	0	0	0	0	0.045	0	0	0	0	0	0	0	0	0	0	0	0	0	0	0	0	0	0	0	0	0	0	0.03
piR-hsa-14184	multiple	--	--	0	0.064	0	0	0	0	0.089	0	0	0	0	0	0	0	0	0	0	0	0	0.03	0	0	0	0	0	0	0	0	0	0
piR-hsa-14207	chrX	153716617	153716643	0	0	0	0	0.038	0	0	0	0	0	0	0	0	0	0	0	0	0	0	0	0	0	0	0	0	0	0	0	0	0
piR-hsa-14239	multiple	--	--	0.087	0	0	0.253	0.038	0	1.072	0.142	0.295	0.473	0.388	0.07	0.187	0	0	0.146	0.132	0.129	0	0.09	0	0	0.089	0.196	0.115	0	0.143	0.172	0.186	0.179
piR-hsa-14280	multiple	--	--	0	0	0	0	0	0	0	0	0	0.028	0	0	0	0	0	0	0	0	0	0	0	0	0	0	0	0	0	0	0	0
piR-hsa-14285	multiple	--	--	0	0	0	0	0	0	0	0	0	0	0	0	0	0	0	0	0	0	0	0	0	0	0.022	0	0	0	0	0	0	0
piR-hsa-14296	chr2	111446244	111446272	0	0	0	0	0	0	0	0	0	0	0	0	0	0	0	0	0	0	0	0	0	0	0	0	0	0	0	0	0.027	0
piR-hsa-14329	chr18	56587060	56587086	0	0	0	0	0	0	0.045	0	0	0	0	0	0	0	0	0	0	0	0	0	0	0	0	0	0	0	0	0	0	0
piR-hsa-1435	multiple	--	--	0	0	0	0	0	0	0.089	0	0	0	0	0	0	0	0	0	0	0	0	0	0	0	0	0	0	0	0	0	0	0
piR-hsa-14419	chr9	136217701	136217733	0.174	0.322	0.308	0.101	0.077	0.064	1.474	0.189	0.246	1.476	0.388	0.141	0.187	0.114	0.628	2.624	9.309	24.165	1.225	18.462	1.393	0.886	1.154	1.373	2.646	3.4	2.245	11.659	3.464	2.236
piR-hsa-14422	multiple	--	--	0	0	0	0	0	0	0	0	0	0	0	0	0	0	0	0	0.066	0	0	0	0	0	0	0	0	0	0	0	0	0
piR-hsa-14424	chr1	145281376	145281403	0	0	0	0	0	0	0	0	0	0	0	0	0	0	0	0	0	0	0	0	0	0	0.022	0	0	0	0	0	0	0
piR-hsa-1444	chr5	34823808	34823834	0	0	0	0	0	0	0	0	0	0.028	0	0	0	0	0	0	0	0	0	0	0	0	0	0	0	0	0	0	0	0
piR-hsa-14505	chr17	20799440	20799471	0	0	0	0	0.038	0	0	0	0	0	0	0	0	0	0	0	0	0	0	0	0	0	0	0	0	0	0	0	0	0
piR-hsa-14506	chr3	12940506	12940538	0	0	0	0	0	0	0.045	0	0	0.056	0	0	0	0	0	0	0	0	0	0	0	0	0.022	0	0	0	0	0	0	0
piR-hsa-14532	chr15	62549346	62549375	0	0.064	0.069	0	0	0	1.206	0.024	0	0.111	0	0	0	0	0	0	0.132	0	0	0.12	0	0	0.044	0.196	0	0	0	0.115	0.027	0.089
piR-hsa-14587	chr15	93119152	93119183	0	0	0	0	0	0	0	0	0	0	0	0	0	0	0	0	0	0	0	0	0	0	0	0	0	0.117	0	0	0	0
piR-hsa-14608	chr16	1750801	1750828	0	0	0	0	0	0	0	0	0	0	0	0	0	0	0	0	0	0	0	0	0	0	0	0	0	0	0	0	0.027	0
piR-hsa-14611	multiple	--	--	0	0	0	0	0	0	0	0	0	0	0	0	0	0	0	0	0	0	0	0	0	0	0.044	0	0	0	0	0	0	0
piR-hsa-14624	chr19	49873187	49873217	0	0	0	0	0	0	0.045	0	0	0	0	0	0	0	0	0	0	0	0	0	0	0	0	0	0	0	0	0	0	0
piR-hsa-14625	multiple	--	--	0	0	0.034	0	0	0.064	0.357	0.213	0.074	0.028	0	0	0	0	0	0	0.132	0	0.068	0.06	0.035	0.295	0.022	0.196	0.029	0.117	0.107	0.057	0	0
piR-hsa-1464	chr15	59406727	59406754	0	0	0	0	0	0	0	0	0.025	0	0	0	0	0	0	0	0	0	0	0	0	0	0	0	0	0	0	0	0	0
piR-hsa-14647	chr9	136216273	136216301	9.581	6.889	5.619	14.314	5.837	4.911	3.664	4.121	7.63	7.769	15.536	13.281	8.216	3.292	9.952	10.495	8.715	5.656	4.832	11.677	10.344	5.613	15.573	18.627	20.42	8.793	18.709	20.906	14.12	7.932
piR-hsa-14676	chr19	42791212	42791239	0	0	0	0.051	0	0	0	0	0	0	0	0	0	0	0	0	0	0	0	0	0	0	0	0	0	0	0	0	0.027	0
piR-hsa-14717	chr12	12940217	12940247	0	0	0	0	0	0	0	0	0	0	0	0	0.187	0	0	0	0	0	0	0	0	0	0	0	0	0	0	0	0	0
piR-hsa-14745	chr2	131904683	131904709	0	0	0	0	0	0	0	0	0	0	0	0	0	0	0	0	0	0	0	0	0	0.295	0	0	0	0	0	0	0	0
piR-hsa-14751	chr9	136895732	136895763	0	0	0	0	0	0	0.089	0	0	0	0	0	0	0	0	0	0	0	0	0	0	0	0.022	0	0	0	0	0	0	0
piR-hsa-14784	chr9	123384996	123385023	0	0	0	0	0	0	0	0	0	0	0	0.035	0	0	0	0	0	0	0	0	0	0	0	0	0	0	0	0	0	0
piR-hsa-14814	chr6	33381246	33381272	0	0	0	0	0	0	0.045	0	0	0	0	0	0	0	0	0	0	0	0	0	0	0	0	0	0	0	0	0	0	0
piR-hsa-14817	chr1	223290970	223290996	0	0	0	0	0	0	0.045	0	0	0	0	0	0	0	0	0	0	0	0	0	0	0	0	0	0	0	0	0	0	0
piR-hsa-14843	multiple	--	--	0	0	0	0	0	0	0.089	0	0	0	0	0	0	0	0	0	0	0	0	0	0	0	0	0	0	0	0	0	0	0
piR-hsa-14861	chr16	4910910	4910940	0	0	0	0	0	0	0	0	0	0	0	0	0	0	0	0	0	0	0	0	0	0	0	0	0	0	0.036	0	0	0
piR-hsa-14870	multiple	--	--	0.261	0.322	0.137	0.051	0.077	0.383	0.894	0.095	0.148	0.278	0.777	0.211	0.934	1.362	0.09	0.146	0.264	0	0.953	0.901	0.279	2.068	0.444	0.98	0.058	0.234	0.071	0.287	0.586	0.358
piR-hsa-14881	multiple	--	--	0	0	0	0	0	0	0	0	0	0	0	0	0	0	0	0	0.066	0	0	0	0	0	0	0	0	0	0	0	0	0
piR-hsa-14883	chr15	62529422	62529453	0	0	0	0	0	0	0	0	0.025	0	0	0	0	0	0	0	0	0	0	0	0	0	0	0	0	0	0	0	0	0
piR-hsa-14884	multiple	--	--	0	0	0	0	0	0	0.179	0	0	0	0	0.035	0	0	0	0	0	0	0	0	0	0	0	0	0	0	0	0	0	0
piR-hsa-1489	chr11	111473189	111473218	0	0	0	0	0	0	0	0	0	0	0	0	0	0	0	0	0	0	0	0	0	0	0	0	0	0	0.036	0.057	0	0
piR-hsa-14894	multiple	--	--	0	0	0	0	0	0	0	0	0	0	0	0	0	0	0	0	0.066	0	0	0	0	0	0	0	0	0	0	0	0	0
piR-hsa-14921	chr16	8947469	8947496	0	0	0	0	0	0	0	0	0	0	0	0	0	0	0	0	0	0	0	0	0	0	0	0	0	0	0	0	0	0.03
piR-hsa-1493	chr22	25436838	25436870	0	0	0	0	0	0	0	0	0	0	0	0	0	0	0.09	0	0	0	0	0	0	0	0	0	0	0	0	0	0	0
piR-hsa-14974	multiple	--	--	0.523	0.193	0.24	0.253	0.077	0.128	2.904	0.592	0.345	0.808	0	0.351	0.187	0.795	0.09	0.437	0.396	0	0.272	0.42	0.244	0.295	0.311	0.196	0.23	0.821	0.178	0.23	0.373	0.716
piR-hsa-15016	chr17	18112722	18112750	0	0	0	0	0	0	0	0	0	0	0	0	0	0	0	0	0	0	0	0	0	0	0	0	0	0	0	0	0	0.03
piR-hsa-15022	multiple	--	--	0.087	0.322	0.445	0.051	0.269	0.064	0.447	0.568	0.492	0.808	3.107	3.233	2.427	0.454	1.793	0	0.528	0.771	2.79	0.69	0.627	0.591	0.754	0.392	0.058	0.234	0.321	0.345	0.746	2.535
piR-hsa-15023	multiple	--	--	0.523	0.579	1.096	0.354	0.768	0.128	1.34	1.018	0.591	2.311	3.107	3.233	2.614	0.908	3.048	0.437	0.99	0.771	4.764	1.141	0.906	0.886	1.109	0.588	0.259	0.234	0.606	0.402	1.119	3.399
piR-hsa-15024	multiple	--	--	0.087	0.322	0.411	0.051	0.269	0.064	0.402	0.568	0.492	0.752	3.107	3.092	2.241	0.341	1.614	0	0.396	0.771	1.974	0.66	0.522	0.591	0.71	0.196	0.058	0.117	0.321	0.345	0.719	2.535
piR-hsa-15026	chr15	81294318	81294346	0	0	0	0	0.038	0.255	0	0.047	0.025	0	0	0	0	0	0	0	0	0	0	0	0	0	0	0	0	0	0	0	0	0
piR-hsa-15032	multiple	--	--	0	0	0	0	0	0	0	0	0	0	0	0	0	0	0	0	0	0	0	0	0.035	0	0	0	0	0	0	0	0	0
piR-hsa-15034	chr18	5237980	5238010	0	0	0	0	0	0	0	0.024	0	0	0	0	0	0	0	0	0	0	0	0	0	0	0	0	0	0	0	0	0	0
piR-hsa-1504	multiple	--	--	0	0	0	0	0	0	0	0	0.025	0	0	0	0	0	0	0	0	0	0	0	0	0	0	0	0	0	0	0	0	0
piR-hsa-1505	multiple	--	--	0	0	0	0	0	0	0	0	0.025	0	0	0	0	0	0	0	0	0	0	0	0	0	0	0	0	0	0	0	0	0
piR-hsa-15089	multiple	--	--	0	0	0	0.051	0	0	0	0	0	0	0	0	0	0	0	0	0	0	0	0	0	0	0	0	0	0	0	0	0	0
piR-hsa-1509	chr17	25794284	25794311	0	0	0	0	0	0	0	0	0.025	0	0	0	0	0	0	0	0	0	0	0	0	0	0	0	0	0	0	0	0	0
piR-hsa-15096	chr7	63811881	63811912	0	0	0	0	0	0	0.134	0	0	0	0	0	0	0	0	0	0	0	0	0	0	0	0	0	0	0	0	0	0	0
piR-hsa-1511	multiple	--	--	0	0	0	0	0	0	0.045	0	0	0	0	0	0	0	0	0	0	0	0	0	0	0	0	0	0	0	0	0	0	0
piR-hsa-15140	chr15	99674166	99674193	0	0.064	0	0.051	0	0	0	0.071	0	0.084	0	0	0	0	0	0	0	0	0	0	0	0	0	0	0.029	0	0	0	0.053	0
piR-hsa-15142	chr22	24237019	24237049	0	0	0	0	0	0	0	0	0.025	0	0	0	0	0	0	0	0	0	0	0	0	0	0	0	0	0	0	0	0	0
piR-hsa-15161	chr9	132396411	132396439	0	0	0	0	0	0	0	0	0	0	0	0	0	0	0	0	0	0	0	0	0	0	0	0	0	0	0	0	0.027	0
piR-hsa-15166	multiple	--	--	0	0	0	0	0	0	0	0	0	0	0	0	0	0	0	0	0	0	0	0	0	0	0	0	0	0	0	0	0	0.03
piR-hsa-15191	chr20	2125459	2125489	0	0	0	0	0	0	0	0.024	0	0	0	0	0	0	0	0	0	0	0	0	0.035	0	0	0	0	0	0	0	0	0
piR-hsa-15203	chr2	237034496	237034525	0	0	0	0	0	0	0	0	0	0	0	0	0	0	0	0	0	0	0	0	0	0	0.022	0	0	0	0	0	0	0
piR-hsa-15209	chr14	73957894	73957924	0	0	0	0	0	0	0	0	0	0	0	0	0	0	0	0	0	0	0	0	0	0	0	0	0	0	0	0	0	0.03
piR-hsa-15215	chr6	133594072	133594102	3.397	1.996	3.563	1.669	1.882	1.977	10.187	1.516	3.101	3.397	2.33	1.827	3.361	3.292	2.152	1.895	2.773	1.671	2.11	4.653	1.672	2.954	1.664	1.569	1.467	1.524	0.855	2.01	3.57	2.594
piR-hsa-15222	chr7	107234469	107234497	0	0	0	0	0	0	0	0	0.025	0	0	0	0	0	0	0	0	0	0	0	0	0	0	0	0	0	0	0	0	0
piR-hsa-15278	multiple	--	--	0	0	0	0	0	0	0	0	0	0.028	0	0	0	0	0.09	0	0.132	0	0.068	0.03	0	0.295	0	0	0	0	0	0	0	0.03
piR-hsa-15289	chr9	100363839	100363865	0	0	0	0	0	0	0	0	0	0	0	0	0	0	0	0	0	0	0	0	0	0	0	0	0	0	0.036	0	0	0
piR-hsa-15301	multiple	--	--	0	0	0	0.051	0	0	0	0	0.025	0	0	0	0	0	0	0	0	0	0	0	0	0	0	0	0	0	0	0	0	0
piR-hsa-15306	chr10	79541041	79541072	0	0	0	0	0	0	0	0	0	0	0	0	0	0	0	0	0	0	0	0	0	0	0	0	0.029	0	0	0	0	0
piR-hsa-15313	chr14	100753656	100753685	0	0	0	0	0	0	0	0.024	0	0	0	0	0	0	0	0	0	0	0	0	0	0	0	0	0	0	0	0	0	0
piR-hsa-15327	chr12	56110751	56110777	0	0	0	0	0	0	0	0	0	0	0	0	0	0	0	0.146	0.066	0	0	0	0	0	0	0	0	0	0	0	0	0
piR-hsa-1534	chr15	51589137	51589168	0	0	0	0	0	0	0	0.024	0	0	0	0	0	0	0	0	0	0	0	0	0	0	0	0	0	0	0	0	0	0
piR-hsa-15354	multiple	--	--	0	0	0	0	0	0	0	0	0	0	0	0	0	0	0	0	0	0	0	0	0	0	0	0	0	0	0	0	0.027	0
piR-hsa-15374	chr3	15086691	15086720	0.087	0	0	0	0	0	0	0	0	0	0	0	0	0	0	0	0	0	0	0	0	0	0	0	0	0	0	0	0	0
piR-hsa-15384	chr19	47504535	47504567	0	0	0	0	0	0	0	0	0.074	0	0	0	0	0	0	0	0	0	0	0	0	0	0.067	0	0	0	0	0	0	0
piR-hsa-15398	chr6	111614703	111614733	0	0	0	0	0	0	0.045	0	0	0	0	0	0	0	0	0	0	0	0	0	0	0	0	0	0	0	0	0	0	0.03
piR-hsa-15399	multiple	--	--	0	0	0	0	0.077	0	0	0	0	0	0	0.07	0	0	0	0	0	0	0	0	0	0	0	0	0	0	0.071	0	0	0
piR-hsa-15404	multiple	--	--	0.61	1.095	0.685	0.961	0.499	0.319	11.438	1.208	1.551	2.785	0.388	0.562	0.373	0.227	0.717	0.437	1.188	0.386	0.476	0.931	0.209	1.477	0.754	0.392	0.403	1.055	0.57	0.287	0.773	1.64
piR-hsa-15405	multiple	--	--	0.61	1.095	0.685	0.961	0.499	0.319	11.751	1.208	1.674	2.868	0.388	0.562	0.56	0.227	0.717	0.583	1.32	0.386	0.476	0.931	0.209	1.477	0.754	0.392	0.403	1.055	0.606	0.287	0.826	1.64
piR-hsa-15406	multiple	--	--	0.348	0.901	0.171	0.809	0.307	0.893	7.819	1.089	0.788	2.2	0	0.738	1.12	0.341	0.179	0	1.254	0.129	0.272	0.6	0.279	0.886	0.466	0	0.259	0.234	0.855	0.345	0.639	0.895
piR-hsa-15432	chr4	16228713	16228743	0	0	0	0	0	0	0.045	0	0	0	0	0	0	0	0	0	0	0	0	0	0	0	0	0	0	0	0	0	0	0
piR-hsa-15439	chr12	121138848	121138880	0	0	0	0	0	0	0	0	0	0	0	0	0	0	0	0	0	0	0.068	0	0.035	0	0.022	0	0	0	0	0	0	0
piR-hsa-15445	chr11	64892974	64893004	0	0	0	0	0	0	0	0.024	0	0	0	0	0	0	0	0	0	0	0	0	0	0	0	0	0	0	0	0.057	0	0
piR-hsa-15449	chr6	26156608	26156634	0	0.386	0	0.202	0.115	0.128	0.045	0.189	0.074	0.056	0	0	0	0.227	0	0	0	0	0	0	0.07	0	0.044	0.196	0.058	0	0.036	0.057	0	0.089
piR-hsa-15450	chr6	26156608	26156635	0	0.386	0	0.202	0.115	0.128	0.045	0.189	0.098	0.056	0	0	0	0.227	0	0	0	0	0	0	0.07	0	0.067	0.196	0.058	0	0.036	0.057	0	0.089
piR-hsa-15504	multiple	--	--	0	0	0	0	0	0	0	0	0	0	0	0	0	0	0	0	0	0	0	0	0	0	0	0	0	0	0	0	0.027	0
piR-hsa-15522	multiple	--	--	0	0	0	0	0	0	0.134	0	0	0	0	0	0	0	0	0	0	0	0	0	0	0	0	0	0	0	0	0	0	0.06
piR-hsa-15539	chr1	182929075	182929104	0	0	0	0	0	0	0.045	0	0	0	0	0	0	0	0	0	0	0	0	0	0	0	0	0	0	0	0	0	0	0
piR-hsa-15542	chr20	43122774	43122804	0	0	0	0	0.038	0	0	0.024	0	0	0	0	0	0	0	0	0	0	0	0	0.035	0	0	0	0	0	0	0	0	0
piR-hsa-15558	chr12	102316925	102316952	0	0	0	0	0	0	0	0	0	0	0	0	0	0	0	0	0	0	0	0.06	0	0	0	0	0	0	0	0	0	0
piR-hsa-15567	multiple	--	--	0	0	0	0	0	0	0	0	0	0.028	0	0	0	0	0	0	0.066	0	0	0	0	0	0	0	0.029	0	0	0	0	0
piR-hsa-1560	chr7	10491119	10491150	0	0	0	0	0	0	0.045	0	0	0	0	0	0	0	0	0	0	0	0	0	0	0	0	0	0	0	0	0	0	0
piR-hsa-15610	multiple	--	--	0	0	0	0	0	0	0.089	0.024	0	0	0	0	0	0	0	0	0	0	0	0	0	0	0	0	0	0	0	0	0	0
piR-hsa-15633	chr10	101462345	101462374	0	0	0	0	0	0	0	0	0	0	0	0.035	0	0	0	0	0	0	0	0	0	0	0	0	0	0	0	0	0	0
piR-hsa-15637	multiple	--	--	0	0	0	0	0	0	0	0	0.049	0	0	0	0	0	0	0	0	0	0	0	0	0	0	0	0	0	0	0	0	0
piR-hsa-15670	multiple	--	--	0	0	0	0	0	0	0.268	0.024	0.049	0.028	0	0	0.187	0.114	0	0	0	0	0	0	0	0	0.022	0	0	0	0.036	0	0.027	0.179
piR-hsa-15700	chr3	15088524	15088550	0	0	0	0	0	0	0	0.024	0	0.028	0	0	0	0	0	0.146	0	0	0	0	0	0	0.022	0	0	0	0	0	0.027	0
piR-hsa-15727	chr6	39095477	39095506	0	0	0	0	0	0	0	0.024	0	0	0	0	0	0	0	0	0	0	0	0	0	0	0	0	0	0	0	0	0	0
piR-hsa-15736	multiple	--	--	0	0	0	0	0	0	0	0	0	0	0	0	0	0	0	0	0	0	0	0	0	0	0	0	0	0	0	0.057	0	0.03
piR-hsa-1580	chr11	109473921	109473950	3.658	2.769	3.186	3.844	1.536	1.02	10.679	4.5	3.347	6.154	5.826	7.379	9.523	6.13	12.821	6.851	6.602	3.471	3.063	6.484	2.055	2.068	6.056	4.706	2.876	5.745	1.354	2.814	7.487	4.86
piR-hsa-15804	chr17	7487243	7487270	0	0	0	0	0	0	0	0	0	0	0	0	0	0	0	0	0	0	0.068	0	0	0	0	0	0	0	0	0	0	0
piR-hsa-15833	chr15	62534844	62534870	0	0	0	0	0	0	0	0	0	0	0	0.035	0	0	0	0	0	0	0	0	0	0	0	0	0	0	0	0	0	0
piR-hsa-15834	chr15	62534844	62534871	0	0	0	0	0	0	0	0	0	0	0	0.035	0	0	0	0	0	0	0	0	0	0	0	0	0	0	0	0	0	0
piR-hsa-15835	chr15	62534844	62534872	0	0	0	0	0	0	0	0	0	0	0	0.035	0	0	0	0	0	0	0	0	0	0	0	0	0	0	0	0	0	0
piR-hsa-15836	chr15	62534844	62534873	0	0	0	0	0	0	0	0	0	0	0	0.035	0	0	0	0	0	0	0	0	0	0	0	0	0	0	0	0	0	0
piR-hsa-15837	chr15	62534844	62534874	0	0	0	0	0	0	0	0	0	0	0	0.035	0	0	0	0	0	0	0	0	0	0	0	0	0	0	0	0	0	0
piR-hsa-15838	chr15	62534844	62534874	0	0	0	0	0	0	0	0	0	0	0	0.035	0	0	0	0	0	0	0	0	0	0	0	0	0	0	0	0	0	0
piR-hsa-15839	chr15	62534844	62534874	0	0	0	0	0	0	0	0	0	0	0	0.035	0	0	0	0	0	0	0	0	0	0	0	0	0	0	0	0	0	0
piR-hsa-15840	chr15	62534844	62534875	0	0	0	0	0	0	0	0	0	0	0	0.035	0	0	0	0	0	0	0	0	0	0	0	0	0	0	0	0	0	0
piR-hsa-15841	chr15	62534844	62534874	0	0	0	0	0	0	0	0	0	0	0	0.035	0	0	0	0	0	0	0	0	0	0	0	0	0	0	0	0	0	0
piR-hsa-15842	multiple	--	--	0	0	0	0	0	0	0	0	0	0	0	0.035	0	0	0	0	0	0	0	0	0	0	0	0	0	0	0	0	0	0
piR-hsa-15843	chr15	62534844	62534873	0	0	0	0	0	0	0	0	0	0	0	0.035	0	0	0	0	0	0	0	0	0	0	0	0	0	0	0	0	0	0
piR-hsa-1585	multiple	--	--	0.087	0	0	0	0	0	0.223	0.047	0	0.056	0	0.035	0	0	0	0	0.066	0	0.068	0	0	0	0.044	0	0.029	0	0	0	0.027	0
piR-hsa-15868	chr7	92101248	92101277	0	0.064	0	0	0.038	0	0.045	0	0	0	0	0	0	0	0	0	0	0	0.068	0.03	0	0	0	0	0.029	0	0	0	0	0
piR-hsa-1588	chr7	44101486	44101512	0	0	0	0	0	0	0.045	0	0	0	0	0	0	0	0	0	0	0	0	0	0	0	0	0	0	0	0	0	0	0
piR-hsa-15926	multiple	--	--	0	0	0	0	0	0	0.045	0	0	0	0	0	0	0	0	0	0	0	0	0	0	0	0	0	0	0	0	0	0	0
piR-hsa-1593	multiple	--	--	5.836	3.734	1.371	5.007	1.536	1.276	4.692	2.866	2.437	4.567	10.098	16.76	14.565	2.838	3.048	5.976	2.641	22.494	1.021	4.923	3.378	2.363	3.549	4.314	11.188	12.193	1.497	6.835	14.84	3.012
piR-hsa-15934	chr17	16946259	16946285	0	0	0	0	0	0	0.179	0	0	0	0	0	0	0	0	0	0	0	0	0	0	0	0	0	0	0	0	0	0	0.03
piR-hsa-15945	chr19	50380119	50380148	0	0.064	0	0	0	0.128	0	0	0	0	0	0.035	0	0	0	0	0	0	0	0	0	0	0	0	0	0	0	0	0	0
piR-hsa-15963	chr10	79531766	79531793	0	0.064	0	0	0	0	0	0	0	0	0	0	0	0	0	0	0	0	0	0	0	0	0	0	0	0	0	0	0	0
piR-hsa-16041	chr15	40759369	40759399	0	0	0	0	0.077	0	0	0	0	0	0	0	0	0	0	0	0	0	0	0	0	0	0	0	0	0	0	0	0	0
piR-hsa-16088	chr9	132899968	132899994	0	0	0	0	0	0	0	0	0.049	0	0	0	0	0	0	0	0	0	0	0	0	0	0	0	0	0	0	0	0	0
piR-hsa-16126	chr1	151669562	151669588	0	0	0	0	0	0	0	0	0	0	0	0	0	0	0	0	0	0	0	0.03	0	0	0	0	0	0	0	0	0	0
piR-hsa-16131	chr16	23680754	23680781	0	0	0	0	0	0	0.045	0	0	0	0	0	0	0	0	0	0	0	0	0.03	0	0	0	0	0	0	0	0	0	0
piR-hsa-16167	multiple	--	--	0	0	0	0	0	0	0	0.024	0	0	0	0	0	0	0	0	0	0	0	0	0	0	0	0	0	0	0	0	0	0
piR-hsa-16169	chr22	18210064	18210090	0	0	0	0	0	0	0	0	0	0	0	0	0	0	0	0	0	0	0	0	0	0	0.022	0	0	0	0	0	0	0
piR-hsa-16174	chr19	47761853	47761879	0	0	0	0	0	0	0.134	0	0	0	0	0	0	0	0	0	0	0	0	0	0	0	0	0	0	0	0	0	0	0
piR-hsa-16184	chr11	111595383	111595410	0	0	0	0	0	0	0.045	0	0	0	0	0	0	0	0	0	0	0	0	0	0	0	0	0	0	0	0	0	0	0
piR-hsa-16187	chr6	13974553	13974583	0	0	0	0	0	0	0	0.024	0	0	0	0	0	0	0	0	0	0	0	0	0	0	0	0	0	0	0	0	0	0
piR-hsa-16212	multiple	--	--	0.087	0	0	0	0	0	0	0	0	0	0	0	0	0	0	0	0	0	0	0	0	0	0	0	0	0	0	0	0	0
piR-hsa-16220	chr1	16260975	16261005	0	0	0	0	0	0	0.045	0	0	0	0	0	0	0	0	0	0	0	0	0	0	0	0	0	0	0	0	0	0	0
piR-hsa-16224	chr20	48507711	48507740	0	0	0	0	0	0	0	0	0	0.028	0	0	0	0	0	0	0	0	0	0	0	0	0	0	0	0	0	0	0	0
piR-hsa-16257	multiple	--	--	0	0	0	0	0	0	0	0	0	0.028	0	0	0	0	0	0	0	0	0	0.03	0.035	0	0	0	0	0	0	0	0	0
piR-hsa-16262	multiple	--	--	0	0	0	0	0	0	0.089	0	0	0	0	0	0	0	0	0	0.066	0	0	0	0	0	0	0	0	0	0	0	0	0
piR-hsa-16263	multiple	--	--	0	0	0	0	0	0	0	0	0	0.028	0	0	0	0	0	0	0	0	0	0	0	0	0	0	0	0	0	0	0	0
piR-hsa-16270	multiple	--	--	0	0	0	0	0	0	0	0	0	0.056	0	0	0	0	0	0	0	0	0	0	0	0	0	0	0	0	0	0	0	0
piR-hsa-16271	multiple	--	--	0	0	0.034	0	0	0	0	0	0	0.056	0	0	0	0	0	0	0	0	0	0	0.035	0	0	0	0.058	0	0	0.172	0	0.03
piR-hsa-1631	chr10	91598514	91598545	0	0	0	0.051	0	0	0.045	0.071	0	0	0	0	0	0	0	0	0	0	0	0	0	0	0.022	0	0	0	0	0	0	0
piR-hsa-16315	multiple	--	--	0	0	0	0	0.038	0	0.089	0	0	0	0	0.035	0	0	0	0	0	0	0	0.03	0	0	0	0	0	0	0	0	0	0
piR-hsa-16361	chr10	79544774	79544803	0.087	0	0	0.051	0	0	0	0	0	0	0	0	0	0	0	0	0	0	0	0	0	0	0	0	0	0	0	0	0	0
piR-hsa-16380	chr12	117462020	117462046	0	0	0	0	0	0	0.223	0	0	0	0	0	0	0	0	0	0	0	0	0	0	0	0	0	0	0	0	0	0	0
piR-hsa-16386	chr11	66043938	66043964	0	0	0	0	0	0	0.134	0	0	0	0	0	0	0	0	0	0	0	0	0	0	0	0	0	0	0	0	0	0	0
piR-hsa-164	multiple	--	--	0	0	0	0	0	0	0	0	0	0	0	0	0	0	0	0	0.066	0	0	0	0	0	0	0	0	0	0	0	0	0
piR-hsa-16404	multiple	--	--	0	0	0	0	0	0	0	0	0	0	0	0	0	0	0	0	0	0	0	0	0	0	0.022	0	0	0	0	0	0	0
piR-hsa-1641	chr12	57574945	57574977	0	0	0	0	0	0	0.223	0	0	0	0	0	0	0	0	0	0	0	0	0	0	0	0	0	0	0	0	0	0.027	0.03
piR-hsa-16413	chr12	12985676	12985703	0	0	0	0	0	0	0	0	0	0	0	0.035	0	0	0	0	0	0	0	0	0	0	0	0	0	0	0	0	0	0
piR-hsa-16427	chr22	31674759	31674787	0	0	0	0	0	0	0	0.024	0	0	0	0	0	0	0	0	0	0	0	0	0	0	0	0	0	0	0	0	0	0
piR-hsa-16447	multiple	--	--	0	0	0.034	0	0	0	0.089	0.024	0	0.056	0	0	0	0	0	0.146	0.066	0	0	0	0	0	0	0	0	0	0.036	0	0.027	0
piR-hsa-16465	multiple	--	--	0	0	0	0	0	0	0	0	0	0.056	0	0	0	0	0	0	0	0	0	0	0	0	0	0	0	0	0	0.057	0	0
piR-hsa-16466	multiple	--	--	0	0	0.034	0	0	0.064	0	0	0	0.056	0	0	0	0	0	0	0	0	0	0	0	0	0	0	0.058	0	0	0.172	0.027	0.03
piR-hsa-16467	multiple	--	--	0	0	0.034	0	0	0.064	0	0	0	0.056	0	0	0	0	0	0	0	0	0	0	0	0	0	0	0.058	0	0	0.172	0.027	0.03
piR-hsa-1649	chr10	79539875	79539906	0	0	0	0	0	0.064	0.089	0	0	0	0	0	0	0	0	0	0	0	0	0	0	0	0	0	0	0	0	0	0	0
piR-hsa-16492	chr20	55823694	55823720	0	0	0	0	0	0	0.045	0	0	0	0	0	0	0	0	0	0	0	0	0	0	0	0	0	0	0	0	0	0	0
piR-hsa-16540	multiple	--	--	0	0.064	0	0	0.038	0	0.089	0	0	0	0	0	0	0	0	0	0	0	0	0	0	0	0	0	0	0	0	0	0	0
piR-hsa-16541	multiple	--	--	0	0.064	0	0	0.038	0	0.089	0	0	0	0	0	0	0	0	0	0	0	0	0	0	0	0	0	0	0	0	0	0	0
piR-hsa-16552	chr20	62565681	62565708	0	0	0	0	0	0	0.045	0	0	0.056	0	0	0	0	0	0	0	0	0	0.03	0.035	0	0	0	0	0	0	0	0.053	0
piR-hsa-16585	chr17	17089106	17089135	0	0	0	0	0	0	0	0.024	0	0.056	0	0	0	0	0	0	0	0	0	0	0	0	0	0	0.029	0	0	0	0	0
piR-hsa-16635	multiple	--	--	0	0	0	0	0	0	0.045	0	0	0	0.388	0	0	0	0	0	0	0	0	0	0	0	0	0	0	0	0	0	0	0
piR-hsa-16636	multiple	--	--	0	0	0	0	0	0	0.045	0	0	0	0.388	0	0	0	0	0	0	0	0	0	0	0	0	0	0	0	0	0	0	0
piR-hsa-16637	multiple	--	--	0	0	0	0	0	0	0.045	0	0	0	0.388	0	0	0	0	0	0	0	0	0	0	0	0	0	0	0	0	0	0	0
piR-hsa-16638	chr8	98074971	98075000	0	0	0	0	0	0	0.045	0	0	0	0.388	0	0	0	0	0	0	0	0	0	0	0	0	0	0	0	0	0	0	0
piR-hsa-16641	multiple	--	--	0	0	0.034	0	0	0	0	0.024	0.025	0	0	0	0	0	0	0	0	0	0	0	0	0.886	0	0	0	0	0	0	0	0.03
piR-hsa-16681	multiple	--	--	0	0.193	0.034	0.253	0.115	0	2.234	0.379	0.32	0.446	0	0.597	0	0.227	0.09	0	0.66	0.129	0.068	0.12	0.174	0.591	0.044	0.392	0.086	0	0.036	0.115	0.133	0.298
piR-hsa-16726	multiple	--	--	0	0	0	0	0	0	0	0	0	0	0	0	0	0	0	0	0	0	0	0	0	0	0	0	0	0	0	0.057	0	0
piR-hsa-16750	multiple	--	--	2.265	1.159	1.302	1.366	2.035	1.594	2.368	2.155	2.683	1.699	2.33	2.389	2.054	1.135	4.393	2.624	2.773	1.8	1.906	3.482	2.159	3.545	3.682	1.961	2.934	2.814	2.851	2.699	2.398	4.055
piR-hsa-16770	multiple	--	--	0	0	0	0	0	0	0	0	0	0	0	0	0	0	0	0	0	0	0	0.03	0	0	0	0	0	0	0	0	0	0
piR-hsa-16771	multiple	--	--	0	0	0	0	0	0	0	0	0	0	0	0	0	0	0	0	0	0	0	0.06	0	0	0	0	0	0	0	0	0	0
piR-hsa-1679	chrX	9686334	9686360	0.087	0	0	0	0	0	0	0	0	0	0	0.035	0	0	0	0	0	0	0	0	0	0	0	0	0	0	0	0	0	0
piR-hsa-16849	chr6	158982479	158982506	0	0	0	0	0	0	0	0	0	0.028	0	0	0	0	0	0	0	0	0	0	0	0	0	0	0	0	0	0	0	0
piR-hsa-16872	chr13	31929955	31929985	0.087	0	0	0	0	0	0	0	0	0	0	0	0	0	0	0	0	0	0	0	0	0	0	0	0	0	0	0	0	0
piR-hsa-16913	multiple	--	--	0	0	0	0	0	0	0	0	0	0.028	0	0	0	0	0	0	0	0	0	0	0	0	0	0	0	0	0	0	0	0
piR-hsa-16914	multiple	--	--	0	0	0	0	0	0	0	0	0	0.028	0	0	0	0	0	0	0	0	0	0	0	0	0	0	0	0	0	0	0	0
piR-hsa-16919	chr17	38327322	38327351	0	0	0	0	0	0	0	0	0	0	0	0	0	0	0	0	0	0	0	0	0	0	0	0	0.029	0	0	0	0	0
piR-hsa-16922	chr9	127118011	127118037	0	0	0	0.051	0	0	0	0	0	0	0	0	0	0	0	0	0	0	0	0	0	0	0.022	0	0	0	0	0	0	0
piR-hsa-16945	chr15	100331931	100331961	0	0	0	0	0	0	0	0	0	0	0	0.035	0	0	0	0	0	0	0	0	0	0	0	0	0	0	0	0	0	0
piR-hsa-16976	chr3	196658359	196658388	0	0	0	0	0	0	0	0	0	0	0	0	0	0	0	0	0	0	0	0	0	0	0	0	0	0	0	0	0.027	0
piR-hsa-16988	chr3	15090072	15090100	0	0	0	0	0.038	0	0	0.047	0	0	0	0	0	0	0	0	0	0	0	0	0.035	0	0	0	0	0	0	0	0	0
piR-hsa-1701	chrM	13460	13489	0	0	0	0	0	0	0	0.024	0	0	0	0.035	0	0	0	0	0	0	0.068	0	0	0	0	0	0	0	0	0	0	0
piR-hsa-1709	multiple	--	--	0	0	0	0	0	0	0.045	0	0	0.028	0	0	0	0	0	0	0	0	0	0.03	0	0	0.022	0	0	0	0	0	0	0
piR-hsa-1710	chr6	31508905	31508931	0	0	0	0	0	0	0	0	0	0	0	0	0	0	0	0	0.066	0	0.068	0	0.035	0	0	0	0	0	0	0	0.027	0
piR-hsa-17104	multiple	--	--	0	0	0	0	0	0	0.045	0	0	0	0	0	0	0	0	0	0	0	0	0	0	0	0	0	0	0	0	0	0	0
piR-hsa-1711	chr6	31508902	31508931	0	0	0	0	0	0	0	0	0	0	0	0	0	0	0	0.146	0.066	0	0.068	0	0.035	0	0	0	0	0	0.036	0	0.027	0
piR-hsa-17134	chr11	12962679	12962706	0	0	0	0	0.038	0	0.134	0	0	0.056	0	0.07	0	0	0	0	0	0	0	0	0	0	0	0	0	0	0	0	0	0
piR-hsa-17138	chr6	27198343	27198373	0	0	0	0	0	0	0	0	0	0	0	0	0	0	0	0	0	0	0	0.03	0	0	0	0	0	0	0	0	0	0
piR-hsa-17178	multiple	--	--	0	0	0	0	0	0	0	0	0	0	0	0	0	0	0	0	0	0	0	0	0	0	0	0	0	0	0	0	0	0.03
piR-hsa-17180	multiple	--	--	0	0	0	0	0	0	0	0	0	0	0	0	0	0	0	0	0	0	0	0	0	0	0.022	0	0	0	0	0	0	0
piR-hsa-17200	chr20	62563837	62563867	0	0.129	0	0.101	0	0.064	0.134	0.047	0.025	0	0	0.035	0	0.114	0	0	0	0	0.068	0	0	0	0.044	0	0.058	0.117	0.036	0.115	0	0
piR-hsa-17208	chr19	10445217	10445246	0	0	0	0	0	0	0.045	0	0	0	0	0	0	0	0	0	0	0	0	0	0	0	0	0	0	0	0	0	0	0
piR-hsa-17224	chrX	2799868	2799894	0	0	0	0	0	0	0	0.024	0	0	0	0	0	0	0.09	0	0	0	0.068	0	0	0	0	0	0	0	0	0	0	0
piR-hsa-17271	chr9	130208770	130208796	0	0.064	0	0	0	0	0	0	0	0	0	0	0	0	0	0	0	0	0	0	0	0	0	0	0	0	0	0	0	0
piR-hsa-17280	chr19	44653881	44653907	0	0	0	0	0	0	0.045	0	0	0	0	0	0	0	0	0	0	0	0	0	0	0	0	0	0	0	0	0	0	0
piR-hsa-17307	chr12	121151142	121151170	0	0	0	0	0	0	0	0	0	0	0	0	0	0	0	0	0	0	0	0	0	0	0	0	0.029	0	0	0	0	0
piR-hsa-1731	chr4	76807192	76807222	1.916	1.352	1.953	0.86	1.382	1.276	4.647	1.326	2.141	3.898	5.049	2.741	2.801	5.108	2.241	3.79	2.971	1.928	5.717	7.625	3.204	2.954	2.085	3.921	2.215	3.517	2.031	1.436	4.343	2.564
piR-hsa-17330	chr16	71950481	71950507	0.087	0	0	0	0	0	0	0	0	0.084	0	0.035	0	0	0	0	0	0	0	0	0	0	0	0	0	0	0	0	0	0
piR-hsa-17334	chr11	71727119	71727147	0	0	0.034	0	0	0	0	0	0	0	0	0	0	0	0	0	0	0	0	0	0	0	0	0	0	0	0	0	0	0
piR-hsa-17337	chr9	124522572	124522599	0	0	0	0	0	0	0	0	0.025	0	0	0	0	0	0	0	0	0	0	0	0	0	0	0	0	0	0	0	0	0
piR-hsa-17339	chr17	7155864	7155892	0	0	0.034	0	0	0.064	0.134	0	0	0.084	0	0.035	0	0	0	0	0	0.129	0	0	0	0	0	0	0.029	0	0	0.057	0	0.03
piR-hsa-17367	chr9	131899882	131899913	0	0	0	0	0	0	0.045	0	0	0	0	0	0	0	0	0	0	0	0	0	0	0	0	0	0	0	0	0	0	0
piR-hsa-17419	chr5	68485462	68485491	0	0	0	0	0	0	0	0	0	0	0	0	0	0	0	0	0	0	0	0	0	0	0	0	0	0	0	0.057	0	0
piR-hsa-1742	chr1	45244099	45244127	5.139	4.121	6.99	4.502	5.76	2.105	3.843	7.436	7.581	4.845	10.098	9.346	6.349	3.973	10.669	9.766	10.431	5.013	3.675	7.114	6.861	7.09	6.522	8.823	13.086	6.214	10.37	10.97	7.247	6.5
piR-hsa-17424	multiple	--	--	0	0	0	0	0	0	0	0	0	0	0	0	0	0	0	0	0	0	0	0	0	0	0	0	0	0	0	0	0.027	0
piR-hsa-17444	chr20	2637584	2637613	52.868	51.508	48.893	45.774	46.121	34.122	31.233	84.498	73.421	54.328	182.547	202.736	248.348	41.208	123.278	101.449	156.602	120.311	76.567	70.995	133.92	153.314	156.482	89.018	124.187	84.882	122.163	115.498	84.137	149.063
piR-hsa-1745	multiple	--	--	0	0	0	0	0.038	0	0	0.047	0	0	0	0.07	0	0	0	0	0	0	0	0	0	0	0	0	0	0	0	0	0	0
piR-hsa-17467	chr17	25950392	25950420	0	0	0.034	0	0	0	0.045	0	0	0	0	0	0	0	0	0	0	0	0	0	0	0	0	0	0	0	0	0	0	0
piR-hsa-17469	chr16	25078805	25078831	0	0	0	0	0	0	0	0	0	0	0	0	0	0	0	0	0	0	0	0	0	0	0	0	0	0	0.036	0	0	0
piR-hsa-1748	multiple	--	--	0.871	0.193	0.24	0.506	0.653	0.128	8.624	0.734	0.985	2.673	0.777	0.738	0.187	0.454	0.269	0	1.254	0.257	1.021	0.991	0.418	0	0.754	0.196	0.23	0.821	0.107	0.459	0.373	1.193
piR-hsa-17490	multiple	--	--	0	0	0	0	0	0	0	0	0	0	0	0	0	0	0	0	0	0	0	0	0	0	0.022	0	0	0	0	0	0	0
piR-hsa-17503	multiple	--	--	0	0	0	0	0	0	0.089	0.024	0.025	0	0	0	0	0	0	0	0	0	0	0.03	0.035	0	0	0	0	0	0	0	0	0
piR-hsa-1751	chr5	139887531	139887557	0	0	0	0	0	0	0.089	0	0	0	0	0	0	0	0	0	0	0	0	0	0	0	0	0	0	0	0	0	0	0
piR-hsa-17520	multiple	--	--	0	0	0	0.051	0.038	0.064	0	0.071	0.025	0.056	0	0.07	0	0	0	0	0.132	0	0	0.03	0	0	0.067	0	0	0	0.036	0	0	0.06
piR-hsa-17554	multiple	--	--	0	0	0	0	0	0	0	0	0.025	0	0	0	0	0	0	0	0	0	0	0	0	0	0	0	0	0	0	0	0	0
piR-hsa-17560	chr2	232321208	232321234	0.087	0	0	0	0.077	0.128	0.089	0.071	0.074	0.056	2.33	0.597	0.56	0.227	0.448	2.478	0.528	0.257	0.749	0.3	0.592	0.591	0.666	0.784	0.777	0.821	0.321	0.115	0.32	0.447
piR-hsa-17617	chr22	38244617	38244646	0	0	0	0	0	0	0.045	0.071	0.049	0	0	0	0	0	0	0	0	0	0	0	0	0	0	0	0	0	0	0	0	0.03
piR-hsa-17629	chr5	111497407	111497433	0	0	0.069	0	0	0	0	0	0.025	0	0	0	0	0	0	0	0	0	0	0	0	0	0	0	0	0	0	0	0	0
piR-hsa-17660	chr10	99435140	99435169	0	0	0	0	0	0	0	0	0	0.028	0	0	0	0	0.179	0	0	0	0	0	0	0	0	0	0	0	0	0	0	0
piR-hsa-17692	chr1	180147943	180147973	0	0	0	0	0	0	0.045	0	0	0	0	0	0	0	0	0	0	0	0	0	0	0	0	0	0	0	0	0	0	0
piR-hsa-17701	chr14	68052320	68052346	0	0	0	0	0	0	0	0	0	0	0	0	0	0	0	0.146	0	0	0	0	0	0	0	0	0	0	0	0	0	0
piR-hsa-17747	multiple	--	--	0	0	0	0	0	0	0	0	0	0	0	0	0	0	0	0	0	0	0	0	0	0	0	0	0	0	0.036	0	0	0
piR-hsa-1776	chr10	79534531	79534560	0	0.064	0	0	0	0	0	0	0.049	0	0	0.035	0	0	0	0	0	0	0	0	0	0	0.044	0	0	0	0	0	0	0
piR-hsa-1777	chr10	79534531	79534561	0	0.064	0	0	0	0	0	0	0.049	0	0	0.035	0	0	0	0	0	0	0	0	0	0	0.044	0	0	0	0	0	0	0
piR-hsa-17770	multiple	--	--	0	0	0	0	0	0	0.045	0	0	0.056	0	0	0	0	0	0	0	0	0	0	0	0	0	0	0	0	0	0	0	0
piR-hsa-17804	multiple	--	--	0	0	0	0	0	0	0.089	0.024	0	0	0	0	0	0	0	0	0	0	0	0	0	0	0	0	0.058	0	0	0	0	0
piR-hsa-17829	multiple	--	--	0	0	0	0	0	0	0	0	0.025	0	0	0	0	0	0	0	0	0	0	0	0	0	0	0	0	0	0	0	0	0
piR-hsa-17842	chr17	66122778	66122809	0	0	0	0	0	0.064	0.045	0	0.025	0.028	0	0	0	0	0	0	0	0	0	0	0	0	0	0	0	0	0	0	0	0
piR-hsa-1787	chr15	62534790	62534820	0	0	0	0	0	0	0	0.024	0	0	0	0	0	0	0	0	0	0	0	0	0	0	0	0	0	0	0	0	0	0
piR-hsa-17874	chr7	157129388	157129416	0	0	0.034	0	0	0	0	0	0	0	0	0	0	0	0	0	0	0	0	0	0	0	0	0	0	0	0	0	0	0
piR-hsa-17928	multiple	--	--	0	0	0	0	0	0	0	0	0.025	0.084	0	0.035	0	0	0	0	0	0	0	0	0	0	0	0	0	0	0	0	0	0.03
piR-hsa-17929	multiple	--	--	0	0	0	0	0	0	0	0	0.025	0.084	0	0.035	0	0	0	0	0	0	0	0	0	0	0	0	0	0	0	0	0	0
piR-hsa-17939	multiple	--	--	0	0	0	0	0	0	0	0	0.025	0	0	0	0	0	0	0	0	0	0	0	0	0	0	0	0	0	0	0	0	0
piR-hsa-17987	chr2	220144556	220144586	0	0	0	0	0	0.064	0	0	0	0	0	0	0	0	0	0	0	0	0	0	0	0	0	0	0	0	0	0	0	0
piR-hsa-18027	chr6	166824085	166824114	0	0	0	0	0	0	0	0.024	0	0.028	0	0	0	0	0	0	0	0	0	0	0	0	0	0	0.086	0	0	0.115	0.053	0
piR-hsa-18037	multiple	--	--	0	0	0	0	0	0	0	0	0	0	0	0	0	0	0	0	0	0	0	0.03	0	0	0	0	0	0	0	0	0	0
piR-hsa-18051	chr3	49021657	49021684	0	0	0	0	0	0	0.045	0	0	0	0	0	0	0	0	0	0	0	0	0	0	0	0	0	0	0	0	0	0	0
piR-hsa-18052	multiple	--	--	0	6.632	2.398	0.202	5.261	1.531	0.67	2.131	0.32	1.504	0	0.105	0	2.384	0.628	1.166	0.462	0	0.953	0.66	0.104	0	0.288	0	0.144	0.938	0.178	0.115	0.879	1.491
piR-hsa-18061	chr12	95492835	95492862	0.435	0.579	0.24	0.152	0.154	0.064	1.072	0.213	0.517	0.64	0.388	0.351	0	0	0	0	0.396	0.257	0.068	0.36	0.07	0	0.155	0.196	0.115	0.234	0.071	0	0.266	0.268
piR-hsa-18071	multiple	--	--	4.442	2.511	2.227	3.642	2.189	2.232	5.719	2.321	3.84	3.174	6.991	10.435	11.764	1.362	2.779	6.997	5.48	9.512	3.335	7.565	6.478	6.203	10.582	8.235	13.661	5.159	10.691	10.625	8.739	3.101
piR-hsa-1811	chr20	62562285	62562315	0	0	0	0	0	0	0	0	0	0	0	0	0	0	0	0	0	0	0	0.03	0	0	0	0	0	0	0	0	0	0
piR-hsa-18166	chr7	155567715	155567741	0	0	0	0	0	0	0.045	0	0	0	0	0	0	0	0	0	0	0	0	0	0	0	0	0	0	0	0.036	0	0	0
piR-hsa-1817	multiple	--	--	0	0	0	0	0	0	0	0	0	0	0	0	0	0	0	0	0	0	0	0	0	0	0	0	0	0	0	0	0	0.06
piR-hsa-18172	chr1	113058876	113058904	0	0	0	0	0	0	0.134	0	0.025	0	0	0	0	0	0	0	0	0	0	0	0	0	0	0	0	0	0	0	0	0
piR-hsa-18179	multiple	--	--	0	0	0	0	0	0	0.581	0	0.025	0.084	0	0	0	0	0	0	0	0	0	0	0	0	0	0	0	0	0	0	0	0.06
piR-hsa-18180	chr19	41313316	41313346	0.087	0.064	0	0.051	0	0	0	0.024	0	0	0	0	0	0.114	0	0	0.066	0	0	0.03	0	0	0	0	0.058	0	0.036	0	0	0
piR-hsa-182	multiple	--	--	14.023	16.74	32.138	14.011	10.983	8.483	198.789	17.099	45.165	24.421	30.295	18.06	224.074	36.894	26	18.512	28.389	20.952	23.072	33.501	19.017	156.859	16.194	16.862	14.84	22.393	13.257	11.774	22.193	32.234
piR-hsa-18201	multiple	--	--	0	0.064	0	0	0	0	0.045	0	0	0	0	0	0	0	0	0	0	0	0	0	0	0	0	0	0	0	0	0	0	0.03
piR-hsa-18202	multiple	--	--	0	0.064	0	0	0	0	0.089	0	0	0	0	0	0	0	0	0	0	0	0	0	0	0	0	0	0	0	0	0	0	0.03
piR-hsa-18203	chr9	34132719	34132747	0	0.064	0	0	0	0	0	0	0	0	0	0	0	0	0	0	0	0	0	0	0	0	0	0	0	0	0	0	0	0.03
piR-hsa-18222	chr16	53594161	53594188	0	0	0	0	0	0	0	0	0.025	0.028	0	0	0	0	0	0	0	0	0	0	0	0	0	0	0	0	0	0.057	0	0
piR-hsa-1823	chr2	207026644	207026674	60.882	5.086	33.372	12.392	14.785	7.143	2.413	23.635	12.159	6.098	77.291	34.047	54.338	8.06	138.609	36.732	21.457	31.106	13.816	9.306	26.714	59.081	23.026	28.039	39.632	25.91	39.307	36.068	16.838	30.564
piR-hsa-18246	chr10	1391325	1391354	0	0	0	0	0	0	0	0	0	0	0	0	0	0	0	0	0	0	0	0	0	0	0	0	0	0	0	0.057	0	0
piR-hsa-18262	chr16	89965224	89965254	0	0	0	0	0	0	0	0	0	0	0	0	0	0	0	0	0	0	0	0.03	0	0	0	0	0	0	0	0	0	0
piR-hsa-18285	chr8	56986431	56986460	0	0	0	0	0	0	0	0	0	0	0	0	0	0	0	0	0	0	0.068	0	0	0	0	0	0	0	0	0	0	0
piR-hsa-18286	chr8	56986429	56986460	0	0	0	0	0	0	0	0	0	0	0	0	0	0	0	0	0	0	0.068	0	0	0	0	0	0	0	0	0	0	0
piR-hsa-18287	chr8	56986428	56986460	0	0	0	0	0	0	0	0	0	0	0	0	0	0	0	0	0	0	0.068	0	0	0	0	0	0	0	0	0	0	0
piR-hsa-18293	chr10	135013007	135013038	0	0	0	0	0	0	0.045	0	0	0	0	0	0	0	0	0	0	0	0	0	0	0	0	0	0	0	0	0	0	0
piR-hsa-18315	chr6	52367712	52367741	0	0	0	0	0	0	0	0	0	0.056	0	0	0	0	0	0	0	0	0	0	0	0	0.022	0	0	0	0	0	0	0
piR-hsa-18321	multiple	--	--	0	0	0	0	0	0	0.045	0	0	0	0	0	0	0	0	0	0	0	0	0	0	0	0	0	0	0	0	0	0	0
piR-hsa-18322	multiple	--	--	0	0	0	0	0	0	0.045	0	0	0	0	0	0	0	0	0	0	0	0	0.03	0	0	0	0	0	0	0	0	0	0
piR-hsa-18329	multiple	--	--	0	0	0	0	0	0	0	0.024	0	0	0	0	0	0	0	0	0	0	0	0	0	0	0	0	0	0	0	0	0	0
piR-hsa-1833	chr17	17062158	17062185	0	0	0	0	0	0	0	0	0	0	0	0	0	0	0	0	0	0	0.068	0	0	0	0	0	0	0	0	0	0.027	0
piR-hsa-18336	multiple	--	--	0	0	0	0	0	0	0.045	0	0	0	0	0	0	0	0	0	0	0	0	0	0	0	0	0	0	0	0	0	0	0
piR-hsa-1834	chr17	16343390	16343420	1.655	1.61	1.816	2.225	1.92	0.765	2.681	2.416	3.2	4.149	5.049	5.692	3.174	4.087	2.779	3.061	4.754	4.37	3.403	2.882	4.284	4.431	2.507	4.314	3.336	3.166	3.029	3.216	4.636	4.592
piR-hsa-18348	chr2	234197554	234197584	0	0	0.069	0	0	0	0.045	0	0	0.028	0	0	0.187	0	0	0	0.066	0	0	0.09	0.035	0	0.133	0	0.086	0	0.143	0	0	0
piR-hsa-18359	multiple	--	--	0	0	0	0	0	0	0.134	0	0.025	0.028	0	0	0	0	0	0	0	0	0.068	0	0.035	0	0	0	0	0	0	0	0	0
piR-hsa-18391	chr8	123001663	123001691	0	0	0	0	0	0	0.268	0	0.025	0.111	0	0	0	0	0	0	0.066	0	0	0.06	0	0	0	0	0	0	0	0	0	0.03
piR-hsa-18394	multiple	--	--	0	0	0	0	0	0	0	0	0	0	0	0	0	0	0	0	0	0	0.068	0	0	0	0	0	0	0	0	0	0	0.03
piR-hsa-18398	multiple	--	--	0	0	0	0	0	0	0.045	0	0	0	0	0	0	0	0	0	0	0	0	0	0	0	0	0	0	0	0	0	0	0
piR-hsa-18402	multiple	--	--	0	0	0	0	0.038	0	0	0.095	0	0	0	0	0	0	0	0	0	0	0	0	0	0	0	0	0.029	0	0	0	0	0
piR-hsa-18411	multiple	--	--	0	0	0	0	0	0	0	0	0	0	0	0	0	0	0	0	0	0	0	0	0	0	0	0	0	0	0	0	0	0.03
piR-hsa-18426	chr8	28909811	28909839	0	0	0	0.051	0	0	0	0	0.025	0.028	0	0	0.187	0	0	0	0	0	0	0	0	0	0	0	0	0	0	0	0.027	0
piR-hsa-18438	multiple	--	--	0	0	0	0	0	0.064	0.089	0.024	0	0	0	0	0	0	0	0	0	0	0	0	0	0	0	0	0	0	0	0	0.053	0.03
piR-hsa-1847	multiple	--	--	1.916	0.644	1.747	0.961	4.263	0.638	1.832	5.589	2.954	3.536	2.719	1.054	2.801	4.995	8.517	0.437	1.981	0.771	53.019	1.801	0.592	3.249	0.488	0	0.633	1.055	0.285	0.287	0.533	1.431
piR-hsa-1848	multiple	--	--	1.481	1.481	0.857	0.556	0.614	0.51	3.53	0.876	1.083	1.615	0.777	1.3	0.56	2.157	2.062	1.02	1.188	0.514	2.246	1.921	0	0.591	1.176	0.98	1.093	1.172	1.639	0.861	1.465	2.356
piR-hsa-18482	multiple	--	--	0	0	0	0	0	0	0.045	0	0	0	0	0	0	0	0	0	0	0	0	0	0	0	0	0	0	0	0	0	0	0
piR-hsa-1849	multiple	--	--	1.481	1.481	0.857	0.556	0.614	0.51	3.53	0.876	1.083	1.615	0.777	1.3	0.56	2.157	2.062	1.312	1.386	1.157	2.518	2.251	0	0.591	1.331	0.98	1.122	1.172	1.675	0.861	1.465	2.385
piR-hsa-185	chr6	4954371	4954400	0	0	0	0	0	0	0	0	0	0	0	0	0	0	0	0	0	0	0	0	0	0	0	0	0	0	0	0	0	0.03
piR-hsa-1850	chr20	5175508	5175535	0	0	0	0	0	0	0	0	0.025	0	0	0	0	0	0	0	0	0	0	0	0.035	0	0	0	0	0	0	0	0	0.03
piR-hsa-18518	multiple	--	--	0	0	0	0	0	0	0	0	0	0	0	0	0	0	0	0	0	0	0	0	0	0	0	0	0	0	0.036	0	0	0
piR-hsa-18581	multiple	--	--	0	0	0	0	0	0	0	0.024	0	0	0	0	0	0	0	0	0	0	0	0	0.035	0	0	0	0	0	0	0	0	0
piR-hsa-1861	chr14	101411988	101412015	1.481	1.095	1.165	1.163	0.768	0.446	5.272	1.729	1.501	1.671	0	0	0	1.135	1.524	0.292	0.132	0	1.293	0.48	0.174	0	0.244	0.392	0.46	0.117	0.463	0.459	0.639	0.835
piR-hsa-18641	chr3	158531778	158531806	0	0	0	0	0.038	0	0	0.047	0	0	0	0	0	0	0	0	0	0	0	0	0	0	0	0	0	0	0	0	0	0
piR-hsa-18653	multiple	--	--	0	0.064	0	0.051	0	0.064	0.089	0.071	0.123	0	0	0	0	0	0	0	0.066	0.129	0	0.03	0	0	0.067	0	0	0.234	0.036	0	0.08	0
piR-hsa-18657	multiple	--	--	0.087	0	0.103	0.152	0.038	0.064	1.474	0.142	0.074	0.334	0	0.141	0.187	0	0	0.146	0.264	0	0.068	0.06	0	0	0.089	0.196	0.173	0	0	0.057	0.133	0.089
piR-hsa-18669	multiple	--	--	0	0	0	0	0	0	0.045	0	0	0	0	0	0	0	0	0	0	0	0	0	0	0	0	0	0	0	0	0	0	0
piR-hsa-18709	multiple	--	--	12.455	5.666	12.163	5.867	1.843	1.722	15.102	7.365	7.827	10.721	7.768	12.579	18.113	5.676	11.745	3.352	7.989	9.126	5.853	5.403	0.906	5.613	3.083	2.941	6.529	8.676	1.14	2.699	5.941	3.876
piR-hsa-18710	chr8	94969659	94969686	0	0	0	0	0	0	0.045	0	0	0.028	0	0	0	0	0	0	0	0	0	0	0	0	0	0	0	0	0	0	0	0
piR-hsa-1872	multiple	--	--	2.526	1.932	3.289	1.871	1.882	1.339	9.562	2.558	1.452	4.01	6.214	2.495	2.614	5.335	2.421	4.664	3.631	2.442	4.356	6.124	2.752	5.317	3.372	5.686	2.79	4.455	2.352	2.987	3.996	3.34
piR-hsa-1873	multiple	--	--	3.484	2.769	3.735	2.276	2.343	1.722	12.109	3.244	1.821	4.957	8.156	3.549	3.174	5.903	3.676	7.142	5.15	4.627	5.717	8.135	3.901	7.09	4.437	6.078	4.113	5.393	3.243	3.561	5.968	4.532
piR-hsa-18773	chr1	16723591	16723621	0	0	0	0	0	0	0.045	0	0	0	0	0	0	0	0	0	0	0	0	0	0	0	0.022	0	0	0	0	0	0	0
piR-hsa-18791	multiple	--	--	0	0	0	0	0	0	0	0	0	0	0	0	0	0	0	0	0.066	0	0	0	0	0	0	0	0	0	0	0	0	0
piR-hsa-18815	chr10	114584257	114584284	0	0	0	0	0.038	0	0.045	0	0	0	0	0	0	0	0	0	0	0	0	0	0	0	0	0	0	0	0	0	0.053	0
piR-hsa-18827	chr12	96301803	96301829	0.087	0	0	0	0	0	0	0	0	0	0	0	0	0	0	0	0	0	0	0	0	0	0	0	0	0	0	0	0	0
piR-hsa-18850	multiple	--	--	0	0	0	0	0	0	0.134	0	0.098	0.028	0	0	0	0	0.09	0	0.066	0	0	0	0	0	0.022	0	0	0	0	0	0	0.03
piR-hsa-18851	multiple	--	--	0	0	0	0	0	0	0.179	0	0.098	0.028	0	0	0	0	0.09	0	0.066	0	0	0	0	0	0.022	0	0	0	0	0	0	0.03
piR-hsa-18860	chr19	12817302	12817332	0	0	0	0	0	0	0.045	0	0	0	0	0.07	0	0	0	0.583	0.396	0.129	0.204	0.03	0.313	0.886	0.022	0.784	0.201	0	0.178	0.057	0.266	0.179
piR-hsa-18899	chr22	31678508	31678535	0	0	0	0	0	0	0	0	0	0.028	0	0	0	0	0	0	0	0	0	0	0	0	0	0	0	0	0	0	0	0
piR-hsa-189	chr5	437279	437306	0	0	0	0	0	0	0	0	0	0	0	0	0	0	0	0	0	0	0	0	0.035	0	0	0	0	0	0	0	0	0
piR-hsa-18905	chr11	85195039	85195066	4.877	1.738	1.268	3.338	0.768	0.829	21.224	1.018	19.592	7.24	0.388	0.316	0.373	3.179	1.255	0.729	1.452	0.257	1.974	7.955	0.766	0.591	0.732	1.176	0.374	0.469	0.214	0.172	6.208	3.817
piR-hsa-18908	chr1	110603303	110603332	0	0.064	0	0	0	0	0	0	0	0	0	0	0	0	0	0	0	0	0	0	0	0	0	0	0	0	0	0	0	0
piR-hsa-18949	chr19	35342682	35342712	0	0	0	0	0	0	0	0	0.025	0	0	0	0	0	0	0	0	0	0	0	0	0	0	0	0	0	0	0	0	0
piR-hsa-1895	chr5	179200790	179200820	0	0	0	0	0	0	0.045	0	0	0	0	0	0	0	0	0	0	0	0	0	0	0	0	0	0	0	0	0	0	0
piR-hsa-18975	chr20	62562502	62562529	0	0	0	0	0	0	0	0	0.025	0	0	0	0	0	0	0	0	0	0	0	0	0	0.044	0	0	0	0	0	0.027	0
piR-hsa-190	chr5	437279	437307	0	0	0	0	0	0	0	0	0	0	0	0	0	0	0	0	0	0	0	0	0.035	0	0	0	0	0	0	0	0	0
piR-hsa-19014	multiple	--	--	0	0	0	0	0	0	0	0	0	0.028	0	0	0	0	0	0	0	0	0	0	0	0	0	0	0	0	0	0	0	0
piR-hsa-19025	chr6	36108125	36108156	0	0	0	0	0	0	0	0	0	0.028	0	0	0	0	0	0	0	0	0	0	0	0	0	0	0	0	0	0	0	0
piR-hsa-19029	multiple	--	--	0	0	0	0	0	0	0.045	0	0	0	0	0	0	0	0	0	0	0	0	0	0	0	0	0	0	0	0	0	0	0
piR-hsa-19076	multiple	--	--	0.174	0.193	0.24	0.556	0.23	0.064	4.826	0.308	0.517	0.668	0	0.351	0	0	0.09	0.146	0.396	0.129	0.068	0.12	0.104	0.591	0.222	0.196	0.086	0.117	0.071	0	0.293	0.328
piR-hsa-19079	chr17	17088459	17088486	0	0	0	0	0	0	0	0	0	0	0	0	0	0	0	0	0	0	0	0	0	0	0	0.196	0	0	0	0	0	0
piR-hsa-19090	multiple	--	--	0.087	0	0	0.051	0.038	0	0.268	0.095	0.049	0	0	0.141	0	0	0	0	0	0	0	0.03	0.035	0	0.022	0	0	0	0	0	0.027	0.089
piR-hsa-1910	multiple	--	--	0	0	0	0	0	0	0.045	0	0	0	0	0	0	0	0	0	0	0	0	0	0	0	0	0	0	0	0	0	0	0
piR-hsa-19128	chr15	99502955	99502985	0	0	0	0	0	0	0.089	0	0	0	0	0	0	0	0	0	0	0	0	0	0	0	0	0	0	0	0	0	0	0
piR-hsa-19130	chr8	145748645	145748674	0	0	0	0	0	0	0.045	0	0	0	0	0	0	0	0	0	0	0	0	0	0	0	0	0	0	0	0	0	0	0
piR-hsa-19131	chr8	145748645	145748675	0	0	0	0	0	0	0.045	0	0	0	0	0	0	0	0	0	0	0	0	0	0	0	0	0	0	0	0	0	0	0
piR-hsa-19133	multiple	--	--	0	0	0	0	0	0.064	0	0	0	0	0	0	0	0	0	0	0	0	0	0	0	0	0	0	0	0	0	0	0	0
piR-hsa-19141	chr17	29663411	29663439	0	0	0	0	0	0	0	0	0	0	0	0	0	0	0	0	0	0	0	0	0	0	0	0	0.029	0	0	0	0	0
piR-hsa-19170	multiple	--	--	0	0	0	0	0	0	0	0	0.025	0	0	0	0	0	0	0	0	0	0	0	0	0	0	0	0	0	0	0	0	0
piR-hsa-19192	multiple	--	--	0	0	0	0	0	0	0.045	0	0	0	0	0	0	0	0	0	0.066	0.129	0	0.03	0	0	0	0	0	0	0	0	0	0
piR-hsa-19201	multiple	--	--	0	0	0	0	0	0	0.134	0	0	0	0	0	0	0	0	0	0	0	0	0	0	0	0	0	0	0	0	0	0	0
piR-hsa-19207	multiple	--	--	0	0	0	0.101	0.038	0	0.223	0	0.025	0.139	0	0.105	0	0	0.09	0	0	0	0.068	0.21	0.035	0	0.089	0	0	0	0	0	0	0.06
piR-hsa-19208	multiple	--	--	0	0	0	0.051	0	0	0	0	0	0	0	0	0	0	0	0	0	0	0	0	0	0	0	0	0	0	0	0	0	0
piR-hsa-19226	chr21	45911225	45911255	0	0	0	0	0	0	0	0	0.025	0	0	0	0	0	0	0	0	0	0	0	0	0	0	0	0	0	0	0	0	0
piR-hsa-19334	chr22	50872611	50872641	0	0	0	0	0	0	0	0	0	0	0	0.035	0	0	0	0	0	0	0	0	0	0	0	0	0	0	0	0	0	0
piR-hsa-19365	multiple	--	--	0	0	0	0	0	0	0.045	0	0	0.028	0	0	0	0	0	0	0.066	0	0	0.03	0	0	0	0	0.029	0	0	0	0.053	0
piR-hsa-19376	chr17	2938663	2938692	0	0	0	0	0	0	0	0	0	0	0	0	0	0	0	0	0	0	0	0	0	0	0.022	0	0	0	0	0	0	0
piR-hsa-19417	chr6	33847499	33847531	0	0	0	0	0	0	0	0	0	0	0	0	0	0	0	0	0	0	0	0.03	0	0	0	0	0	0	0	0	0	0
piR-hsa-19421	multiple	--	--	0	0	0	0	0	0	0.045	0	0	0.028	0	0	0	0	0	0	0	0	0	0	0	0	0	0	0	0	0	0	0	0
piR-hsa-1944	chr10	70514965	70514993	372.953	134.566	154.97	161.045	101.69	115.185	34.271	138.185	244.803	181.029	561.624	444.79	445.16	185.378	1,078.39	227.969	341.461	211.83	237.256	151.835	399.044	202.351	467.892	292.347	345.987	237.765	347.636	339.831	320.082	529.069
piR-hsa-19446	chr1	1263185	1263213	0	0	0	0	0	0	0	0	0	0.028	0	0	0	0	0	0	0	0	0	0	0	0	0	0	0	0	0	0	0	0
piR-hsa-19490	chr17	45016001	45016031	0	0	0	0	0	0	0.179	0	0	0	0	0	0	0	0	0	0	0	0	0	0	0	0	0	0	0	0	0	0	0
piR-hsa-19521	chr10	79533658	79533688	0	0	0	0	0	0	0	0	0	0	0	0	0	0	0	0	0	0	0	0	0	0	0	0	0	0	0	0	0	0.03
piR-hsa-19526	multiple	--	--	0	0	0	0	0	0	0.134	0	0	0	0	0	0	0	0	0	0	0	0	0	0	0	0	0	0	0	0	0	0	0
piR-hsa-19538	chr15	74632801	74632827	0	0	0	0	0	0	0	0	0	0	0	0	0	0	0	0	0	0	0	0	0	0	0	0	0	0	0.036	0	0	0
piR-hsa-19562	chr17	66122865	66122895	0	0.064	0.069	0	0	0	0.67	0	0.098	0.056	0	0	0	0	0	0	0	0	0	0.03	0	0	0.022	0	0	0	0	0	0.027	0.089
piR-hsa-19599	multiple	--	--	0	0	0	0	0	0	0	0	0.025	0	0	0	0	0	0	0	0	0	0	0	0	0	0	0	0	0	0.036	0	0	0
piR-hsa-19620	multiple	--	--	0.784	1.545	1.233	1.113	2.074	2.551	3.932	2.297	2.412	2.59	12.429	7.765	7.096	12.828	3.317	3.498	4.291	2.956	6.261	6.274	3.762	4.431	5.302	5.098	6.385	6.566	6.486	5.858	4.955	4.145
piR-hsa-1965	chr3	15086671	15086700	0	0	0	0	0	0	0	0.024	0.098	0	0	0	0	0	0	0	0	0	0	0	0	0	0.022	0	0	0	0	0	0.053	0
piR-hsa-19650	chr12	110835988	110836015	0	0	0	0	0.038	0	0.134	0.024	0.049	0	0	0	0	0	0	0	0	0	0	0	0.035	0	0	0	0	0	0	0	0	0.03
piR-hsa-19652	multiple	--	--	0	0	0	0	0	0	0	0	0	0	0	0	0	0	0	0.146	0	0	0	0	0	0	0	0	0	0	0	0	0	0
piR-hsa-19704	chr15	93121958	93121988	0	0	0.034	0	0	0	0	0	0	0	0	0	0	0	0	0	0	0	0	0	0	0	0	0	0	0	0	0	0	0
piR-hsa-19705	chr8	125928366	125928395	0	0.064	0	0	0	0	0	0	0	0	0	0	0	0	0	0	0	0	0	0	0	0	0	0	0	0	0	0	0	0
piR-hsa-19706	chr8	125928365	125928395	0	0.064	0	0	0	0	0	0	0	0	0	0	0	0	0	0	0	0	0	0	0	0	0	0	0	0	0	0	0	0
piR-hsa-19707	chr18	33736463	33736492	0	0	0	0	0	0	0	0	0	0	0	0	0	0	0	0	0.066	0	0	0	0	0	0	0	0.029	0	0	0	0	0
piR-hsa-19746	chr1	180159648	180159679	0	0	0.034	0	0	0	0.089	0	0	0	0	0	0	0	0	0	0	0	0	0	0	0	0	0	0	0	0	0	0	0
piR-hsa-1977	chr15	62534843	62534873	0	0	0	0	0	0	0	0	0	0	0	0.035	0	0	0	0	0	0	0	0	0	0	0	0	0	0	0	0	0	0
piR-hsa-19775	chr15	97317782	97317812	0	0	0	0	0	0	0.045	0	0.025	0.028	0	0.035	0	0	0	0	0	0	0	0	0	0	0	0	0.029	0	0	0	0.027	0
piR-hsa-19779	chr7	43659229	43659259	0	0	0	0	0	0	0	0	0	0	0	0	0	0	0	0	0	0	0	0	0	0	0.022	0	0	0	0	0	0	0
piR-hsa-1978	multiple	--	--	0	0	0	0	0	0	0	0	0	0	0	0.035	0	0	0	0	0	0	0	0	0	0	0	0	0	0	0	0	0	0
piR-hsa-19796	multiple	--	--	0	0.064	0	0	0	0	0	0.024	0	0.028	0	0	0	0	0	0	0	0	0	0	0	0	0	0	0	0	0	0	0	0
piR-hsa-19799	chr17	48459193	48459223	0	0	0	0	0	0	0.045	0	0	0	0	0	0	0	0	0	0.066	0	0	0	0	0	0	0	0	0	0	0	0	0
piR-hsa-19848	multiple	--	--	0	0	0	0	0	0	0.179	0	0.025	0	0	0	0	0	0	0	0	0	0	0	0	0	0	0	0	0	0	0	0	0
piR-hsa-19849	chr5	8371742	8371772	0	0	0	0	0	0	0.179	0	0.025	0	0	0	0	0	0	0	0	0	0	0	0	0	0	0	0	0	0	0	0	0
piR-hsa-19915	multiple	--	--	0	0	0	0	0	0	0.089	0	0	0	0	0	0	0	0	0	0	0	0	0	0	0	0	0	0	0	0	0	0	0
piR-hsa-19917	chr7	65421667	65421697	0	0	0	0	0	0	0.045	0	0	0	0	0	0	0	0	0	0	0	0	0	0	0	0	0	0	0	0	0	0	0
piR-hsa-1994	multiple	--	--	0	0	0	0	0	0	0.045	0	0	0	0	0	0	0	0	0	0	0	0	0	0	0	0.022	0	0	0	0	0	0	0
piR-hsa-19980	chr15	62535277	62535307	0	0	0.069	0	0	0	0	0	0	0	0	0	0	0	0	0	0	0	0	0	0	0	0	0	0	0	0	0	0	0
piR-hsa-20012	chr1	209405727	209405758	0	0	0	0	0	0	0.045	0	0	0.084	0	0	0	0	0	0	0	0	0	0	0	0	0	0	0	0	0	0	0	0
piR-hsa-20024	chr13	114285935	114285964	0	0	0	0	0	0	0.045	0	0	0	0	0	0	0	0	0	0	0	0	0	0	0	0	0	0	0	0	0	0	0
piR-hsa-20029	chr3	10322351	10322379	0	0	0	0	0	0	0	0	0.025	0	0	0	0	0	0	0	0	0	0	0	0	0	0	0	0	0	0	0	0	0
piR-hsa-20039	multiple	--	--	0	0	0	0	0	0	0	0	0	0	0	0	0	0	0	0	0	0	0	0.03	0	0	0	0	0	0	0	0	0	0
piR-hsa-20112	chr2	131904997	131905027	0	0	0	0	0	0	0.089	0	0	0	0	0	0	0	0	0	0	0	0	0	0	0	0	0	0	0	0	0	0	0
piR-hsa-20113	chr2	131904997	131905028	0	0	0	0	0	0	0.089	0	0	0	0	0	0	0	0	0	0	0	0	0	0	0	0	0	0	0	0	0	0	0
piR-hsa-20140	chr1	40994591	40994622	0	0	0	0	0	0	0	0	0	0	0	0.07	0	0	0	0	0	0	0	0	0	0	0	0	0	0	0	0	0	0
piR-hsa-20162	chr15	93125275	93125304	0	0.064	0	0	0	0	0	0.024	0	0	0	0	0	0	0	0	0	0	0	0	0	0	0	0	0.029	0	0	0	0	0
piR-hsa-202	chr2	236659057	236659084	0	0	0	0	0	0	0	0	0	0.028	0	0	0	0	0	0	0	0	0	0	0	0	0	0	0	0	0	0	0	0
piR-hsa-20221	chr20	32235703	32235731	0	0	0	0	0	0	0	0.024	0	0	0	0	0	0	0	0	0	0	0	0	0	0	0	0	0	0	0.036	0	0	0.06
piR-hsa-20262	chr9	132396435	132396461	0	0	0	0	0	0	0.045	0	0	0	0	0	0	0	0	0	0	0	0	0	0	0	0	0	0	0	0	0	0	0
piR-hsa-20266	multiple	--	--	1.306	0.451	0.548	0.405	0.653	0.191	1.34	1.824	0.64	2.645	6.991	7.554	12.511	22.023	15.69	2.769	2.905	3.085	60.437	3.993	3.378	2.363	2.64	0.588	0.633	0.586	1.14	0.747	1.892	3.847
piR-hsa-20273	multiple	--	--	0.087	0.322	0.24	0.405	0.192	0.128	3.306	0.687	0.517	0.724	0.388	0.105	0	0.114	0.448	0.146	0.462	0	0.068	0.66	0.104	0	0.155	0.784	0.086	0.117	0.249	0.057	0.08	0.596
piR-hsa-20274	multiple	--	--	0	0.064	0	0.101	0	0	0.045	0	0	0.028	0	0	0	0	0	0	0.132	0	0	0	0	0	0	0	0	0	0	0	0	0
piR-hsa-20275	multiple	--	--	0	0.064	0	0.101	0	0	0.045	0	0	0.028	0	0	0	0	0	0	0.132	0	0	0	0	0	0	0	0	0	0	0	0.027	0
piR-hsa-20276	multiple	--	--	0.087	0.064	0.034	0.051	0.038	0	0.983	0.047	0.172	0.111	0.388	0.105	0	0	0.09	0	0.066	0	0	0.06	0.07	0	0.022	0	0	0	0.071	0	0.107	0.03
piR-hsa-20279	multiple	--	--	0	0	0	0	0	0	0.045	0.024	0	0	0	0	0	0	0	0	0	0	0.068	0.09	0	0	0	0	0	0	0	0.057	0.027	0
piR-hsa-20280	multiple	--	--	0.174	0.064	0.171	0.152	0.077	0.064	1.609	0.261	0.246	0.585	0	0.07	0.56	0.114	0.09	0.146	0.462	0.514	0.068	0.15	0.035	0	0.111	0	0.058	0.117	0.143	0	0.027	0.507
piR-hsa-20281	multiple	--	--	0.174	0.129	0.24	0.405	0.115	0.128	2.458	0.497	0.394	0.891	0.388	0.281	0.56	0.114	0.09	0.146	0.726	0.514	0.204	0.45	0.07	0.295	0.133	0.588	0.058	0.234	0.249	0.115	0.027	0.656
piR-hsa-20282	multiple	--	--	0.174	0.129	0.24	0.405	0.115	0.128	2.726	0.521	0.492	0.891	0.388	0.316	0.56	0.114	0.09	0.146	0.792	0.514	0.204	0.48	0.104	0.295	0.133	0.588	0.086	0.234	0.249	0.115	0.133	0.686
piR-hsa-20283	multiple	--	--	0.174	0.129	0.24	0.405	0.115	0.128	2.815	0.521	0.492	0.891	0.388	0.316	0.56	0.114	0.09	0.146	0.792	0.514	0.204	0.48	0.104	0.591	0.133	0.588	0.086	0.234	0.285	0.115	0.16	0.686
piR-hsa-20284	multiple	--	--	0.174	0.129	0.24	0.405	0.115	0.128	2.458	0.497	0.394	0.891	0.388	0.281	0.56	0.114	0.09	0.146	0.726	0.514	0.204	0.45	0.07	0.295	0.133	0.588	0.058	0.234	0.249	0.115	0.027	0.656
piR-hsa-20286	multiple	--	--	0	0	0	0	0	0	0	0	0	0	0	0	0.187	0	0	0	0	0	0	0	0	0	0	0	0	0	0	0.057	0.027	0
piR-hsa-20313	multiple	--	--	0	0	0	0	0	0	0	0	0.025	0.028	0	0	0	0	0	0	0.132	0	0	0.03	0	0	0.067	0	0.058	0	0	0	0	0.03
piR-hsa-20317	multiple	--	--	0	0	0	0	0	0	0.089	0	0	0	0	0	0	0	0	0	0	0	0	0.03	0	0	0	0	0	0.117	0	0	0	0
piR-hsa-20345	chr18	2909781	2909813	0	0	0	0	0	0	0.045	0	0	0	0	0	0	0	0	0	0	0	0	0	0	0	0	0	0	0	0	0	0	0
piR-hsa-20455	chr8	28918572	28918598	0	0	0	0	0	0	0	0	0	0.028	0	0	0	0	0	0	0	0	0	0	0	0	0	0	0	0	0	0.057	0.027	0
piR-hsa-20463	chr3	51433900	51433926	0	0	0	0	0	0	0	0.024	0	0	0	0	0	0	0	0	0	0	0	0	0	0	0	0	0	0	0	0	0	0
piR-hsa-20505	multiple	--	--	0	0	0	0	0	0	0	0	0	0	0	0	0	0.114	0	0	0	0	0	0	0	0	0	0	0	0	0	0	0	0
piR-hsa-20507	chr14	88614242	88614271	0	0.064	0	0	0.077	0	0	0	0	0	0	0	0	0	0	0	0	0	0	0	0	0	0.022	0	0	0	0	0	0	0
piR-hsa-20523	chr11	74553542	74553570	0	0	0	0	0	0	0	0	0.049	0	0	0	0	0	0	0	0	0	0	0	0	0	0	0	0	0	0	0	0	0
piR-hsa-20549	multiple	--	--	0	0	0	0	0	0	0	0	0	0	0	0	0	0	0	0	0	0	0	0.03	0	0	0	0	0	0	0	0	0	0
piR-hsa-20550	chr11	66384390	66384417	0	0	0	0	0	0	0	0	0	0	0	0	0	0	0	0	0	0	0	0	0	0	0.022	0	0	0	0	0	0	0
piR-hsa-20552	chr7	128308030	128308058	0	0	0	0	0	0	0	0	0	0	0	0.035	0	0	0	0	0	0	0	0	0	0	0	0	0	0	0	0	0	0
piR-hsa-20566	chr11	74718268	74718299	0	0	0	0	0	0	0	0	0	0	0	0	0	0	0	0	0	0	0	0	0	0	0	0	0	0.117	0	0	0	0
piR-hsa-20572	multiple	--	--	0	0.644	0.137	0.101	0.23	0.319	3.083	0.379	0.468	0.808	0.388	0.07	0.373	0.227	0.269	0.146	0.99	0	0.136	0.3	0.07	0	0.2	0.196	0.23	0.234	0.178	0.057	0.32	0.388
piR-hsa-20573	multiple	--	--	0	0	0	0	0	0	0.045	0	0	0	0	0	0.187	0	0	0	0	0	0	0	0	0	0	0	0	0	0	0	0	0
piR-hsa-20613	chr7	48672370	48672401	5.226	4.636	9.525	2.731	3.187	2.232	12.868	3.15	5.538	6.182	7.38	4.041	22.594	6.244	6.276	4.664	5.48	3.728	8.439	5.493	4.493	31.608	3.882	6.274	4.889	7.152	2.708	2.814	6.607	6.143
piR-hsa-20616	chrM	15889	15915	0	0	0	0	0	0	0	0	0.098	0.139	0.388	0.07	0.373	0.227	0.179	0.146	0	0	0.204	0.03	0	0	0.067	0	0	0	0	0	0	0.03
piR-hsa-20628	chr6	33878964	33878994	0	0	0	0	0	0	0	0	0	0	0	0.035	0	0	0	0	0	0	0	0	0	0	0	0	0	0	0	0	0	0
piR-hsa-20632	chr2	233447235	233447262	0	0	0	0	0	0	0	0	0.025	0	0	0	0	0	0	0	0	0	0	0	0	0	0	0	0	0	0	0	0	0
piR-hsa-20656	chr3	75455912	75455940	0	0	0	0	0	0	0	0	0.025	0.028	0	0.035	0	0	0	0	0	0	0	0	0	0	0	0	0	0	0	0	0	0
piR-hsa-20664	multiple	--	--	0.348	0.451	0.343	0.405	0.461	0.574	8.266	0.45	1.452	1.838	0	0.457	0	1.135	0.448	0.437	1.056	0.9	0.204	0.78	0.383	0	0.355	0.588	0.316	0	0.285	0.23	0.799	1.073
piR-hsa-20675	chr17	33333581	33333612	0	0	0	0	0	0	0	0.024	0	0	0	0	0	0	0	0	0	0	0	0	0	0	0	0	0	0	0	0	0	0
piR-hsa-2071	multiple	--	--	0	0	0	0	0	0	0	0	0	0	0	0	0	0	0	0	0	0.257	0	0.03	0.035	0	0	0	0	0	0	0	0	0
piR-hsa-20736	chr8	22876698	22876724	0	0	0	0	0	0	0	0	0	0	0	0	0	0.114	0	0	0	0	0	0	0	0	0	0	0	0	0	0	0	0
piR-hsa-20757	multiple	--	--	13.152	5.923	12.746	5.968	1.882	1.977	15.013	7.128	7.802	10.777	7.768	18.095	20.353	5.449	11.566	3.061	5.084	8.612	4.696	4.053	1.115	10.339	2.906	2.745	6.126	8.09	1.247	2.584	6.101	3.727
piR-hsa-20774	chr9	34252042	34252068	0	0.064	0	0	0	0	0	0	0	0.056	0	0	0	0	0	0	0	0	0	0	0	0	0	0	0	0	0	0	0	0
piR-hsa-20798	multiple	--	--	0	0	0	0	0	0	0	0	0	0	0	0	0	0	0	0	0	0	0	0	0	0	0	0	0.029	0	0	0	0	0
piR-hsa-20811	chr2	25044414	25044444	0	0	0	0.051	0	0	0	0	0	0	0	0	0	0	0	0	0.198	0	0	0	0	0	0	0	0	0	0	0	0	0
piR-hsa-2083	multiple	--	--	0	0	0	0	0.038	0	0	0	0	0	0	0	0	0	0	0	0	0	0	0	0	0	0	0	0	0	0	0	0	0
piR-hsa-2084	chr15	62512475	62512506	0	0.064	0.034	0.051	0	0	0	0.047	0.025	0	0	0	0	0	0	0	0	0	0	0	0.035	0	0.044	0	0	0	0.036	0	0.027	0.06
piR-hsa-20847	multiple	--	--	0	0	0	0	0	0.064	0	0	0	0	0	0	0	0	0	0	0	0	0	0	0	0	0	0	0	0	0	0	0	0
piR-hsa-20851	chr19	42364858	42364884	0.174	0	0	0.051	0	0	0.447	0.095	0.025	0.195	0	0.035	0	0	0	0	0	0	0	0.09	0.035	0	0.111	0	0	0	0	0.057	0	0.089
piR-hsa-20887	chr16	29819001	29819031	0	0	0	0.051	0	0	0.223	0.071	0.025	0.028	0	0	0	0	0	0	0.198	0	0	0.03	0	0	0.089	0	0	0	0.071	0.115	0	0.06
piR-hsa-2090	chr11	74719505	74719537	0	0	0	0.101	0	0	0	0	0	0	0	0	0	0	0	0	0	0	0	0	0	0	0	0	0	0	0	0	0	0
piR-hsa-20915	chr19	47505816	47505845	0	0	0	0	0	0	0	0	0	0	0	0	0	0	0	0	0	0	0	0	0	0	0.022	0	0	0	0	0	0	0
piR-hsa-2094	multiple	--	--	0	0	0	0	0	0	0.089	0	0	0	0	0.035	0	0	0	0	0	0	0	0	0	0	0	0	0	0	0	0	0	0
piR-hsa-20984	chr17	40176965	40176993	0	0	0	0.051	0	0	0.179	0	0.025	0.056	0	0	0	0	0	0	0.198	0	0	0	0	0	0	0.392	0.029	0	0	0	0	0.03
piR-hsa-20999	multiple	--	--	0	0	0	0	0.115	0	0.045	0	0	0.028	0	0.141	0	0	0	0	0.066	0	0	0.03	0.07	0	0	0	0.029	0	0.036	0	0	0
piR-hsa-21000	multiple	--	--	0.174	0.193	0	0.354	0.115	0	1.966	0.166	0.394	0.64	0.388	0.105	0.187	0	0.09	0.146	0.132	0.257	0.068	0.09	0	0	0.155	0.196	0.144	0	0.143	0.172	0.186	0.268
piR-hsa-21001	multiple	--	--	0.087	0	0	0.253	0.038	0	0.76	0.142	0.172	0.39	0.388	0.07	0	0	0	0	0.066	0.129	0	0.09	0	0	0.089	0.196	0.115	0	0.107	0.172	0.133	0.179
piR-hsa-21012	chr15	62512019	62512048	0	0	0	0.051	0	0	0	0	0	0	0	0	0	0	0	0	0	0	0	0	0	0	0	0	0	0	0	0	0	0
piR-hsa-21013	chr15	62512018	62512048	0	0	0	0.051	0	0	0	0	0	0	0	0	0	0	0	0	0	0	0	0	0	0	0	0	0	0	0	0	0	0
piR-hsa-21029	multiple	--	--	0	0	0	0	0	0	0	0.024	0	0	0	0	0	0	0	0	0	0	0	0	0	0	0	0	0	0	0	0	0	0
piR-hsa-21030	multiple	--	--	0	0	0	0	0	0	0	0.024	0	0	0	0	0	0	0	0	0	0	0	0	0	0	0	0	0	0	0	0	0	0
piR-hsa-21031	multiple	--	--	0	0	0	0	0	0	0	0.024	0	0	0	0	0	0	0	0	0	0	0	0	0	0	0	0	0	0	0	0	0	0
piR-hsa-21032	multiple	--	--	0	0	0	0	0	0	0	0.024	0	0	0	0	0	0	0	0	0	0	0	0	0	0	0	0	0	0	0	0	0	0
piR-hsa-2105	chr19	4794667	4794698	0	0	0	0	0	0	0.045	0	0	0	0	0	0	0	0	0	0	0	0	0	0	0	0	0	0	0	0	0	0	0
piR-hsa-21056	multiple	--	--	0	0	0	0	0	0	0.045	0	0	0	0	0	0	0	0	0	0	0	0	0	0	0	0	0	0	0	0	0	0	0
piR-hsa-2106	multiple	--	--	5.836	2.253	5.037	3.338	1.19	1.084	10.947	4.097	3.79	8.048	8.545	12.508	14.938	4.541	13.18	2.915	7.989	5.656	4.288	6.034	0.697	5.613	2.95	2.941	4.63	5.862	0.927	1.723	4.13	3.399
piR-hsa-21060	multiple	--	--	0	0	0	0	0	0	0	0	0	0	0	0	0.187	0	0	0	0	0	0	0	0	0	0	0	0	0	0	0	0	0
piR-hsa-2107	multiple	--	--	13.065	5.859	12.711	6.019	1.997	1.85	16.398	7.862	8.319	12.085	10.875	15.671	20.914	6.698	16.407	4.081	12.412	9.897	6.806	9.516	1.08	6.794	4.348	3.529	6.759	8.91	1.283	2.814	6.554	4.711
piR-hsa-21077	multiple	--	--	0.087	0.193	0.069	0	0.077	0	0.134	0.142	0.172	0.195	0	0	0	0	0	0	0.066	0	0	0	0.104	0	0.044	0	0	0	0.036	0.057	0	0
piR-hsa-21082	chr17	4047212	4047238	0	0	0	0	0	0	0	0	0	0	0	0	0	0	0	0	0	0	0.068	0	0	0	0	0	0	0	0	0	0	0
piR-hsa-21094	chr20	62564469	62564495	0	0	0	0	0	0	0.045	0	0	0	0	0	0	0	0	0	0	0	0	0	0	0	0	0	0	0	0	0	0	0
piR-hsa-21103	chr6	27100536	27100566	0.523	0.644	0.651	0.86	1.152	0.51	0.357	1.634	0.714	0.557	0	0.246	0	0.227	0.269	0.146	0.132	0	0	0.09	0.104	0	0.133	0.588	0.46	0.703	0.428	0.172	0.32	0.507
piR-hsa-21126	multiple	--	--	14.894	11.074	8.189	11.836	4.685	2.998	15.505	12.03	10.461	16.764	27.576	55.902	50.977	30.31	26.269	36.294	17.892	50.901	19.057	17.501	8.986	18.02	14.131	14.313	21.513	37.4	5.809	18.551	31.625	15.625
piR-hsa-21131	multiple	--	--	0	0.129	0.069	0.101	0.038	0	0.357	0.095	0.098	0.084	0	0	0	0	0	0	0	0	0.068	0.06	0.07	0	0	0	0.058	0	0	0	0.08	0.06
piR-hsa-21148	multiple	--	--	0	0	0	0	0.038	0	0	0	0.025	0	0	0	0	0	0	0	0	0	0	0	0	0	0	0	0	0	0	0	0	0
piR-hsa-21160	chr10	72187448	72187474	0	0	0	0	0	0	0	0	0	0	0	0	0	0	0	0	0	0	0	0	0	0	0.044	0	0	0	0	0	0	0.03
piR-hsa-21166	chr19	36640730	36640756	0.087	0	0	0	0	0	0	0	0	0	0	0	0	0	0	0	0	0	0	0	0	0	0	0	0	0	0	0	0	0
piR-hsa-2117	chr7	48672367	48672398	5.313	4.893	10.382	2.984	3.341	2.487	14.656	3.647	5.563	6.21	4.272	4.111	30.437	7.265	5.29	5.976	5.744	3.856	8.916	6.004	4.493	39.584	4.104	6.274	5.091	6.917	2.993	3.274	8.099	7.544
piR-hsa-21170	chr2	25043643	25043672	0.087	0	0	0	0	0	0	0	0	0.028	0	0.035	0	0	0	0	0	0	0	0	0	0	0	0	0	0	0	0	0	0
piR-hsa-21182	multiple	--	--	0	0	0	0	0	0	0	0	0	0.028	0	0	0	0	0	0	0	0	0	0	0	0	0	0	0	0	0	0	0	0
piR-hsa-21286	chr16	2569273	2569305	0	0	0	0	0	0	0	0	0	0	0	0	0	0	0	0	0	0	0	0	0	0	0.067	0	0	0	0	0	0.027	0
piR-hsa-2129	chr20	17943354	17943380	0	0	0.069	0	0	0	0	0	0	0	0	0	0	0	0	0	0	0	0.068	0	0	0	0	0	0	0	0	0	0.027	0.03
piR-hsa-21306	multiple	--	--	0	0.193	0	0	0	0.064	0	0.047	0.025	0	0	0	0	0.114	0.09	0	0	0	0	0	0	0	0.022	0	0	0	0	0.057	0	0
piR-hsa-21323	multiple	--	--	0	0	0	0	0	0	0	0.024	0	0	0	0.035	0	0.114	0	0	0	0	0	0	0.035	0	0	0	0	0	0	0	0	0.03
piR-hsa-2135	chr17	72845984	72846012	0	0	0	0	0	0	0	0	0.025	0.084	0	0	0	0	0	0	0	0	0	0	0	0	0	0	0	0	0	0	0	0
piR-hsa-21353	chr19	49994163	49994191	0.174	0.193	0.034	0.405	0.115	0.064	1.877	0.237	0.517	1.754	0.388	0.562	0.747	0.341	0.448	0.437	6.272	13.111	1.77	12.068	0.94	0.591	1.486	0.392	0.518	0	0.641	0.861	1.465	0.775
piR-hsa-21359	chr6	96956272	96956304	0	0	0.034	0.101	0	0	0.045	0	0.025	0.056	0	0	0	0	0	0	0	0	0	0	0	0	0	0	0.029	0	0.143	0.057	0.027	0.03
piR-hsa-2138	chr17	27049638	27049667	8.71	12.298	17.474	16.54	15.054	8.61	2.726	20.674	12.085	9.913	20.585	17.357	20.54	4.087	13.807	16.179	20.863	16.581	4.9	9.546	21.002	20.383	16.66	18.235	33.736	16.765	31.111	35.494	13.215	16.43
piR-hsa-21385	chr14	23345010	23345041	0	0	0	0	0	0	0.045	0	0	0	0	0	0	0	0	0	0	0	0	0	0	0	0	0	0	0	0	0	0	0
piR-hsa-2142	chr17	34842596	34842622	0	0	0	0	0	0	0.045	0	0	0	0	0	0	0	0	0	0	0	0	0	0	0	0	0	0	0	0	0	0	0
piR-hsa-21422	chr15	90623743	90623771	0	0	0	0	0	0	0	0	0	0.028	0	0	0	0	0	0	0	0	0	0	0	0	0	0	0	0	0	0	0.027	0
piR-hsa-21457	multiple	--	--	0	0	0	0	0	0	0	0	0	0.028	0	0	0	0	0	0	0	0	0	0	0	0	0	0	0	0	0	0	0	0
piR-hsa-21486	chr15	51581296	51581327	0	0	0	0	0	0	0	0	0	0	0	0	0	0	0	0	0	0	0	0	0	0	0	0	0	0	0	0	0	0.03
piR-hsa-21508	chrM	249	278	0.087	0	0.137	0.051	0.192	0	0.089	0.592	0.172	0.223	0	0.105	0.373	0.341	0.09	0	0.132	0	0.953	0.21	0.07	0	0.177	0	0.029	0	0	0.287	0.08	0.209
piR-hsa-21509	chrM	248	278	0.087	0	0.137	0.051	0.192	0	0.089	0.592	0.172	0.223	0	0.105	0.373	0.341	0.09	0	0.132	0	0.953	0.21	0.07	0	0.177	0	0.029	0	0	0.287	0.08	0.209
piR-hsa-2153	chr11	85195106	85195132	1.306	1.352	0.754	0.556	0.538	0.574	2.86	0.474	0.517	1.281	3.884	1.37	1.12	6.471	1.076	3.061	1.056	1.414	3.811	4.683	1.637	0.295	1.863	0.98	0.748	1.524	1.319	0.804	2.345	1.372
piR-hsa-2154	chrM	2968	2998	4.268	4.121	2.844	3.945	6.989	1.977	1.564	6.584	5.12	8.159	16.313	8.468	17.552	34.056	40.435	10.057	27.465	15.296	1,109.31	20.713	8.046	76.509	8.452	4.706	6.155	7.034	4.17	5.973	10.55	31.22
piR-hsa-21541	chr17	78320066	78320094	0	0	0	0	0	0	0	0	0	0	0	0	0	0	0	0	0	0	0	0	0	0	0	0	0	0	0	0	0	0.03
piR-hsa-2155	chrM	2968	2999	4.529	4.314	3.118	4.148	7.412	2.041	1.921	7.176	5.44	8.41	16.313	8.679	17.739	34.283	41.69	10.057	27.663	15.553	1,113.12	21.103	8.15	76.509	8.585	4.706	6.356	7.269	4.276	5.973	10.63	31.459
piR-hsa-21609	chr3	45716472	45716499	0	0	0	0	0	0	0	0	0	0.028	0	0	0	0	0	0	0	0	0	0	0	0	0	0	0	0	0	0	0	0
piR-hsa-21622	chrM	12167	12198	0.697	1.03	2.638	1.264	1.882	0.383	4.289	2.794	1.329	5.82	1.554	0.597	1.307	5.676	4.483	25.508	28.455	2.828	69.353	10.507	22.326	5.613	9.339	10.784	7.363	18.407	4.633	1.895	32.45	17.503
piR-hsa-2167	multiple	--	--	0	0	0	0	0	0	0	0	0.025	0	0	0	0	0	0	0	0	0	0	0	0	0	0	0	0	0	0	0	0	0
piR-hsa-21673	chr5	10258574	10258602	0	0	0	0	0	0	0	0.047	0	0	0	0	0	0	0	0	0	0	0	0	0	0	0	0	0	0	0	0	0	0
piR-hsa-21674	chr15	31214062	31214091	0	0	0	0	0	0.064	0	0	0	0	0	0	0	0	0	0	0	0	0	0	0	0	0	0	0	0	0	0	0	0
piR-hsa-21679	multiple	--	--	0	0	0	0	0	0	0	0.024	0	0	0	0	0	0	0	0	0	0	0	0	0	0	0	0	0	0	0	0	0	0
piR-hsa-21688	chr19	1272899	1272926	0	0	0	0	0	0	0.045	0	0	0	0	0	0	0	0	0	0	0	0	0	0	0	0	0	0	0	0	0	0	0
piR-hsa-21707	multiple	--	--	0	0	0	0.051	0	0	0.313	0.071	0.172	0.334	0	0	0	0	0	0.146	0.132	0	0	0.09	0	0	0.089	0	0	0	0.036	0	0.027	0.209
piR-hsa-21709	multiple	--	--	0	0	0	0.051	0	0	0	0	0	0.028	0	0	0	0	0	0	0	0	0	0	0	0	0	0	0	0	0	0	0	0
piR-hsa-21730	multiple	--	--	0	0	0	0	0	0	0	0	0	0	0	0	0	0	0	0	0	0	0	0	0	0	0.022	0	0	0	0	0	0	0
piR-hsa-21761	multiple	--	--	0	0	0	0	0	0	0	0	0	0	0	0	0	0	0	0	0	0	0	0.03	0	0	0	0	0	0	0	0	0	0
piR-hsa-21791	chr2	30379574	30379600	0	0	0	0	0	0	0	0	0	0	0	0	0	0	0	0	0	0	0	0	0	0	0	0	0	0	0	0	0	0.03
piR-hsa-21818	chr22	26908655	26908682	0	0	0	0	0.038	0	0	0	0	0	0	0	0	0	0	0	0	0	0	0	0	0	0	0	0	0	0	0	0	0
piR-hsa-21859	multiple	--	--	0.261	0	0.034	0.202	0.115	0.191	5.317	0.403	0.689	0.891	0.388	0.141	0	0	0.269	0	0.396	0.129	0.34	0.6	0.07	0	0.311	0	0.259	0.352	0.392	0.115	0.293	0.388
piR-hsa-21860	chr1	24087136	24087167	0	0	0	0	0	0	0	0	0	0	0	0	0	0	0	0	0	0	0.068	0	0	0	0	0	0	0	0	0	0	0
piR-hsa-21874	multiple	--	--	0	0	0	0	0	0	0	0	0	0	0	0	0	0	0	0	0	0	0	0	0	0	0.022	0	0	0	0	0	0	0
piR-hsa-21883	chr19	59059188	59059214	0	0	0	0	0	0	0	0	0	0	0	0	0	0	0	0	0	0	0	0	0	0	0	0	0	0	0	0	0.027	0
piR-hsa-21908	chr2	113081897	113081925	0	0	0	0	0	0	0.045	0	0	0	0	0	0	0	0	0	0	0	0	0	0	0	0	0	0	0	0	0	0	0
piR-hsa-21916	multiple	--	--	0	0	0.069	0	0	0	0	0	0	0	0	0	0	0	0	0	0	0	0	0	0	0	0	0	0	0	0	0	0	0
piR-hsa-21925	multiple	--	--	0	0	0	0	0	0	0.045	0	0	0	0	0	0	0	0	0	0	0	0	0	0	0	0	0	0	0	0	0	0	0
piR-hsa-21945	multiple	--	--	0	0	0	0	0	0	0.045	0	0	0	0	0	0	0	0	0	0	0	0	0	0	0	0	0	0	0	0.071	0	0	0.03
piR-hsa-21966	chr5	1346564	1346594	0	0	0	0	0	0	0.089	0	0	0	0	0	0	0	0	0	0.066	0	0	0	0	0	0	0	0	0	0	0	0	0
piR-hsa-21996	chr19	3534803	3534833	0	0	0	0	0	0	0	0	0	0	0	0	0	0	0	0	0	0	0	0	0	0	0	0	0	0	0	0	0	0.03
piR-hsa-22022	multiple	--	--	0	0	0.034	0	0	0.064	0.134	0	0.025	0.084	0	0	0	0	0	0	0	0	0	0.03	0	0	0	0	0	0	0	0.172	0.107	0
piR-hsa-22026	chr15	40702863	40702893	0	0	0	0	0	0	0	0	0.025	0	0	0	0	0	0	0	0	0	0	0	0	0	0	0	0	0	0	0	0	0
piR-hsa-22033	chr8	28914714	28914744	0	0	0	0.101	0	0.064	0.045	0.047	0.074	0.056	0	0	0	0	0.09	0	0	0	0	0	0.139	0	0.022	0	0	0	0.036	0.057	0	0.119
piR-hsa-22035	multiple	--	--	0	0	0	0	0	0	0	0.071	0	0.028	0	0.035	0	0	0	0	0	0	0	0.03	0	0	0.022	0	0.058	0	0	0	0	0
piR-hsa-2206	chr12	121159125	121159156	0	0	0	0	0	0	0	0.024	0	0	0	0	0	0	0	0	0	0	0	0	0	0	0	0	0	0	0	0	0	0
piR-hsa-22065	multiple	--	--	0	0	0	0	0	0	0.089	0	0	0	0	0	0	0	0	0	0	0	0	0	0	0	0	0	0	0	0	0	0	0
piR-hsa-22116	chrX	41208313	41208341	0	0	0	0	0	0	0.045	0	0	0	0	0	0	0	0	0	0	0	0	0	0	0	0	0	0	0	0	0	0	0
piR-hsa-22120	chr20	34130592	34130619	0	0	0	0	0	0	0.134	0	0	0	0	0	0	0	0	0	0	0	0	0	0	0	0	0	0	0	0	0	0	0
piR-hsa-22174	chr11	122931952	122931982	0	0	0	0	0	0	0.045	0	0	0.028	0	0	0	0	0	0	0	0	0	0	0	0	0	0	0	0	0	0	0	0
piR-hsa-22195	chr19	18266544	18266573	0	0	0	0	0	0	0	0	0	0	0	0	0	0	0	0	0	0	0	0	0.104	0	0.022	0	0	0	0	0	0	0
piR-hsa-22197	chr17	79804474	79804503	0	0	0	0	0	0	0.045	0	0	0	0	0	0	0	0	0	0.066	0	0	0	0	0	0	0	0	0	0	0	0	0
piR-hsa-22200	chr1	235491959	235491985	0.087	0	0	0	0	0	0	0	0	0	0	0	0	0	0	0	0	0	0	0	0	0	0	0	0	0	0	0	0	0
piR-hsa-22221	chr12	1895138	1895166	0	0	0	0	0	0	0	0	0	0.028	0	0	0	0	0	0	0	0	0	0	0	0	0	0	0	0	0	0	0	0
piR-hsa-22272	multiple	--	--	0.087	0	0	0	0	0	0.179	0.024	0.049	0.028	0	0.141	0	0	0	0	0	0	0	0	0.07	0	0	0.196	0	0	0.107	0	0	0.06
piR-hsa-22296	multiple	--	--	0	0	0	0	0	0	0.134	0	0	0	0	0	0	0	0	0	0	0	0	0	0	0	0	0	0	0	0	0	0	0
piR-hsa-22300	chr12	121159486	121159512	0	0	0	0	0	0	0	0	0	0	0	0	0	0.114	0	0	0	0	0	0	0	0	0	0	0	0	0	0	0	0
piR-hsa-22309	chr17	36909453	36909480	0	0	0	0	0	0	0	0	0	0	0	0	0	0	0	0	0.066	0	0	0	0	0	0	0	0	0	0	0	0	0
piR-hsa-22330	multiple	--	--	0	0	0	0	0	0	0.045	0	0	0	0	0	0	0	0	0	0	0	0	0	0	0	0	0	0	0	0	0	0	0
piR-hsa-22343	chr17	36559873	36559903	0	0	0	0	0	0	0.045	0	0	0	0	0	0	0	0	0	0	0	0	0	0	0	0	0	0	0	0	0	0	0
piR-hsa-2235	chr17	56082520	56082549	0	0	0	0	0	0	0	0	0	0	0	0	0	0	0	0	0	0	0	0	0	0	0	0	0.029	0	0	0	0	0
piR-hsa-22360	chr9	139335195	139335226	0	0	0	0	0	0	0	0.024	0	0	0	0	0	0	0	0	0	0	0	0	0	0	0	0	0.029	0	0	0	0	0
piR-hsa-22367	multiple	--	--	0	0	0	0	0	0	0	0	0	0	0	0	0	0	0	0	0	0	0	0	0	0	0.022	0	0	0	0	0	0	0
piR-hsa-22380	chr1	17216204	17216231	0	0	0	0	0	0	0.045	0.024	0.025	0.028	0	0	0	0	0	0	0.066	0	0.068	0.03	0.035	0	0.022	0	0.029	0.117	0	0.057	0	0
piR-hsa-22381	multiple	--	--	0	0	0	0	0	0	0	0	0	0.056	0	0	0.373	0.114	0	0	0.066	0.129	0.068	0.09	0.035	0.295	0.111	0	0.029	0.117	0	0	0.107	0.06
piR-hsa-22382	multiple	--	--	0	0	0	0	0	0	0	0	0	0.056	0	0	0.373	0.114	0	0	0.066	0.257	0.068	0.09	0.035	0.295	0.111	0	0.029	0.117	0	0	0.107	0.06
piR-hsa-22384	multiple	--	--	0	0	0	0	0	0	0	0	0	0	0	0	0	0	0	0	0	0	0	0	0	0	0	0	0	0	0.036	0	0.027	0
piR-hsa-22415	multiple	--	--	0.261	0.064	0.103	0.759	0.038	0	7.328	0.166	0.246	0.696	0	0.105	0	0.114	0.448	0.146	0.924	0	0.136	0.33	0.035	0.295	0.266	0	0.086	0	0.107	0.115	0.08	0.239
piR-hsa-22419	multiple	--	--	0	0	0	0	0	0	0.045	0	0	0	0	0	0	0	0	0	0	0	0	0	0	0	0	0	0	0	0	0	0	0
piR-hsa-22447	chr16	1604832	1604863	0	0	0	0	0	0	0.045	0	0	0	0	0	0	0	0	0	0	0	0	0	0	0	0	0	0	0	0	0	0	0
piR-hsa-22465	chr14	77247709	77247736	0	0	0	0	0	0	0	0	0	0	0	0	0	0	0	0	0	0	0	0.03	0	0	0	0	0	0	0	0	0	0
piR-hsa-225	multiple	--	--	0	0.064	0.034	0	0	0.064	0.134	0.071	0.025	0.278	0	0.141	0	0	0	0.146	0	0	0	0.06	0	0	0.067	0	0.058	0	0.178	0.057	0.027	0.119
piR-hsa-22534	multiple	--	--	0	0	0	0	0	0	0.045	0	0	0	0	0	0	0	0	0	0	0	0	0	0	0	0	0	0	0	0	0	0	0
piR-hsa-22547	multiple	--	--	0.261	0.258	0.72	0.354	0.154	0.383	5.496	0.639	0.714	1.337	0.388	0.457	0	0.454	0.179	1.02	0.858	0	0.749	1.051	0.662	0.295	0.333	0.392	0.46	0.703	0.321	0.459	0.559	0.835
piR-hsa-22549	chr5	1349869	1349898	0	0	0	0	0	0	0	0	0.025	0	0	0	0	0	0	0	0	0	0	0	0	0	0	0	0	0	0	0	0	0
piR-hsa-2256	chr8	28920690	28920716	0	0	0	0	0	0	0	0	0	0.028	0	0	0	0	0	0	0	0	0	0	0	0	0	0	0	0	0	0	0	0
piR-hsa-22563	chr16	304413	304442	0	0	0	0.101	0	0	0.089	0	0	0	0	0	0	0	0	0	0	0	0	0	0	0	0	0	0	0	0	0	0	0
piR-hsa-22586	chr2	58478944	58478972	0	0	0	0	0	0	0	0.024	0	0	0	0	0	0	0	0	0	0	0	0	0	0	0.022	0	0	0	0	0	0	0
piR-hsa-22647	multiple	--	--	0	0	0	0	0	0	0	0	0	0	0	0	0	0	0	0	0	0	0	0	0	0	0	0	0	0	0	0	0.027	0
piR-hsa-22698	multiple	--	--	0	0	0	0	0	0	0	0	0	0.056	0	0	0	0	0	0	0	0	0	0	0	0	0	0	0	0	0	0	0	0
piR-hsa-22708	chr6	27860903	27860931	0	0	0.069	0	0.192	0.064	0.089	0.071	0.025	0.084	0	0.035	0	0	0	0	0	0	0	0	0.07	0	0.044	0	0.029	0	0	0	0	0.06
piR-hsa-2272	chr16	2569848	2569874	0	0	0	0	0	0	0	0.024	0	0	0	0	0	0	0	0	0	0	0	0	0	0	0	0	0	0	0	0	0	0
piR-hsa-22724	chr10	91598956	91598986	0	0	0	0	0.038	0	0	0	0	0	0	0	0	0	0	0	0	0	0	0	0	0	0	0	0	0	0	0	0	0
piR-hsa-2273	chr16	2569848	2569875	0	0	0	0	0	0	0	0.024	0	0	0	0	0	0	0	0	0	0	0	0	0	0	0	0	0	0	0	0	0	0
piR-hsa-2276	multiple	--	--	0	0	0	0	0	0	0.179	0	0.025	0.084	0.388	0.07	0	0	0	0	0.066	0	0	0	0.035	0	0.044	0	0	0	0.071	0.172	0	0
piR-hsa-2278	multiple	--	--	0	0	0	0	0	0	0	0	0	0	0	0	0	0	0	0	0	0	0	0	0	0	0	0	0	0	0.036	0	0	0
piR-hsa-22843	chr11	111383674	111383704	0	0	0	0	0	0	0.045	0.024	0.025	0	0	0	0	0	0	0	0	0	0.068	0	0.035	0	0.067	0	0	0	0.107	0.172	0	0.06
piR-hsa-22897	multiple	--	--	0.087	0.064	0.034	0.051	0	0.064	0.134	0.024	0.025	0.056	0	0.246	0.373	0	0.269	0	0.198	0	0.136	0.03	0.209	0	0	0	0.029	0	0.036	0	0.107	0.06
piR-hsa-22905	chr14	101416208	101416236	233.858	316.455	294.453	587.328	164.362	155.749	124.126	212.95	315.172	245.549	85.836	38.544	41.827	143.149	241.355	215.434	200.77	23.008	76.227	196.173	128.278	29.836	219.838	212.74	188.984	158.979	207.121	224.563	290.696	222.118
piR-hsa-22915	multiple	--	--	0	0.064	0	0	0	0	0	0.024	0	0	0	0.07	0	0	0	0	0	0	0	0	0	0	0.067	0	0	0	0	0.057	0	0
piR-hsa-22948	multiple	--	--	0	0	0.103	0.101	0	0	0.179	0.047	0.098	0.111	0	0.07	0.187	0	0	0.146	0	0	0	0.03	0	0	0.022	0	0	0	0	0	0.08	0.119
piR-hsa-22961	multiple	--	--	0	0	0.034	0.101	0	0	0.045	0	0	0	0	0	0	0	0	0	0.066	0	0	0	0	0	0	0	0.029	0	0	0	0	0
piR-hsa-22964	multiple	--	--	0.087	0.129	0.103	0.051	0.077	0	0.089	0.095	0.098	0.084	0	0.105	0	0.114	0	0	0.066	0	0	0	0	0	0.044	0	0.058	0	0.036	0	0.053	0
piR-hsa-22992	chr10	79537698	79537728	0	0	0	0	0	0	0	0	0	0	0	0	0	0	0	0	0	0	0	0	0	0	0	0	0	0	0.036	0	0	0
piR-hsa-22999	multiple	--	--	0.087	0	0	0	0	0	0.223	0	0.025	0.056	0	0	0	0	0	0	0	0	0	0.03	0	0	0.022	0.196	0	0	0.036	0	0.08	0
piR-hsa-23046	chr11	74549565	74549594	0	0	0	0	0	0	0.045	0	0	0	0	0	0	0	0	0	0	0	0	0	0	0	0	0	0	0	0	0	0	0
piR-hsa-23051	chr6	159030737	159030764	0	0	0	0	0	0	0	0	0	0	0	0	0	0	0	0	0	0	0	0	0	0	0.044	0	0	0	0	0	0	0
piR-hsa-23086	chr19	19617111	19617137	0	0	0	0	0	0	0	0	0	0	0	0	0	0	0	0	0	0	0	0	0	0	0	0	0	0	0	0	0	0.06
piR-hsa-23089	chr11	111599878	111599910	0	0	0	0	0	0	0	0	0	0	0	0	0	0	0	0	0	0	0	0	0	0	0	0	0	0	0	0	0	0.03
piR-hsa-23103	chr11	119175000	119175029	0	0	0	0	0	0	0	0.024	0	0	0	0.07	0	0	0	0	0	0	0	0	0	0	0	0	0	0	0	0	0	0
piR-hsa-23116	chr2	131906117	131906145	0	0	0	0	0	0	0	0.024	0	0	0	0	0	0	0	0	0	0	0	0	0	0	0	0	0	0	0	0	0	0
piR-hsa-23147	chr19	56179925	56179955	0	0	0.034	0	0	0	0.045	0	0	0.028	0	0	0	0	0	0	0	0	0	0	0	0	0	0	0.029	0	0	0	0	0
piR-hsa-23160	chr1	204522837	204522864	0	0	0	0	0	0	0	0.024	0	0	0	0	0	0	0	0	0	0	0	0	0	0	0	0	0	0	0	0	0	0
piR-hsa-23209	chr6	80451643	80451670	8.884	25.819	17.029	37.024	12.903	4.783	40.66	23.137	11.224	26.621	66.028	62.613	94.111	6.244	9.593	48.83	28.191	66.84	27.36	86.634	17.206	70.306	35.56	13.725	33.046	24.269	17.854	45.2	37.806	44.966
piR-hsa-23210	multiple	--	--	7.229	22.149	15.521	34.495	11.137	3.572	38.382	21.03	9.082	23.196	38.84	48.523	79.173	5.108	7.71	40.667	21.391	59.77	22.256	77.269	13.096	62.33	22.76	11.764	27.811	20.4	13.684	36.47	28.667	36.14
piR-hsa-2322	multiple	--	--	0	0	0.034	0	0	0	0	0	0	0	0	0.035	0	0	0	0	0	0	0	0	0	0	0	0	0	0	0	0	0	0
piR-hsa-23230	chr2	206218953	206218983	0.261	0.064	0.103	0.051	0.192	0	0.536	0.118	0.172	0.278	0.388	0.597	1.307	0.795	0.538	0	0.198	0	0.544	0.57	0.104	0.295	0.177	0	0.201	0.703	0.071	0.23	0.48	0.06
piR-hsa-23231	chr2	206218953	206218983	0.435	0.193	0.137	0	0.192	0.064	4.602	1.184	0.861	1.086	22.916	19.852	82.16	16.801	42.407	21.864	19.08	22.108	19.533	18.432	5.747	57.604	10.692	7.255	6.931	28.841	6.094	3.274	9.565	4.89
piR-hsa-23247	multiple	--	--	1.916	7.855	2.604	8.346	1.575	0.957	9.696	1.989	2.24	21.163	0.777	0.386	0.934	1.022	3.138	3.352	5.348	0.386	2.518	9.156	0.592	0.886	7.742	0.98	0.173	1.055	0.356	0.632	5.915	6.62
piR-hsa-23248	chrY	10036118	10036150	52.085	35.798	71.472	29.235	22.12	14.414	564.555	32.373	62.616	55.526	23.304	22.382	53.964	89.567	41.332	59.033	71.699	30.721	89.703	142.199	31.416	58.785	39.708	71.371	31.55	56.276	29.115	24.466	63.782	39.241
piR-hsa-23265	chr19	37606065	37606093	0	0	0	0	0	0	0.045	0	0	0	0	0	0	0	0	0	0	0	0	0	0	0	0	0	0	0	0	0	0	0
piR-hsa-23289	multiple	--	--	0.087	0.064	0	0	0.115	0	0.402	0.047	0.098	0.139	0	0.351	1.494	0.227	0.179	0.583	0.198	0.129	0.34	0.24	0.104	0	0.111	0	0	0.234	0.071	0.057	0.32	0.895
piR-hsa-23315	chr16	77227617	77227647	0	0	0	0	0	0	0	0	0	0.056	0	0	0	0	0	0	0	0	0	0	0	0	0	0	0	0	0	0	0	0
piR-hsa-23317	chr6	4428286	4428317	16.026	12.877	6.441	10.824	8.41	19.006	17.113	13.096	22.816	18.407	38.063	43.92	55.085	50.743	37.297	27.403	35.519	26.093	34.098	36.803	25.112	34.562	27.774	13.333	14.697	10.552	23.378	16.139	23.952	38.347
piR-hsa-23324	multiple	--	--	0	0	0	0	0	0	0	0	0	0	0	0	0	0	0	0	0	0	0	0	0	0	0	0	0	0	0.036	0	0	0
piR-hsa-23326	chrY	10036119	10036149	48.775	33.094	68.114	27.819	20.468	13.33	542.839	29.958	57.029	50.82	19.42	19.395	36.972	81.394	34.876	51.016	60.739	25.193	75.07	119.325	26.61	41.061	35.338	54.901	26.661	43.262	23.627	21.078	53.764	32.592
piR-hsa-23327	multiple	--	--	0.348	0.129	0.137	0.202	0.269	0.128	1.474	0.592	0.222	0.78	1.554	1.897	1.681	0.795	0.897	0.583	0.594	1.542	0.408	0.48	0.557	1.182	0.421	0	0.144	0.586	0.036	0.172	0.559	0.477
piR-hsa-23330	multiple	--	--	0	0.129	0	0	0	0	0.134	0.047	0.025	0.084	0	0.141	0.373	0	0.09	0.146	0.198	0.386	0.408	0.18	0.035	0	0.111	0.196	0.029	0	0	0.057	0.186	0.089
piR-hsa-23331	chr9	134371511	134371542	0	0	0	0	0.038	0	0.179	0	0.049	0.139	0	0	0	0	0	0	0	0	0	0	0.035	0	0.044	0	0	0	0	0	0.027	0
piR-hsa-23340	chr17	45060472	45060502	0	0	0	0	0	0	0.089	0	0	0	0	0	0	0	0	0	0	0	0	0	0	0	0	0	0	0	0	0	0	0
piR-hsa-23341	chr11	74550215	74550244	0	0	0	0	0	0	0.045	0	0	0	0	0	0	0	0	0	0	0	0	0	0	0	0	0	0	0	0	0	0	0
piR-hsa-23362	chr9	131885362	131885391	0	0	0	0	0	0	0.045	0	0	0	0	0	0	0	0	0	0	0	0	0	0	0	0	0	0	0	0	0	0	0
piR-hsa-23378	chr10	104233468	104233498	0	0.129	0	0	0	0	0	0	0	0.056	0	0	0	0	0	0	0	0	0	0	0	0	0.022	0	0.029	0	0.036	0	0	0
piR-hsa-23387	multiple	--	--	1.132	0.773	0.377	0.708	0.768	0.765	3.977	1.208	0.788	1.225	0.388	4.146	1.494	0.681	0.628	0.292	0.858	0.9	0.613	0.901	0.94	1.477	0.466	0.588	0.316	0.938	0.499	0.459	0.586	1.312
piR-hsa-23392	multiple	--	--	0.087	0.258	0.103	0.354	0.115	0.064	3.485	0.308	0.443	0.418	0	0.281	0.187	0.227	0.269	0.146	0.198	0	0.136	0.51	0.139	0.591	0.067	0.784	0.086	0.469	0.285	0.115	0.16	0.447
piR-hsa-23413	chr6	159031970	159031996	0	0	0	0	0	0	0.089	0	0	0	0	0	0	0	0	0	0	0	0	0	0	0	0	0	0	0	0	0	0	0
piR-hsa-2344	multiple	--	--	0	0	0	0.051	0	0.064	0	0	0	0.028	0	0	0.187	0	0	0	0	0	0	0.06	0	0	0	0	0	0	0.036	0	0	0.03
piR-hsa-23454	multiple	--	--	0	0.064	0.034	0.051	0	0	0.045	0.024	0.098	0.111	0	0.035	0.187	0	0	0	0.066	0	0.068	0	0.07	0	0.022	0	0.029	0	0.071	0	0.027	0.089
piR-hsa-23473	multiple	--	--	0.087	0	0	0.152	0	0	0.179	0	0	0	0	0.07	0	0.114	0.09	0	0.066	0	0	0	0.035	0	0.022	0	0.058	0.117	0	0	0.053	0
piR-hsa-23494	multiple	--	--	0	0	0	0	0	0	0	0	0	0	0	0	0	0	0	0	0.066	0	0	0.03	0	0	0	0	0	0	0	0	0	0
piR-hsa-23523	chr14	101449267	101449295	0.087	0	0	0	0.038	0	0.045	0	0	0.028	0	0	0	0	0	0	0.066	0.129	0	0.06	0	0	0.022	0	0.029	0	0	0	0.053	0
piR-hsa-23533	multiple	--	--	148.241	81.512	142.018	73.998	56.644	68.945	88.917	69.555	163.382	92.728	46.219	35.909	86.642	62.436	46.532	33.088	31.426	35.348	40.972	55.055	38.522	64.102	30.413	26.666	26.316	48.069	19.173	22.227	58.667	56.118
piR-hsa-23534	multiple	--	--	0	0	0	0	0	0	0	0	0	0.028	0	0	0	0	0	0	0	0	0	0	0	0	0	0	0	0	0	0	0	0
piR-hsa-23538	multiple	--	--	0	0.129	0.343	0.354	0.115	0.255	1.743	0.355	0.64	0.557	0	1.405	1.867	0.568	0.269	0.146	0.396	0.643	0.408	1.531	0.244	0.295	0.444	0.392	0.46	0.821	0.143	0.115	0.48	0.417
piR-hsa-23555	chrM	1263	1294	0.087	0.064	0.069	0.152	0.192	0.064	0.67	0.426	0.246	0.752	0	0.246	0.187	1.589	0.269	0.146	0.132	0	5.377	0.36	0.104	0	0.044	0	0.144	0	0.036	0	0.16	0.298
piR-hsa-23556	chr5	157115619	157115650	0	0	0	0	0	0	0.045	0	0	0	0	0	0	0	0	0	0	0	0	0	0	0	0	0	0	0	0	0	0	0
piR-hsa-23558	multiple	--	--	0	0	0	0	0	0	0.089	0.024	0	0.056	0	0	0	0	0	0	0	0	0	0	0	0	0.022	0	0.029	0	0	0	0	0
piR-hsa-23566	multiple	--	--	0.174	1.223	3.769	1.062	0.422	1.02	2.502	0.45	0.738	1.309	0.777	0.105	0.187	0.568	0.448	2.041	0.792	0.257	0.681	3.032	1.254	0	1.176	1.373	0.575	1.993	0.998	1.264	3.703	1.103
piR-hsa-23573	multiple	--	--	0	0	0	0.101	0	0	0	0	0	0	0	0	0	0	0	0	0	0	0	0	0	0	0	0	0	0	0	0	0	0
piR-hsa-23574	chr2	27273712	27273739	1.394	1.416	3.563	2.276	0.307	0.319	0.849	0.568	0.738	1.197	0.777	0.351	0.747	0.568	0.897	1.603	1.386	0.257	0.408	1.411	0.627	0.591	1.02	1.373	0.633	0.586	0.178	0.402	1.572	0.805
piR-hsa-23575	chr17	80200997	80201026	0	0	0	0	0	0	0	0	0	0	0.777	0	0	0	0	0	0	0	0	0	0	0	0	0	0	0	0	0	0	0
piR-hsa-23582	chr16	4930121	4930151	0	0	0	0	0	0	0.134	0	0	0	0.388	0	0	0	0	0	0	0	0	0	0	0	0	0	0	0	0	0	0	0
piR-hsa-23583	multiple	--	--	0	0.064	0	0	0	0	0.134	0.047	0	0	0	0	0	0	0	0	0.066	0	0	0.03	0.035	0	0.022	0	0	0	0	0	0	0.03
piR-hsa-23588	multiple	--	--	0	0	0	0	0	0	0	0	0	0	0	0	0	0	0	0.146	0.066	0.129	0	0	0	0	0	0	0	0	0	0	0	0
piR-hsa-23595	chr14	77787401	77787427	0	0	0	0	0.038	0	0	0	0	0	0	0	0.187	0	0	0	0	0	0	0	0	0	0	0	0.058	0	0.071	0	0.027	0
piR-hsa-23617	chr9	77113732	77113760	0.697	0.451	1.576	2.023	0.307	0.191	8.4	0.45	1.575	4.706	0.388	0.141	1.494	0.227	0.09	0.437	0.726	1.285	0.544	1.141	0.244	1.772	0.71	0.784	0.92	0.586	0.321	0.574	0.24	0.686
piR-hsa-23619	multiple	--	--	0.348	0.258	0.206	0.202	0.038	0.064	2.323	0.474	0.246	0.947	1.554	1.476	1.681	0.795	1.883	0.437	0.792	1.542	0.885	0.75	0.453	1.477	0.377	0	0.288	0.703	0.036	0.23	0.586	0.477
piR-hsa-23621	multiple	--	--	0	0	0	0	0	0	0.045	0	0	0.056	0.388	0.035	0.373	0	0	0.146	0	0	0.068	0	0.139	0.591	0.022	0.196	0	0	0	0	0.107	0.03
piR-hsa-23637	multiple	--	--	3.223	4.443	1.747	3.996	1.882	1.722	27.39	3.268	5.883	24.366	1.554	0.843	0.56	1.93	4.304	5.247	16.043	0.514	7.214	18.432	0.697	0.591	20.187	2.745	1.237	0.938	0.249	0.345	8.286	12.017
piR-hsa-23638	multiple	--	--	6.881	8.563	5.413	11.583	4.071	3.38	73.77	8.052	15.285	51.293	3.884	3.373	4.108	8.741	26.449	46.06	48.459	3.213	26.203	60.188	2.856	1.182	57.278	9.412	2.215	2.579	1.319	1.378	29.999	38.824
piR-hsa-23655	chr5	180615455	180615483	0	0	0	0	0	0	0.045	0	0	0.028	0	0.07	0	0	0	0	0	0	0	0	0	0	0	0	0	0	0	0	0	0
piR-hsa-23656	multiple	--	--	0	0.129	0	0	0	0	0.134	0.047	0.025	0.056	0	0.141	0.373	0	0.09	0.146	0.132	0.386	0.204	0.12	0.035	0	0.089	0.196	0.029	0	0	0.057	0.186	0.089
piR-hsa-23662	chr19	49994163	49994190	26.391	14.294	14.425	24.986	6.413	4.273	132.124	17.856	40.809	105.788	8.156	10.892	13.818	12.714	17.931	23.467	184.727	456.438	30.355	440.437	8.568	18.02	38.888	18.039	10.498	7.269	11.261	17.058	60.452	37.512
piR-hsa-23663	chr19	49994163	49994191	26.826	14.487	14.425	25.138	6.452	4.273	133.733	17.975	41.35	106.652	8.545	11.56	14.191	13.168	18.828	24.488	195.554	490.115	32.873	469.495	9.195	19.497	40.13	18.235	10.843	7.972	11.725	18.034	62.876	39.748
piR-hsa-23664	chr16	2827079	2827108	0	0	0	0	0	0	0	0	0	0.028	0	0	0	0	0	0	0	0	0	0	0	0	0	0	0	0	0	0	0	0
piR-hsa-23670	multiple	--	--	0	0	0	0	0	0	0	0	0	0.028	0	0	0	0	0	0	0	0	0	0	0	0	0	0	0	0	0	0	0	0
piR-hsa-23671	chr8	124169469	124169495	0	0	0	0	0	0	0	0	0	0	0	0	0	0	0	0	0	0	0	0.03	0	0	0	0	0	0	0	0	0	0
piR-hsa-23672	chr8	124169466	124169495	0	0	0.034	0	0	0	0	0	0	0.056	0	0	0	0	0	0	0	0	0	0.06	0	0	0	0	0	0	0	0	0	0
piR-hsa-23677	chr15	51593806	51593834	0	0	0	0	0	0	0	0	0	0	0	0	0	0	0	0	0	0	0	0	0.035	0	0	0	0	0	0.036	0	0.027	0.03
piR-hsa-23678	multiple	--	--	0	0	0	0	0	0	0.045	0	0	0	0	0	0	0	0	0	0	0	0	0	0	0	0	0	0	0	0	0	0	0
piR-hsa-23679	multiple	--	--	0	0.193	0.103	0	0.077	0	0.045	0.095	0.123	0.056	0	0.316	0	0	0.09	0.292	0.198	0.129	0.204	0	0	0.591	0.089	0	0	0	0.036	0	0.027	0.089
piR-hsa-23698	chr12	50514057	50514087	0	0	0	0	0	0	0.134	0	0.025	0	0	0	0.187	0	0	0	0	0	0	0.03	0	0	0	0	0	0	0	0	0	0
piR-hsa-23706	multiple	--	--	0	0	0	0	0	0	0.045	0	0	0	0	0	0	0	0	0	0	0	0	0	0	0	0	0	0	0	0	0	0	0
piR-hsa-23734	multiple	--	--	0	0	0	0	0	0	0	0	0	0	0	0	0	0	0	0	0	0	0	0	0	0	0	0	0.029	0	0	0	0	0
piR-hsa-23738	multiple	--	--	0	0	0	0	0	0	0	0	0	0	0	0	0	0	0	0	0	0	0	0	0	0	0	0	0	0	0	0	0	0.03
piR-hsa-23741	multiple	--	--	0	0	0	0	0	0	0.045	0	0	0.028	0	0	0	0	0	0	0	0	0	0	0	0	0	0	0	0	0	0	0	0
piR-hsa-23749	multiple	--	--	0	0.064	0	0	0.038	0.064	0	0.095	0.074	0	0	0	0	0	0	0	0	0	0	0	0	0	0.022	0	0	0	0.036	0.172	0	0.06
piR-hsa-23750	multiple	--	--	0	0	0	0.051	0	0	0.045	0	0.025	0	0	0.035	0.373	0	0	0	0	0	0	0.06	0	0	0	0	0	0	0.036	0	0	0
piR-hsa-23752	chr2	70502139	70502166	0	0	0	0	0	0	0	0	0.025	0	0	0	0	0	0	0	0	0	0	0	0	0	0	0	0	0	0	0	0	0
piR-hsa-23772	chr7	98610161	98610190	0	0	0	0	0	0	0	0	0.025	0	0	0	0	0	0	0	0	0	0	0	0	0	0	0	0	0	0	0	0	0
piR-hsa-23780	multiple	--	--	0	0	0	0	0	0	0	0	0	0	0	0	0	0	0	0	0	0	0	0	0	0	0	0	0.029	0	0	0	0	0
piR-hsa-23782	chr3	51429973	51430003	0	0	0	0	0	0	0	0.047	0	0	0	0	0	0	0	0	0	0	0	0	0	0	0	0	0	0	0	0	0	0
piR-hsa-23786	chr20	17943354	17943384	0	0	0.069	0	0	0	0	0	0	0	0	0.035	0	0.114	0	0	0	0	0.136	0	0.035	0	0	0	0	0.117	0	0	0.053	0.119
piR-hsa-238	chr15	51574688	51574717	0	0	0	0	0	0	0	0	0.025	0	0	0	0	0	0	0	0	0	0	0	0	0	0	0	0	0	0	0	0	0
piR-hsa-23801	multiple	--	--	0	0	0	0	0	0	0.045	0	0	0	0	0	0	0	0	0	0	0	0	0	0	0	0	0	0	0	0	0	0	0
piR-hsa-23818	chr17	36559147	36559176	0	0	0	0	0	0	0	0	0	0.056	0	0	0	0	0	0	0	0	0	0	0	0	0	0	0	0	0	0	0	0
piR-hsa-23821	chr17	2233580	2233612	0	0	0	0	0	0	0	0	0	0	0	0.07	0.187	0	0	0	0	0	0	0	0	0	0	0	0.029	0	0	0.057	0	0
piR-hsa-23822	chr17	2233580	2233612	0.087	0	0	0	0	0	0	0	0	0	0	0.07	0.187	0	0	0	0	0	0	0	0	0	0	0	0.029	0	0.036	0.057	0	0
piR-hsa-23823	chr17	2233580	2233612	0	0	0	0	0	0	0	0	0	0	0	0.07	0.187	0	0	0	0	0	0	0	0	0	0	0	0.029	0	0	0.057	0	0
piR-hsa-23853	multiple	--	--	0	0	0	0.051	0.038	0	0.313	0.142	0.049	0.028	0	0.211	0	0	0	0	0	0.129	0.068	0	0.035	0	0	0	0	0	0	0	0.027	0
piR-hsa-23869	multiple	--	--	0.174	0.193	0.034	0.303	0.077	0.064	1.609	0.261	0.197	0.223	0	0.176	0.187	0.114	0	0.146	0.33	0	0.136	0.36	0.035	0	0	0.588	0.029	0.234	0.143	0.23	0	0.298
piR-hsa-23872	multiple	--	--	0	0	0	0	0	0	0	0.024	0	0	0	0	0	0	0	0	0	0	0	0	0	0	0	0	0	0	0	0	0	0
piR-hsa-23884	chr6	133137965	133137994	3.048	2.897	2.741	3.945	3.187	2.998	2.994	3.173	5.07	6.433	21.362	8.995	6.535	1.589	4.483	12.39	67.54	23.651	10.277	39.835	18.738	42.243	29.837	26.862	61.461	46.896	98.357	99.876	61.73	24.66
piR-hsa-23919	chrM	2248	2275	0.871	0.258	0.411	0.506	0.576	0	0.76	0.9	0.591	0.975	0.388	0.422	0.373	0.795	0.807	0.146	0.924	0.257	5.377	0.66	0.279	0.591	0.244	0.196	0.259	0.352	0.143	0.287	0.453	1.014
piR-hsa-23940	multiple	--	--	0.087	0.129	0	0.101	0	0	0.536	0.024	0.025	0.111	0	0.035	0	0	0	0	0	0	0.136	0.06	0.07	0	0.022	0	0.029	0	0.107	0	0.08	0.06
piR-hsa-23974	chr6	28122001	28122027	0	0	0	0	0	0	0	0	0.025	0	0	0	0	0	0	0	0	0	0	0	0	0	0	0	0	0	0	0	0	0
piR-hsa-23985	chr2	168698050	168698082	0	0	0	0	0	0	0	0.024	0	0	0	0	0	0	0	0	0	0	0	0	0	0	0	0	0	0	0	0	0	0
piR-hsa-23987	multiple	--	--	0	0	0	0	0	0	0.045	0	0	0	0	0	0	0	0	0	0	0	0	0	0	0	0	0	0	0	0	0	0	0
piR-hsa-23992	chr18	47017686	47017717	0	0.064	0	0	0	0	0.402	0.047	0.049	0.111	0	0.141	0.187	0.227	0.09	0	0.33	0.643	0.136	0.18	0.035	0	0.022	0	0.201	0.117	0.071	0.459	0.266	0
piR-hsa-23999	multiple	--	--	0	0	0.034	0	0	0	0.089	0.047	0	0.056	0	0.035	0	0	0.09	0	0	0	0	0	0.139	0	0	0	0	0	0	0	0	0
piR-hsa-24000	chr13	45911716	45911744	0.087	0.064	0	0	0.038	0	3.977	0.142	0.148	0.724	0.388	0.07	0	0.114	0.628	0	0.594	0	0.272	0.15	0.07	0	0.222	0	0.029	0	0	0	0.107	0.209
piR-hsa-24015	chr18	47018067	47018099	0.087	0	0	0	0	0	0	0.024	0	0	0	0	0	0	0	0	0	0.514	0.068	0.18	0	0	0	0	0.029	0.117	0.036	0.115	0.08	0.03
piR-hsa-24016	multiple	--	--	0.348	0.901	1.405	0.86	0.307	0.064	6.926	0.616	1.231	1.392	0	0.035	0.187	0.114	0.269	0.437	1.518	0	0.408	1.291	0.209	0	1.131	0.784	0.23	0.234	0.143	0.057	1.625	0.686
piR-hsa-24029	chr11	74720293	74720324	0	0	0	0	0	0	0	0	0	0	0	0	0	0	0	0	0	0	0	0	0	0	0	0	0	0	0	0	0	0.06
piR-hsa-24046	chr16	2816926	2816954	0	0	0	0.051	0	0	0.223	0	0.025	0	0	0	0	0	0	0	0	0	0	0.03	0	0	0	0	0	0	0	0	0	0.03
piR-hsa-24069	chr22	38025503	38025532	0	0	0	0	0	0	0	0	0	0	0	0	0	0	0	0	0	0	0	0	0	0	0	0	0.029	0	0	0	0	0
piR-hsa-24075	multiple	--	--	0	0	0	0	0	0	0	0	0	0	0	0	0	0	0	0	0	0	0	0.03	0	0	0	0	0	0	0	0	0	0
piR-hsa-24085	chr11	85195038	85195067	4.877	1.738	1.268	3.338	0.768	0.829	21.268	1.042	19.715	7.268	0.388	0.316	0.373	3.179	1.255	0.729	1.518	0.257	1.974	7.955	0.766	0.591	0.732	1.176	0.374	0.469	0.214	0.172	6.261	3.847
piR-hsa-2410	chr2	131883413	131883439	0	0	0	0	0	0	0	0	0.025	0	0	0	0	0	0	0	0	0	0	0	0	0	0	0	0	0	0	0	0	0
piR-hsa-24114	multiple	--	--	0	0	0	0	0	0	0.045	0	0	0	0	0	0	0	0	0	0	0	0	0	0	0	0	0	0	0	0	0	0	0
piR-hsa-2412	chr14	50790708	50790735	0	0	0	0	0	0	0.045	0	0	0	0	0	0	0	0	0	0	0	0	0	0	0	0	0	0	0	0	0	0	0
piR-hsa-24122	chr8	22460808	22460839	0	0	0	0	0	0	0.089	0	0	0	0	0	0	0	0	0	0	0	0	0	0	0	0	0	0.029	0	0	0	0.027	0
piR-hsa-24143	multiple	--	--	0.174	0.773	0.274	1.113	0.192	0.128	0.268	0.497	0.689	1.504	0	0.035	0	0.114	0	0.146	0.726	0.129	0.544	0.841	0.07	0	1.264	0	0	0	0.036	0	1.066	1.431
piR-hsa-24151	chr6	33865174	33865203	0	0	0	0	0	0	0	0	0	0	0	0	0.187	0	0	0	0	0	0	0	0	0	0	0	0	0	0	0	0	0
piR-hsa-24171	chr15	62512475	62512505	0	0.064	0.034	0.051	0	0	0	0.024	0	0	0	0	0	0	0	0	0	0	0	0	0.035	0	0.022	0	0	0	0.036	0	0.027	0.06
piR-hsa-24173	multiple	--	--	0.174	0.064	0.103	0.152	0	0.128	0.402	0.047	0.074	0.111	0	0.07	0	0	0	0	0.132	0	0	0	0.104	0	0.044	0	0.058	0.117	0.036	0.115	0.08	0.179
piR-hsa-2418	chr19	9502821	9502848	0	0	0	0	0	0	0	0	0	0.028	0	0	0	0	0	0	0	0	0	0	0	0	0	0	0	0	0	0	0	0
piR-hsa-2422	chr8	125928360	125928391	0	0.064	0	0	0	0	0	0	0	0	0	0	0	0	0	0	0	0	0	0	0	0	0	0	0	0	0	0	0	0
piR-hsa-24234	multiple	--	--	0	0	0	0	0	0	0	0.024	0	0	0	0	0	0	0	0	0	0	0	0	0	0	0	0	0	0	0	0	0	0
piR-hsa-24242	chr17	38991092	38991120	0	0	0.034	0	0	0	0	0.047	0	0	0	0	0	0	0	0	0	0	0	0.03	0	0	0	0	0	0	0	0	0	0
piR-hsa-24243	chr17	38991092	38991121	0	0	0.034	0	0	0	0.045	0.047	0	0	0	0	0	0	0	0	0	0	0.068	0.03	0	0	0	0	0	0	0	0	0	0
piR-hsa-24248	multiple	--	--	0	0	0	0	0	0	0	0	0.025	0	0	0	0	0	0	0	0	0	0	0	0	0	0	0	0	0	0	0	0	0.06
piR-hsa-2426	chr8	61429778	61429805	0	0	0	0	0	0	0	0	0.025	0	0	0	0	0	0	0	0	0	0	0	0	0	0	0	0	0	0	0	0	0.03
piR-hsa-24268	multiple	--	--	0	0	0	0	0	0	0.045	0	0	0	0	0	0	0	0	0	0	0	0	0	0	0	0	0	0	0	0	0	0	0
piR-hsa-24303	chr1	9326791	9326818	0.087	0	0	0	0.038	0	0	0	0	0.056	0	0	0	0	0	0	0	0	0	0	0	0	0.111	0	0	0	0	0.057	0	0
piR-hsa-24351	multiple	--	--	0.087	0	0.069	0.051	0.077	0	0.581	0.024	0.148	0.111	0	0.07	0	0	0	0	0	0	0.068	0.03	0	0	0.089	0	0.058	0	0	0.057	0.08	0.03
piR-hsa-24360	chr1	31441014	31441041	0	0	0	0	0.077	0	0.045	0	0.074	0.028	0	0.176	0.187	0.227	0	0	0	0	0	0.09	0.035	0	0.022	0	0.173	0	0.071	0	0.027	0.03
piR-hsa-24421	multiple	--	--	0	0	0	0	0	0	0	0	0	0	0	0	0	0	0	0	0	0	0	0	0	0	0.022	0	0	0	0	0	0	0
piR-hsa-2444	chr3	14967413	14967439	0	0	0	0	0	0	0	0	0	0	0	0	0	0	0	0	0	0	0	0.03	0	0	0	0	0	0	0	0	0	0
piR-hsa-24449	chr6	33848728	33848757	0	0	0	0	0	0	0.045	0	0	0	0	0	0	0	0	0	0	0	0	0	0	0	0	0	0	0	0	0	0	0
piR-hsa-24473	multiple	--	--	0	0	0.034	0	0	0	0	0	0	0.056	0	0	0	0	0	0	0	0	0	0	0	0	0	0	0.058	0	0	0.172	0	0.03
piR-hsa-24507	chr11	93268751	93268777	0	0.064	0.103	0.152	0.038	0	0.313	0	0.049	0.111	0	0.035	0	0.114	0.09	0	0	0	0	0	0.035	0	0.111	0	0	0	0	0	0	0.089
piR-hsa-24537	multiple	--	--	0	0	0	0	0.038	0	0	0	0	0.028	0	0	0	0	0	0	0	0	0	0	0.035	0	0	0	0	0	0	0	0.027	0.03
piR-hsa-24570	chr12	56514589	56514615	0	0	0	0	0	0	0.089	0	0	0	0	0	0	0	0	0	0	0	0	0	0	0	0.044	0	0	0	0	0	0	0.06
piR-hsa-24581	chr2	111471345	111471375	0	0	0	0	0	0	0	0.024	0	0	0	0	0	0	0	0	0	0	0	0	0	0	0	0	0	0	0	0	0	0
piR-hsa-24666	multiple	--	--	0	0	0	0	0	0	0.313	0	0	0	0	0	0	0	0	0	0	0	0	0	0	0	0	0	0	0	0	0.115	0	0.06
piR-hsa-2467	chr6	26156828	26156855	0	0	0	0	0	0	0.045	0.024	0	0	0	0	0	0	0	0	0	0	0	0	0	0	0	0	0	0	0	0	0	0
piR-hsa-24672	multiple	--	--	1.829	1.867	1.371	0.86	0.653	0.446	8.802	2.202	1.821	2.673	12.04	11.982	33.238	9.195	17.842	25.508	23.173	28.278	24.365	22.394	6.931	69.42	12.689	7.059	7.564	35.407	8.945	4.824	11.163	6.5
piR-hsa-24676	chr7	56878001	56878031	0	0.064	0	0	0	0	0	0	0	0	0	0	0	0	0	0	0	0	0	0	0	0	0	0	0	0	0	0	0	0
piR-hsa-24680	multiple	--	--	1.132	2.447	2.261	6.676	0.998	0.957	8.177	3.576	4.873	30.882	0.388	0.105	0	0.568	0.628	2.041	6.8	0.129	1.565	7.955	0.731	0	10.87	0.98	0.345	0.352	0.535	0.402	10.817	6.978
piR-hsa-24683	multiple	--	--	0.174	0.129	0.034	0	0	0	0.268	0.047	0.049	0.111	0.388	0.176	0.56	0	0.09	0.146	0.198	0.386	0.544	0.33	0.035	0	0.177	0.196	0.029	0	0	0.057	0.346	0.119
piR-hsa-24684	multiple	--	--	0.174	0.129	0.034	0	0	0	0.268	0.047	0.049	0.111	0.388	0.211	0.56	0	0.269	0.292	0.198	0.386	0.613	0.54	0.07	0.591	0.244	0.196	0.058	0.117	0	0.057	0.373	0.119
piR-hsa-24704	multiple	--	--	0	0	0	0	0	0	0	0	0	0.056	0	0	0	0	0	0	0	0	0	0	0	0	0	0	0	0	0	0	0	0
piR-hsa-2477	chr19	34890628	34890655	0	0	0	0	0	0	0	0	0	0	0	0	0	0	0	0	0	0	0	0	0	0	0	0	0	0	0	0	0	0.03
piR-hsa-24775	chr11	75111435	75111465	0.087	0	0.069	0.152	0.192	0.064	1.609	0.024	0.295	0.446	0.388	0.316	0.187	0.114	0	1.02	1.386	0.9	1.225	1.501	0.836	0.591	1.264	1.176	0.661	0.469	0.321	0.574	0.879	0.596
piR-hsa-24796	chr1	44436747	44436774	0	0.064	0	0	0	0	0	0	0.025	0	0	0.035	0	0	0	0	0	0	0	0	0	0	0	0	0	0	0	0	0	0.03
piR-hsa-24801	chr7	6692370	6692400	0	0	0	0	0	0	0	0	0	0	0	0	0	0	0	0	0	0	0	0	0	0	0	0	0	0	0	0	0.027	0
piR-hsa-24827	chr10	127957837	127957868	0	0	0	0	0	0	0	0	0	0.028	0	0	0	0	0	0	0	0	0	0	0	0	0	0	0	0	0	0	0	0
piR-hsa-24828	multiple	--	--	0	0	0	0	0	0	0	0	0	0.028	0	0	0	0	0	0	0	0	0	0	0	0	0	0	0	0	0	0	0	0
piR-hsa-24837	chr16	15819878	15819908	0	0	0	0	0	0	0.045	0.024	0	0	0	0	0	0	0	0	0	0	0	0	0	0	0	0	0	0	0	0	0	0
piR-hsa-24852	chr15	102303110	102303141	0	0.064	0.034	0	0	0.064	0	0	0	0.056	0	0	0	0	0	0	0.066	0	0	0	0	0	0	0	0.058	0	0	0.172	0.027	0.03
piR-hsa-24853	multiple	--	--	0	0.064	0.034	0	0	0.064	0	0	0.025	0.056	0	0	0	0	0	0	0.066	0	0	0	0	0	0	0	0.058	0	0	0.172	0.027	0.03
piR-hsa-24854	multiple	--	--	0	0.064	0.034	0	0	0.064	0	0	0	0.056	0	0	0	0	0	0	0.066	0	0	0	0	0	0	0	0.058	0	0	0.172	0.027	0.03
piR-hsa-24855	multiple	--	--	0	0.064	0.034	0	0	0.064	0	0	0	0.056	0	0	0	0	0	0	0.066	0	0	0	0	0	0	0	0.058	0	0	0.172	0.027	0.03
piR-hsa-24895	chr22	42227815	42227842	0	0	0	0	0	0	0	0	0	0	0	0	0	0	0	0.146	0.066	0	0	0	0	0	0	0	0	0	0	0	0	0
piR-hsa-2491	chr6	26104328	26104357	0	0	0.034	0	0	0	0	0	0	0	0	0	0	0	0	0	0	0	0	0	0	0	0	0	0	0	0	0	0	0
piR-hsa-2494	multiple	--	--	0	0	0	0	0	0	0	0.024	0	0	0	0	0	0	0	0	0	0	0	0.03	0	0	0	0	0	0	0	0	0	0.03
piR-hsa-2495	multiple	--	--	0	0	0	0	0	0	0	0.024	0	0.028	0	0	0	0	0	0	0	0	0	0.03	0	0	0	0	0	0	0	0	0	0.03
piR-hsa-2496	multiple	--	--	0	0	0	0	0	0	0	0.024	0	0	0	0	0	0	0	0	0	0	0	0.03	0	0	0	0	0	0	0	0	0	0.03
piR-hsa-24973	chr19	16131937	16131963	0.174	0	0.034	0	0	0	0	0	0	0	0	0	0	0	0	0	0.066	0	0	0	0	0	0.044	0	0.029	0	0.036	0	0.027	0.03
piR-hsa-24981	chr10	79529574	79529605	0	0	0	0	0	0	0	0	0	0	0	0	0	0	0	0	0	0	0	0	0	0.295	0	0	0	0	0	0	0	0
piR-hsa-25009	chr15	99503733	99503762	0	0	0	0	0	0	0	0	0	0	0	0	0	0	0	0	0	0	0.068	0	0	0	0.022	0	0.029	0	0	0	0	0.03
piR-hsa-25013	chr8	401307	401333	0	0	0	0	0	0	0	0.024	0	0	0	0	0	0	0	0	0	0	0	0	0	0	0	0	0	0	0	0	0	0
piR-hsa-25046	chr12	127650507	127650534	0.435	0.966	0.891	0.455	0.346	0.191	2.904	0.497	1.058	0.696	1.165	0.878	3.361	0.568	0.448	0.875	1.056	0.643	0.613	0.931	0.801	4.726	0.865	0	0.374	0.117	1.425	0.574	0.613	0.417
piR-hsa-25077	chr10	79540946	79540975	0	0	0	0	0	0	0	0	0	0	0	0.035	0	0	0	0	0	0	0	0	0	0	0	0	0	0	0	0	0	0
piR-hsa-25104	chr10	29079690	29079719	0	0	0	0	0	0	0	0	0	0	0	0	0	0	0	0	0	0.129	0	0	0	0	0	0	0	0	0	0	0	0
piR-hsa-25157	chr10	72181728	72181754	0	0	0	0	0	0	0.089	0	0	0	0	0	0	0	0	0	0	0	0	0	0	0	0	0	0	0	0	0	0	0
piR-hsa-2517	chr5	118529555	118529584	0	0	0	0	0	0	0	0	0	0.056	0	0	0	0	0	0	0	0	0	0	0	0	0	0	0	0	0	0	0	0
piR-hsa-25179	multiple	--	--	0	0	0	0	0	0	0.045	0	0	0	0	0	0	0	0	0	0	0	0	0	0	0	0	0	0	0	0	0	0	0
piR-hsa-25207	multiple	--	--	0	0	0	0	0	0	0.134	0	0	0.056	0	0	0	0	0	0	0.066	0	0	0	0	0	0	0	0	0	0	0	0	0
piR-hsa-25208	multiple	--	--	0	0	0	0	0	0	0.045	0	0	0	0	0	0	0	0	0	0	0	0	0	0	0	0	0	0	0	0	0	0	0
piR-hsa-25216	chr2	232238626	232238655	0	0	0	0	0	0	0	0	0	0	0	0	0	0	0	0	0	0	0	0	0	0	0	0	0	0	0	0	0	0.03
piR-hsa-25231	chr10	79528775	79528804	0	0	0	0.051	0	0	0	0	0.025	0	0	0	0	0	0	0	0	0	0	0	0	0	0	0	0	0	0	0	0	0
piR-hsa-25232	multiple	--	--	0	0	0	0	0	0	0	0	0	0	0	0	0	0	0	0	0	0	0	0	0.035	0	0	0	0	0	0	0	0	0
piR-hsa-25258	chr7	35738048	35738076	0	0	0	0	0	0	0	0	0	0	0	0	0	0	0	0	0	0	0	0.06	0	0	0	0	0	0	0.071	0	0.027	0
piR-hsa-2526	chr2	25043927	25043958	0	0	0	0	0	0	0.045	0	0	0	0	0	0	0	0	0	0	0	0	0	0	0	0	0	0	0	0	0	0	0
piR-hsa-25262	chr3	40506241	40506267	0	0	0	0	0	0	0.045	0.024	0	0	0	0	0	0	0	0	0.066	0	0	0.03	0	0	0	0	0	0	0	0	0	0
piR-hsa-25267	chr1	109772075	109772101	0	0	0	0	0	0	0.045	0	0	0	0	0	0	0	0	0	0	0	0	0	0	0	0	0	0	0	0	0	0	0
piR-hsa-25274	chr15	62536683	62536714	0	0	0	0	0	0	0.179	0	0	0	0	0	0	0	0	0	0	0	0	0	0	0	0	0	0	0	0	0	0	0
piR-hsa-25280	multiple	--	--	0	0	0	0	0	0	0	0	0	0	0	0	0	0	0	0	0.066	0	0	0	0	0	0	0	0	0	0	0	0	0
piR-hsa-25290	chr11	74721832	74721858	0	0	0	0	0	0	0	0	0	0.028	0	0	0	0	0	0	0	0	0	0	0	0	0	0	0	0	0	0	0	0
piR-hsa-25300	chr1	36388013	36388043	0	0	0	0	0	0	0	0	0	0.028	0	0	0	0	0	0	0	0	0	0	0	0	0	0	0	0	0	0	0	0
piR-hsa-25303	chr1	16722873	16722900	0	0	0	0	0	0	0.045	0	0	0.028	0	0.035	0	0	0	0	0	0	0	0.03	0	0	0	0	0	0	0	0	0	0
piR-hsa-25313	chr14	103804181	103804210	3.223	1.416	2.33	3.288	1.344	1.658	5.138	2.463	4.75	5.04	0.777	1.651	1.867	2.27	4.572	1.603	2.707	1.542	2.314	3.392	5.712	1.772	3.438	4.314	5.637	7.503	2.78	1.551	3.25	2.147
piR-hsa-25366	chr12	110475979	110476009	0	0	0	0	0	0	0.045	0	0	0	0	0	0	0	0	0	0	0	0	0	0	0	0	0	0	0	0	0.057	0	0
piR-hsa-25395	chr20	2125428	2125459	0	0	0	0	0	0	0	0	0	0	0	0	0	0	0	0	0	0	0	0	0	0	0	0	0.029	0	0	0	0	0
piR-hsa-25401	multiple	--	--	0	0	0	0	0	0	0.045	0	0	0	0	0	0	0	0	0	0	0	0	0	0	0	0	0	0	0	0	0	0	0
piR-hsa-25420	chr12	1600780	1600808	0	0	0	0	0	0	0.045	0	0	0	0	0	0	0	0	0	0	0	0	0	0	0	0	0	0	0	0	0	0	0
piR-hsa-25438	multiple	--	--	0	0	0	0	0.038	0	0.089	0	0	0	0	0	0.187	0	0	0	0	0	0	0	0	0	0	0	0	0	0	0	0	0
piR-hsa-25440	multiple	--	--	0	0	0	0	0	0	0.089	0.024	0	0	0	0	0	0	0	0	0	0	0	0	0	0	0.044	0	0	0	0	0	0	0
piR-hsa-25447	chr18	47015647	47015678	0	0.064	0	0	0	0.064	0.223	0	0.074	0.084	0	0.176	0.187	0.341	0.628	0	0.132	0	0.136	0	0	0	0.111	0	0.058	0	0	0.172	0.08	0.328
piR-hsa-25469	chr1	6670776	6670802	0	0	0	0	0	0	0	0	0.025	0	0	0	0	0	0	0	0	0	0	0	0	0	0	0	0	0	0	0	0	0
piR-hsa-2551	multiple	--	--	0	0	0	0	0	0	0	0	0	0	0	0	0	0	0	0	0	0	0	0	0	0	0	0	0	0	0	0	0	0.03
piR-hsa-25510	chr15	32760478	32760508	0	0	0	0	0	0	0.089	0	0	0	0	0	0	0	0	0	0	0	0	0	0	0	0	0	0	0	0.036	0	0	0
piR-hsa-25512	chr6	27100356	27100386	0	0	0	0	0	0	0	0	0	0	0	0.035	0	0	0	0	0	0	0	0	0	0	0	0	0	0	0	0	0	0
piR-hsa-25530	chr17	7155863	7155892	0	0	0.034	0	0	0.064	0.179	0.047	0	0.084	0	0.035	0	0	0	0	0	0.129	0	0	0	0	0	0	0.029	0	0.036	0.057	0	0.03
piR-hsa-25537	chr17	16343543	16343569	0	0	0	0	0	0	0	0	0	0	0	0	0	0	0	0	0	0	0	0	0	0	0	0	0	0	0	0	0	0.03
piR-hsa-25608	chr22	42223987	42224018	0	0	0	0	0	0	0	0	0	0	0	0	0	0	0	0	0	0	0	0	0	0	0	0	0	0.117	0	0	0	0
piR-hsa-25614	chr5	81374365	81374395	0	0	0	0	0	0	0	0	0	0.028	0	0	0	0	0	0	0.132	0	0	0	0	0	0.022	0	0	0	0	0	0	0.03
piR-hsa-25649	chr15	31619106	31619134	0	0	0	0	0	0	0	0.024	0	0	0	0	0	0	0	0	0	0	0	0	0	0	0	0	0	0	0	0	0	0
piR-hsa-2565	chr8	42957683	42957710	0	0	0	0	0	0	0.089	0	0	0	0	0	0	0	0	0	0	0	0	0	0	0	0	0	0	0	0	0	0	0
piR-hsa-25667	multiple	--	--	0	0	0	0	0	0	0	0.024	0.025	0	0	0	0	0	0	0	0	0	0	0	0	0	0	0	0	0	0	0	0	0
piR-hsa-25705	multiple	--	--	0	0	0	0.051	0	0	0.179	0	0.074	0.084	0	0.07	0.187	0	0.09	0.146	0	0.129	0	0.06	0	0	0	0.196	0.029	0	0.036	0	0	0
piR-hsa-25733	multiple	--	--	0	0	0	0	0	0	0	0	0	0	0	0.035	0	0	0	0	0	0	0	0	0	0	0	0	0	0	0	0	0	0
piR-hsa-25764	chr19	2230198	2230229	0	0	0	0	0	0	0	0.024	0	0	0	0	0	0	0	0	0	0	0	0	0	0	0	0	0	0	0	0	0	0
piR-hsa-25779	multiple	--	--	2.961	1.545	3.529	2.175	0.96	0.957	7.596	3.102	2.683	6.21	7.768	10.506	11.577	3.519	10.131	1.603	5.612	4.884	3.199	4.233	0.488	3.84	2.285	2.157	4.228	4.69	0.784	1.378	3.011	2.743
piR-hsa-25780	multiple	--	--	12.368	5.73	12.266	5.817	1.92	1.786	15.594	7.46	7.802	11.389	9.322	15.038	19.42	6.244	14.704	3.498	10.96	9.126	6.125	8.225	0.975	6.499	3.793	3.137	6.644	8.441	1.247	2.757	6.101	4.204
piR-hsa-25781	multiple	--	--	12.542	5.795	12.369	5.968	1.959	1.85	15.996	7.744	8.024	11.501	10.098	15.39	20.353	6.471	14.704	3.498	11.488	9.64	6.33	8.675	1.01	6.499	3.993	3.137	6.73	8.676	1.283	2.814	6.261	4.294
piR-hsa-25782	multiple	--	--	12.803	5.859	12.711	6.07	2.112	1.913	16.085	7.934	8.418	11.723	10.487	15.882	21.847	6.698	14.883	4.227	11.884	11.311	6.806	9.066	1.358	10.044	4.392	3.137	7.19	9.028	1.319	3.044	6.394	4.473
piR-hsa-25783	multiple	--	--	12.803	5.859	12.78	6.07	2.151	1.913	16.13	7.957	8.442	11.779	10.487	15.952	22.221	6.811	15.152	4.227	12.148	11.311	6.806	9.456	1.393	10.044	4.459	3.137	7.19	9.028	1.354	3.044	6.421	4.503
piR-hsa-25786	chr7	48672369	48672396	4.355	4.249	9.011	2.529	2.803	2.168	12.109	3.079	4.726	5.096	4.272	2.741	22.968	5.562	4.393	3.644	3.433	2.571	5.717	4.203	3.309	28.95	2.95	4.706	3.25	4.338	2.031	2.068	4.982	4.622
piR-hsa-25848	chr11	119173890	119173920	0	0	0	0	0	0	0	0	0	0.028	0	0	0	0	0	0	0	0	0.136	0	0	0	0	0	0	0	0	0	0	0
piR-hsa-25876	chr1	36381032	36381062	0	0	0	0	0	0	0	0	0.025	0	0	0	0	0	0	0	0	0	0	0	0	0	0	0	0	0	0	0	0	0
piR-hsa-25880	chr6	30691521	30691553	0	0	0	0	0	0	0.045	0	0	0	0	0	0	0	0	0	0	0	0	0	0	0	0	0	0	0	0	0	0	0
piR-hsa-25894	multiple	--	--	0	0	0	0	0	0	0	0	0	0	0	0	0	0	0	0	0.066	0	0	0	0	0	0	0	0	0	0	0	0	0
piR-hsa-25929	multiple	--	--	0	0	0	0	0	0	0	0	0.049	0	0	0	0	0	0	0	0	0	0	0	0	0	0	0	0	0	0	0	0	0
piR-hsa-25960	multiple	--	--	0	0	0	0.051	0.038	0	0.045	0	0.049	0.028	0	0.035	0	0	0	0	0	0.129	0.136	0	0.035	0	0	0	0	0	0	0	0	0.06
piR-hsa-25981	multiple	--	--	0	0	0.069	0	0	0.128	0.223	0.024	0.025	0.056	0	0	0	0	0	0	0	0	0.068	0.06	0.035	0	0.067	0	0.029	0	0.036	0	0.027	0
piR-hsa-260	multiple	--	--	0	0	0	0	0	0	0.045	0	0	0	0	0	0	0	0	0	0	0	0	0	0	0	0	0	0	0	0	0	0	0
piR-hsa-2600	multiple	--	--	0	0	0.034	0	0.077	0	0	0	0	0	0	0.035	0	0	0.09	0	0	0	0	0.06	0	0	0.022	0	0	0	0	0.057	0.08	0
piR-hsa-26003	chr17	76989152	76989181	0	0	0	0	0	0.064	0	0	0	0	0	0	0	0	0	0	0	0	0	0.03	0	0	0	0	0	0	0	0	0	0
piR-hsa-26039	chr17	74557241	74557269	31.965	18.157	32.241	28.072	32.45	18.113	32.484	30.526	41.793	38.261	143.319	71.854	72.264	34.397	121.395	156.984	108.605	32.135	55.197	82.672	100.727	62.33	173.275	219.407	170.923	137.289	142.547	150.532	149.038	130.128
piR-hsa-26045	chr8	42980389	42980419	0	0	0	0.051	0	0	0.134	0.047	0.172	0.056	0	0	0	0	0	0	0	0	0	0.09	0.035	0	0	0	0	0	0.036	0	0	0.06
piR-hsa-26046	chr10	29079690	29079720	0	0	0	0	0	0	0	0	0	0	0	0	0	0	0	0	0	0.129	0	0	0	0	0	0	0	0	0	0	0	0
piR-hsa-26047	chr10	29079689	29079720	0	0	0	0	0	0	0	0	0	0	0	0	0	0	0	0	0	0.129	0	0	0	0	0	0	0	0	0	0	0	0
piR-hsa-26065	multiple	--	--	0.174	0	0.137	0.051	0.154	0.191	2.145	0.189	0.418	0.446	0	0.246	0	0	0.09	0	0.264	0	0.068	0.18	0	0	0.067	0	0.144	0.117	0.143	0.115	0.027	0.328
piR-hsa-26090	chr16	88927325	88927354	0	0	0	0	0	0	0.045	0	0	0.028	0	0	0	0	0	0	0	0	0	0	0	0	0	0	0	0	0	0	0	0
piR-hsa-26094	chr8	120492544	120492573	0	0	0	0	0	0	0	0	0	0	0	0	0	0	0	0	0	0	0	0.03	0	0	0	0	0	0	0	0	0	0
piR-hsa-26131	chr7	129410278	129410310	1.045	0.773	1.131	0.86	0.845	1.148	0.894	1.208	0.96	1.253	6.991	11.982	13.631	9.99	5.021	1.749	1.651	3.213	1.021	1.351	2.403	6.203	1.242	0.784	0.978	1.29	1.069	1.608	1.838	2.087
piR-hsa-26139	chr17	48629463	48629489	0	0	0	0	0	0	0	0	0	0.028	0	0	0	0	0	0	0	0	0	0	0	0	0	0	0	0	0	0	0	0
piR-hsa-26167	chr15	99506141	99506171	0	0	0.034	0	0.077	0	0.089	0	0	0	0	0	0	0	0	0	0	0	0	0	0	0	0	0	0	0	0	0	0.027	0
piR-hsa-26173	chr12	9503788	9503819	0	0	0	0	0	0	0	0	0	0	0	0	0	0	0	0	0	0	0	0	0	0	0	0	0	0	0	0	0.027	0
piR-hsa-26201	chr4	10138085	10138115	0	0	0	0.051	0	0	0	0	0	0	0	0	0	0	0	0	0	0	0	0	0	0	0	0	0	0	0	0	0	0
piR-hsa-26259	multiple	--	--	0	0	0	0	0	0	0.089	0	0.025	0	0	0	0	0	0	0	0.066	0	0	0.03	0	0	0	0	0	0	0	0	0.027	0
piR-hsa-26262	chr11	63391827	63391858	0	0	0	0	0	0	0.045	0	0	0	0	0	0	0	0	0	0	0	0	0	0	0	0	0	0	0	0	0	0	0
piR-hsa-26272	multiple	--	--	0	0.129	0.069	0.101	0.269	0.191	0.179	0.189	0.049	0.167	0	0	0	0	0	0	0.066	0	0	0	0	0	0	0	0.058	0	0.071	0	0.027	0.089
piR-hsa-26273	multiple	--	--	0.087	0	0	0.152	0	0	0.045	0	0	0	0	0.07	0	0	0.09	0	0	0	0	0	0.035	0	0.022	0	0.058	0.117	0	0	0.053	0
piR-hsa-26274	multiple	--	--	0.087	0	0	0.152	0	0	0.179	0	0	0	0	0.07	0	0.114	0.09	0	0.066	0	0	0	0.035	0	0.022	0	0.086	0.117	0	0	0.053	0
piR-hsa-26275	chr20	62448021	62448050	0	0	0	0	0	0	0	0	0	0.028	0	0	0	0	0	0	0	0	0	0	0	0	0	0	0	0	0	0	0	0
piR-hsa-2633	chr17	26593485	26593514	0	0	0	0	0	0	0	0	0	0	0	0	0	0	0	0	0	0	0	0	0	0	0	0	0	0	0	0	0	0.03
piR-hsa-26330	multiple	--	--	0.087	0.064	0	0.051	0.038	0	0	0.047	0.025	0.028	0	0	0	0	0	0	0	0	0	0.06	0.104	0	0	0.196	0	0	0.071	0	0	0
piR-hsa-26371	chr15	66795149	66795177	0	0	0	0	0	0	0	0	0.025	0.028	0	0	0	0	0	0	0	0	0	0	0	0	0	0	0	0	0	0	0	0
piR-hsa-2638	chr3	119217724	119217755	0	0	0	0	0	0	0.045	0	0	0	0	0	0	0	0	0	0	0	0	0	0	0	0	0	0	0	0	0	0	0
piR-hsa-26399	chr11	85195042	85195070	4.442	1.867	1.233	3.288	0.768	1.02	21.626	1.113	20.331	7.212	0.388	0.246	0.373	3.406	1.255	0.729	1.651	0.257	2.042	8.585	0.697	0.295	0.643	1.176	0.259	0.469	0.214	0.23	6.341	3.817
piR-hsa-26441	chr14	101450249	101450279	149.025	145.19	145.273	264.277	78.763	64.481	307.455	78.198	295.457	213.276	61.367	36.015	39.586	122.602	180.478	122.293	176.012	19.666	100.729	182.365	106.927	20.087	199.074	242.544	187.086	159.682	140.801	154.207	262.242	202.11
piR-hsa-26445	multiple	--	--	0	0	0	0	0	0	0	0	0	0.028	0	0	0	0	0	0	0	0	0	0	0	0	0	0	0	0	0	0	0	0
piR-hsa-2645	chr15	62512476	62512507	0	0.064	0.034	0.051	0.038	0	0	0.047	0.025	0	0	0	0	0	0	0	0	0	0	0	0.035	0	0.044	0	0	0	0.036	0	0.027	0.06
piR-hsa-26451	chr16	31088082	31088112	0	0	0	0	0	0	0	0	0	0.028	0	0	0	0	0	0	0	0	0	0	0	0	0	0	0	0	0	0	0	0
piR-hsa-26456	multiple	--	--	0	0	0	0	0	0	0	0	0	0	0	0	0	0	0	0	0.066	0	0	0.03	0	0	0	0	0	0	0	0	0	0
piR-hsa-26466	multiple	--	--	0	0	0	0	0	0	0	0	0.074	0	0	0	0	0	0	0	0.066	0	0	0	0	0	0	0	0	0	0	0	0	0
piR-hsa-26470	chr3	49022263	49022289	0	0	0	0	0	0	0.045	0	0	0	0	0	0	0.114	0	0	0	0	0	0	0	0	0	0	0	0	0	0	0	0
piR-hsa-26478	chr2	201981016	201981043	0	0	0	0	0	0.064	0.045	0	0	0	0	0	0	0	0	0	0	0	0	0	0	0	0	0	0.029	0	0	0	0	0
piR-hsa-26491	multiple	--	--	0	0	0	0	0	0	0	0	0	0	0	0	0	0	0.09	0	0	0	0	0.03	0	0	0.067	0	0.029	0	0	0	0	0
piR-hsa-26492	chrM	3003	3032	0	0.129	0.582	0.202	1.344	0.255	0.536	1.231	0.837	1.532	0	0.07	0.187	0.908	0.628	0.292	0.066	0	12.319	0.75	0.348	0	0.044	0	0.173	0.117	0.249	0	0.533	0.596
piR-hsa-26497	multiple	--	--	0	0	0	0	0	0	0	0	0	0	0	0.035	0	0	0	0	0	0	0	0	0	0	0	0	0	0	0	0	0	0
piR-hsa-26508	multiple	--	--	1.481	0.708	1.096	0.405	0.192	0.128	5.272	1.871	1.723	2.924	24.858	21.749	45.188	21.909	37.297	10.203	9.573	7.841	7.691	6.184	2.194	9.157	5.457	2.157	7.334	13.834	1.817	2.297	5.915	4.204
piR-hsa-26517	multiple	--	--	0	0	0	0	0	0	0	0	0.025	0	0	0	0	0	0	0	0	0	0	0	0	0	0	0	0	0	0	0	0	0
piR-hsa-26522	chr14	101419687	101419718	0.784	2.704	1.679	1.467	0.845	0.893	5.138	1.776	4.012	2.729	7.768	1.159	0.934	1.93	3.855	59.47	83.781	5.527	20.146	35.152	23.022	12.111	15.373	27.843	41.645	26.614	46.506	32.622	34.742	27.015
piR-hsa-26523	chr14	101364258	101364285	0.523	0.837	0.72	1.012	0.614	0.319	4.423	0.947	2.264	1.281	1.165	0.632	0.747	1.249	2.062	1.749	2.311	0.257	1.361	1.771	1.219	0	2.529	3.921	4.63	1.524	4.063	4.48	3.277	1.729
piR-hsa-26524	chr14	101364258	101364286	0.523	0.901	0.72	1.062	0.614	0.319	4.423	0.971	2.264	1.309	1.165	0.668	0.934	1.249	2.062	1.749	2.377	0.257	1.361	1.891	1.358	0	2.64	4.314	4.832	1.524	4.419	4.652	3.357	1.849
piR-hsa-26525	chr14	101364258	101364286	1.655	2.511	2.124	2.681	1.306	0.765	5.853	3.079	4.898	2.924	6.214	1.616	1.307	3.065	6.635	10.64	7.262	1.285	4.356	6.544	4.598	0.591	9.694	15.098	15.07	5.628	11.76	12.865	9.724	5.546
piR-hsa-26526	chr14	101409789	101409819	5.923	6.181	8.531	6.221	7.028	3.444	13.047	10.373	10.781	6.655	8.933	2.354	5.602	14.644	22.504	27.257	22.843	3.599	16.743	26.357	17.345	5.613	22.694	31.372	16.336	20.752	17.569	16.426	19.396	22.93
piR-hsa-26527	chr14	101409789	101409820	6.358	6.825	8.977	6.879	7.143	3.699	13.449	10.87	11.519	7.101	9.322	2.495	5.975	14.985	22.952	27.84	23.305	3.599	17.355	27.227	18.007	5.613	23.426	31.96	16.71	21.69	17.89	16.656	20.142	23.706
piR-hsa-26528	chr14	101396257	101396288	0	0.129	0	0.253	0.077	0.064	0.223	0.071	0.369	0.139	0	0	0	0.114	0.179	0.437	0.198	0.129	0.068	0.18	0.035	0	0.089	0.784	0.173	0.352	0.071	0.172	0.133	0.06
piR-hsa-26529	chr14	101396257	101396287	0.784	0.773	0.343	1.113	0.346	0.319	2.055	0.592	1.083	0.724	0.388	0.246	0.56	1.022	0.538	1.749	1.585	0.386	1.157	2.612	0.871	0.295	1.22	2.157	1.668	1.172	1.354	1.378	1.892	1.342
piR-hsa-26530	chr14	101396257	101396288	0.784	0.773	0.343	1.113	0.346	0.319	2.055	0.592	1.083	0.724	0.388	0.246	0.56	1.022	0.538	1.749	1.585	0.386	1.157	2.612	0.871	0.295	1.22	2.157	1.668	1.172	1.354	1.378	1.892	1.342
piR-hsa-26543	multiple	--	--	6.097	5.28	3.7	7.486	3.495	4.783	57.193	6.584	9.082	11.695	4.272	9.803	6.535	3.406	3.586	0.729	7.592	6.427	2.178	6.844	4.493	4.431	3.86	5.882	7.19	9.262	2.103	3.216	5.408	8.588
piR-hsa-26570	chr14	101416171	101416202	4.965	6.889	8.771	6.98	4.685	3.38	9.607	7.413	8.664	7.045	5.049	1.546	2.241	3.973	8.428	29.152	25.418	3.985	8.984	35.302	13.688	4.726	14.597	28.431	32.125	19.931	24.482	32.22	28.88	17.712
piR-hsa-26589	multiple	--	--	56.265	44.748	40.67	30.247	20.66	11.225	483.457	46.606	69.557	94.316	72.242	52.669	86.455	115.904	107.498	174.038	122.865	103.602	205.2	188.518	45.174	121.706	118.016	236.661	268.708	823.501	23.485	63.865	301.326	100.101
piR-hsa-26590	multiple	--	--	56.265	44.748	40.67	30.247	20.66	11.225	484.172	46.606	69.582	94.455	72.242	52.739	86.642	115.904	107.498	174.184	122.931	103.73	205.541	188.699	45.279	121.706	118.149	236.661	268.88	824.087	23.485	63.865	301.566	100.16
piR-hsa-26591	multiple	--	--	107.653	75.846	87.575	40.109	41.551	16.2	474.789	96.978	106.28	130.21	308	107.025	350.676	341.469	280.983	729.385	501.628	565.438	858.37	400.902	143.916	918.407	391.36	966.057	694.505	2,436.5	100.389	299.226	1,170.16	396.198
piR-hsa-26592	multiple	--	--	108.089	76.426	87.849	40.514	41.935	16.455	477.47	97.476	106.723	130.767	309.554	107.517	351.422	341.696	281.611	729.677	502.156	566.466	858.983	401.682	144.056	918.407	392.291	967.43	695.598	2,437.91	100.531	299.628	1,171.55	396.914
piR-hsa-26593	multiple	--	--	108.089	76.426	87.884	40.565	41.935	16.455	477.47	97.476	106.747	130.795	310.33	107.517	351.609	341.696	281.611	729.677	502.156	566.466	858.983	401.742	144.056	918.407	392.313	967.43	695.655	2,437.91	100.531	299.857	1,171.63	396.944
piR-hsa-26594	multiple	--	--	108.524	76.748	87.918	40.716	42.012	16.519	479.034	97.665	107.092	130.934	311.884	108.641	353.663	341.696	281.88	729.823	502.42	566.852	859.459	401.892	144.16	918.703	392.469	967.626	695.828	2,438.97	100.531	299.743	1,172.03	397.122
piR-hsa-26597	chr3	10291064	10291090	0	0	0	0	0	0	0.045	0	0	0	0	0	0	0	0	0	0	0	0	0	0	0	0	0	0	0	0	0	0	0
piR-hsa-26602	chr16	30670163	30670190	0	0.258	0	0.051	0	0.064	0	0.047	0	0.028	0	0.035	0	0	0	0	0	0	0	0	0	0	0	0	0.029	0	0.036	0	0	0
piR-hsa-26606	chr14	101416206	101416237	378.092	451.214	442.947	724.246	259.14	221.059	196.421	339.105	523.473	372.752	163.516	83.378	98.593	289.136	519.918	369.211	408.076	43.574	165.249	322.072	240.952	56.717	366.403	363.129	359.591	279.034	316.098	345.344	479.457	397.003
piR-hsa-26609	chr11	76293484	76293511	0	0	0	0	0	0	0	0	0	0	0	0	0	0	0	0	0.066	0	0	0	0	0	0	0	0	0	0	0	0	0
piR-hsa-2663	multiple	--	--	0	0	0	0	0	0	0	0	0	0	0	0	0	0	0	0	0	0	0	0	0.035	0	0	0	0	0	0	0	0	0
piR-hsa-26636	chr3	15086865	15086894	0	0	0	0	0	0	0	0	0	0	0	0.035	0	0	0	0	0	0	0	0	0	0	0	0	0	0	0	0	0	0
piR-hsa-26654	chr11	114123615	114123642	0	0	0	0	0	0	0	0.024	0	0	0	0	0	0	0	0	0	0	0	0	0.035	0	0	0	0	0	0	0	0	0
piR-hsa-26681	chrM	12207	12236	110.092	57.174	75.172	51.186	59.716	19.325	249.548	71.828	81.494	246.357	95.158	145.113	76.745	151.549	196.975	63.552	101.805	124.939	316.138	204.879	122.357	76.214	111.915	88.233	176.704	424.882	50.355	41.524	130.441	208.282
piR-hsa-26682	multiple	--	--	110.092	57.174	75.172	51.186	59.716	19.389	249.548	71.828	81.494	246.357	95.158	145.113	76.745	151.549	196.975	63.552	101.805	124.939	316.138	204.879	122.357	76.214	111.915	88.233	176.704	424.882	50.355	41.524	130.441	208.282
piR-hsa-26683	multiple	--	--	112.356	60.265	79.592	56.801	63.518	22.705	251.022	75.806	85.112	251.091	99.042	146.659	79.546	154.728	202.803	67.779	106.756	127.895	321.242	215.415	128.034	81.531	117.971	89.802	179.723	427.93	53.17	43.477	135.264	220.716
piR-hsa-26684	chrM	12207	12236	110.092	56.981	74.829	50.327	59.793	19.389	249.503	71.638	81.347	246.413	96.711	145.429	77.305	152.231	198.051	65.738	104.841	133.037	320.358	208.571	123.053	79.759	112.559	90.782	177.883	425.468	51.923	45.085	133.452	212.904
piR-hsa-26685	chrM	12207	12237	110.701	58.205	75.892	51.237	61.06	19.835	250.441	72.894	82.331	249.225	112.636	148.17	91.87	158.815	217.507	126.374	184.331	407.465	493.161	357.194	153.181	180.196	135.452	139.997	226.028	469.199	93.404	180.397	247.402	450.438
piR-hsa-26686	chrM	12207	12238	111.137	58.398	76.337	51.338	61.29	19.835	250.665	73.107	82.602	250.618	112.636	148.591	92.617	159.723	219.569	128.415	188.622	415.691	499.695	362.658	154.505	181.673	136.317	140.977	227.12	470.137	95.685	182.579	249.213	453.658
piR-hsa-26701	multiple	--	--	0	0	0	0	0	0	0	0	0	0	0	0	0	0	0	0	0.066	0	0	0.03	0	0	0	0	0	0	0	0	0	0
piR-hsa-26702	multiple	--	--	0.087	0.064	0	0.051	0.038	0	0	0.047	0.025	0.028	0	0	0	0	0	0	0	0	0	0.06	0.104	0	0	0.196	0	0	0.071	0	0	0
piR-hsa-26732	multiple	--	--	0.174	0.129	0.274	0.202	0.23	0.064	4.423	0.261	0.394	1.002	0.388	0.351	0.56	0	0	0	0.528	0	0	0.24	0.174	0.591	0.177	0.196	0.23	0.352	0	0.172	0.107	0.477
piR-hsa-26739	chr16	23680877	23680903	0	0	0	0	0	0	0.179	0	0.025	0	0	0	0	0	0	0	0	0	0	0	0	0	0.044	0	0	0	0	0	0	0.03
piR-hsa-26747	multiple	--	--	0.697	0.193	0.308	0.202	0.307	0.383	1.921	0.095	0.418	0.195	0.388	0.422	1.307	0.568	0.448	0.875	0.396	0.257	0.476	0.69	0.244	2.954	0.311	0.196	0.345	0.469	0.285	0.172	0.613	0.447
piR-hsa-26754	chr5	71146846	71146877	15.068	9.851	7.469	6.474	6.644	6.059	132.437	9.307	32.612	26.566	8.933	6.922	21.1	23.612	9.235	10.349	9.771	4.499	13.952	22.844	9.474	29.836	8.652	9.019	5.925	7.386	8.66	6.088	19.369	13.657
piR-hsa-26758	chr11	46784020	46784046	0	0	0	0	0	0.064	0	0.024	0	0	0	0	0	0.114	0.09	0	0	0	0	0	0	0	0	0	0	0	0	0	0	0
piR-hsa-26763	chr11	3572402	3572430	0	0	0	0	0	0	0	0	0	0	0	0.035	0	0	0	0	0	0	0	0	0	0	0	0	0	0	0	0	0	0
piR-hsa-26782	chr22	30425866	30425894	0	0.064	0	0	0	0	0	0	0	0	0	0	0	0	0	0	0	0	0	0	0	0	0	0	0	0	0	0	0	0
piR-hsa-26803	chr11	2985097	2985123	0	0	0	0	0	0	0	0	0	0	0	0	0	0	0	0	0	0	0	0	0	0	0.022	0	0	0	0.036	0	0	0
piR-hsa-26813	multiple	--	--	0	0	0	0	0	0	0	0	0.025	0	0	0	0	0	0	0	0	0	0	0	0	0	0	0	0	0	0	0	0	0
piR-hsa-26825	chr15	75634797	75634824	0	0	0	0	0	0	0.089	0.024	0	0	0	0	0	0	0	0	0	0	0	0	0	0	0	0	0	0	0	0	0	0
piR-hsa-26838	chr7	44250645	44250671	0	0	0	0.051	0	0	0.045	0	0	0	0	0	0	0	0	0	0	0	0	0	0	0	0	0	0	0	0	0	0	0
piR-hsa-26842	chr5	149900607	149900636	0	0	0	0	0	0	0	0	0	0	0	0	0	0	0	0	0	0.129	0	0	0	0	0	0	0	0	0	0	0	0
piR-hsa-26846	multiple	--	--	0	0	0	0	0	0	0.045	0	0	0	0	0	0	0	0	0	0	0	0	0	0	0	0	0	0	0	0	0	0	0
piR-hsa-26847	multiple	--	--	0	0	0	0	0	0	0	0	0	0	0	0	0	0	0	0	0	0	0	0	0	0	0	0	0	0	0	0.057	0	0
piR-hsa-26849	chr10	79539634	79539664	0	0	0	0.101	0	0	0	0	0	0	0	0	0	0	0	0	0.066	0	0	0	0	0	0	0	0	0	0	0	0	0
piR-hsa-26872	chr2	101889481	101889508	0	0.129	0.034	0.101	0	0.064	0	0	0	0	0	0.07	0	0	0.179	0.292	0.066	0	0.068	0.03	0.035	0	0.022	0	0	0	0.107	0.057	0.027	0.089
piR-hsa-26885	chr3	11596831	11596857	0	0	0	0	0	0	0	0	0	0	0	0	0	0	0	0	0	0	0	0	0	0	0	0	0	0	0	0	0	0.03
piR-hsa-26899	chr11	125301216	125301245	0	0	0	0	0	0	0.223	0	0	0	0	0	0	0	0	0	0	0	0	0	0	0	0	0	0	0	0	0	0	0
piR-hsa-26901	chr19	47364284	47364311	0.174	0.129	0	0	0.038	0	0.134	0	0.049	0	0	0.07	0	0.114	0.09	0	0	0	0	0.03	0.035	0	0	0.196	0	0	0	0	0.133	0.06
piR-hsa-26906	chr8	11644551	11644578	0	0	0	0	0	0	0	0	0	0	0	0	0	0	0	0	0	0	0	0	0	0	0	0	0	0	0.036	0	0	0
piR-hsa-26913	multiple	--	--	0	0	0	0	0.038	0	0.045	0	0.025	0	0	0	0	0	0	0	0	0	0	0	0.07	0	0	0	0	0	0	0	0.053	0
piR-hsa-26925	chrM	2696	2726	0.871	0	0.308	0.253	0.384	0.064	1.832	0	0.271	0.752	0	0.105	0.747	0.795	0.359	0	0.264	0	4.152	0.33	0.139	0	0	0.196	0.115	0.117	0	0	0.08	0
piR-hsa-26940	chrM	7638	7670	0	0	0	0	0	0	0	0	0.025	0	0	0	0	0	0.09	0	0	0	0	0	0	0	0	0	0	0	0	0	0	0
piR-hsa-26946	chr5	71146848	71146877	14.981	9.787	7.435	6.424	6.567	6.059	131.722	9.307	32.563	26.51	8.933	6.887	21.1	22.59	9.235	10.057	9.573	4.37	13.748	22.634	9.369	29.836	8.43	8.235	5.838	7.269	8.517	5.916	19.076	13.627
piR-hsa-26947	multiple	--	--	0	0.258	0.171	0.658	0.115	0	0.76	0.663	0.074	1.364	1.165	0.141	0.187	0.227	0.628	0.729	0.66	0	0.272	0.51	0	0.295	1.375	0.392	0	0.234	0	0.057	1.066	0.984
piR-hsa-26955	multiple	--	--	0	0	0	0	0	0	0.045	0	0	0.056	0	0	0	0	0	0	0	0	0	0.03	0	0	0	0	0	0	0	0	0	0
piR-hsa-26958	multiple	--	--	0	0	0.034	0	0	0	0.134	0.071	0.025	0	0	0.176	0	0	0.09	0.146	0.066	0	0.068	0	0	0	0.044	0.196	0	0	0	0	0	0.03
piR-hsa-2700	chr15	62536681	62536711	0	0	0	0	0	0	0.179	0	0	0	0	0	0	0	0	0	0	0	0	0	0	0	0	0	0.029	0	0	0	0	0
piR-hsa-27007	multiple	--	--	0.087	0.064	0	0.051	0.038	0	0	0.166	0	0.028	0	0	0	0.454	0	0.146	0	0	3.743	0.06	0.07	0	0.022	0	0	0	0	0.057	0	0.119
piR-hsa-27008	chr15	102303884	102303914	0	0	0	0	0	0	0	0	0.025	0	0	0	0	0	0	0	0	0	0	0	0	0	0	0	0	0	0	0	0	0
piR-hsa-2701	chr15	62536681	62536713	0	0	0	0	0	0	0.179	0	0	0	0	0	0	0	0	0	0	0	0	0	0	0	0	0	0.029	0	0	0	0	0
piR-hsa-27017	chr6	31783366	31783393	0	0	0	0	0	0	0	0	0	0	0	0	0	0	0	0	0	0	0	0	0	0	0.044	0	0	0	0	0	0	0
piR-hsa-27024	multiple	--	--	0	0.064	0.034	0.051	0	0	0	0	0	0.028	0	0	0	0	0	0	0.066	0	0	0	0	0	0	0	0	0	0.036	0.057	0	0
piR-hsa-27025	multiple	--	--	0	0	0	0	0	0	0	0	0.025	0	0	0	0	0	0	0	0	0	0	0	0	0	0	0	0	0	0	0	0	0
piR-hsa-27026	chr20	62562320	62562352	0	0	0	0	0	0	0	0	0	0	0	0	0	0	0	0	0	0	0.068	0	0	0	0.022	0	0	0	0	0	0	0
piR-hsa-27032	multiple	--	--	0.958	0.837	0.994	1.922	0.883	0.893	20.42	1.942	1.944	2.896	0.777	1.511	1.12	0.795	0.628	0.146	2.245	1.028	0.136	1.501	0.975	1.182	0.843	1.961	2.416	3.869	0.606	1.321	1.172	2.445
piR-hsa-27047	multiple	--	--	0	0	0	0	0	0	0.179	0	0.025	0.056	0	0	0	0	0	0	0	0	0	0.06	0	0	0.022	0	0	0	0	0	0.027	0
piR-hsa-27056	multiple	--	--	0	0.064	0.069	0	0.077	0.064	0.491	0.047	0.049	0	0	0	0	0	0	0	0	0	0	0.06	0	0	0	0.196	0	0	0	0	0.107	0.179
piR-hsa-27063	chr3	15086711	15086741	0	0	0	0	0	0	0	0.024	0	0	0	0	0	0	0	0	0	0	0	0	0.035	0.591	0	0	0	0	0	0.057	0	0
piR-hsa-27065	chr14	101449264	101449295	17.332	9.4	6.647	9.307	5.76	4.337	46.38	10.491	27.419	15.455	3.107	3.443	6.162	14.985	8.517	5.685	14.591	13.111	19.193	50.402	4.284	3.84	8.03	10.784	11.792	6.683	25.231	24.869	16.758	21.589
piR-hsa-27093	chr15	100331926	100331954	0	0	0	0	0	0	0	0	0	0	0	0.035	0	0	0	0	0	0	0	0	0	0	0	0	0	0	0	0	0	0
piR-hsa-27108	chr17	78348283	78348311	0	0	0	0	0	0	0.045	0	0	0	0	0	0	0	0	0	0	0	0	0	0	0	0	0	0	0	0	0	0	0
piR-hsa-27124	chr1	161493685	161493713	2.7	1.481	1.508	0.658	0.653	0.319	3.172	1.776	0.96	1.81	20.585	15.776	51.91	19.866	25.911	11.661	5.282	9.126	7.827	4.683	2.717	12.111	3.638	2.549	3.94	9.614	1.924	1.666	4.263	4.443
piR-hsa-27133	multiple	--	--	0.174	0.064	0.137	0.101	0	0	1.385	0.095	0.295	0.39	0	0.105	0	0	0.179	0.146	0.66	0.257	0.204	0.24	0.07	0	0.222	0	0.374	0.234	0.071	0	0.453	0.239
piR-hsa-27134	multiple	--	--	0.261	0.129	0.137	0.152	0	0.128	1.43	0.261	0.295	0.39	0	0.211	0	0	0.179	0.146	0.726	0.514	0.272	0.27	0.104	0	0.244	0	0.374	0.234	0.071	0	0.533	0.239
piR-hsa-27136	chr5	37378814	37378846	0.087	0	0.069	0.101	0.115	0.064	0.536	0.118	0.074	0.334	0	0.141	0	0	0.09	0	0	0.129	0	0.06	0.104	0	0.022	0	0.115	0	0.071	0.057	0.107	0.209
piR-hsa-27137	chr6	27302815	27302841	0	0	0	0	0	0	0	0.024	0.025	0	0	0.105	0	0	0.09	0	0	0	0	0	0	0	0.022	0	0	0	0	0	0	0.03
piR-hsa-27138	chr6	27302811	27302841	0	0	0	0	0	0	0.045	0.047	0.025	0.056	0.388	0.562	0.187	0	0.179	0	0.132	0	0	0	0	0.591	0.044	0	0.058	0.117	0	0	0.027	0.06
piR-hsa-27139	chr6	27302810	27302841	0.087	0	0	0	0	0	0.045	0.071	0.025	0.111	0.388	0.562	0.187	0	0.269	0	0.132	0.257	0	0	0.035	0.886	0.067	0	0.058	0.117	0	0	0.027	0.06
piR-hsa-2714	chr1	6682455	6682484	0	0	0	0	0	0	0.045	0	0	0	0	0	0	0	0	0	0	0	0	0	0	0	0	0	0	0	0	0	0	0
piR-hsa-27140	chr6	27302809	27302841	0.087	0	0	0	0	0	0.045	0.095	0.049	0.139	0.388	0.597	0.187	0	0.269	0	0.198	0.257	0	0.03	0.07	0.886	0.089	0	0.058	0.117	0	0	0.053	0.06
piR-hsa-27167	multiple	--	--	0	0	0	0	0	0	0.089	0	0.025	0	0	0	0	0	0	0	0.066	0	0	0.03	0	0	0	0	0	0	0	0	0.053	0.03
piR-hsa-27195	chr10	79534710	79534740	0	0	0	0	0	0	0	0.024	0	0	0	0	0	0	0	0	0	0	0	0	0	0	0	0	0	0	0	0	0	0
piR-hsa-27199	multiple	--	--	0	0	0	0	0	0	0.045	0	0	0	0	0	0	0	0	0	0	0	0	0	0	0	0	0	0.029	0	0	0	0	0
piR-hsa-272	multiple	--	--	0	0	0	0	0	0	0	0	0.025	0.028	0	0	0	0	0	0	0	0	0	0.03	0	0	0	0	0	0	0	0	0	0.03
piR-hsa-27201	multiple	--	--	0	0.064	0	0.101	0.077	0	0.045	0	0.123	0.028	0	0	0	0.114	0	0	0.066	0	0	0.03	0	0	0	0.196	0.029	0	0.036	0	0	0.089
piR-hsa-27208	chrM	253	280	0.348	0	0.103	0.152	0.192	0	0	0.497	0.172	0.334	0	0.176	0.373	0.114	0	0	0.132	0.129	1.361	0.33	0.07	0	0.177	0	0.201	0.117	0.036	0.057	0.186	0.209
piR-hsa-27210	chr9	71683501	71683527	0	0	0	0	0	0	0	0	0	0	0	0	0	0	0	0	0	0	0	0	0	0	0	0	0	0	0	0	0.027	0
piR-hsa-27211	chr9	71683501	71683531	0	0	0	0	0	0	0	0	0	0	0	0	0	0	0	0	0	0	0	0	0	0	0	0	0	0	0	0	0.027	0
piR-hsa-27226	multiple	--	--	0.087	0.515	0.274	1.264	0.576	0.893	8.892	0.947	1.329	2.005	0.388	0.843	0.373	0.454	0.359	0.292	1.518	0.257	0.136	0.69	0.313	0.591	0.399	0	0.575	0.703	0.891	0.402	0.719	1.67
piR-hsa-27236	chr10	126310330	126310357	0	0	0	0	0	0	0	0	0	0	0	0	0	0	0	0	0	0	0	0	0	0	0.022	0	0	0	0	0	0	0
piR-hsa-27246	multiple	--	--	0	0	0	0	0	0	0	0	0	0	0	0	0	0	0	0	0.066	0	0	0	0	0	0	0	0	0	0	0	0	0.03
piR-hsa-27249	multiple	--	--	0	0	0	0.051	0	0	0	0	0	0	0	0	0	0	0	0	0	0	0	0	0	0	0	0	0	0	0	0	0	0
piR-hsa-27278	multiple	--	--	0	0	0.103	0.101	0	0	0.313	0.024	0.025	0.084	0	0	0	0	0	0	0.132	0	0.068	0	0	0	0.067	0	0	0	0	0	0.053	0.089
piR-hsa-27282	chr14	90341397	90341425	1.742	1.03	0.891	0.506	1.69	0.893	2.055	1.563	1.428	1.03	2.719	1.089	1.307	5.108	4.393	0.875	2.641	1.285	2.927	2.371	2.055	0.886	1.908	1.569	1.754	1.876	0.535	0.689	1.785	2.475
piR-hsa-27283	chr20	2634900	2634931	24.126	23.114	25.389	21.243	20.584	15.562	10.277	25.008	24.909	24.672	53.987	49.437	43.881	25.996	72.532	32.067	45.158	22.623	21.235	25.666	47.682	22.746	36.625	36.078	45.988	33.297	35.708	41.179	38.019	49.26
piR-hsa-27286	multiple	--	--	0	0	0	0	0	0	0.089	0	0	0	0	0	0	0	0	0	0	0	0	0	0	0	0	0	0	0	0	0	0	0
piR-hsa-27327	chr15	41597080	41597107	0	0	0	0	0	0	0	0	0	0.028	0	0	0	0	0	0	0	0	0	0	0	0	0	0	0	0	0	0	0	0
piR-hsa-27335	multiple	--	--	0	0	0	0	0	0	0	0	0	0	0	0	0	0	0	0	0	0	0	0	0	0	0.044	0	0	0	0	0	0	0
piR-hsa-2734	chr22	21977853	21977880	0.087	0	0	0	0	0	0	0	0	0	0	0	0	0	0	0	0	0	0	0	0	0	0	0	0	0.117	0	0	0	0
piR-hsa-27359	multiple	--	--	0.348	0.129	0.48	0.455	0.192	0.128	4.289	0.355	0.689	0.975	0.388	0.492	0.747	0.114	0.269	0.146	0.462	0	0.204	0.45	0.348	0	0.244	0	0.173	0	0.178	0.115	0.4	0.537
piR-hsa-27361	chr9	90591204	90591230	0	0.193	0	0	0	0	0.045	0.024	0	0.028	0	0.035	0	0	0	0	0	0	0	0	0	0	0	0	0.029	0	0	0	0	0.03
piR-hsa-27370	chr1	33722083	33722110	0	0	0	0	0	0	0	0	0	0	0	0	0	0	0	0	0	0	0	0	0	0	0	0	0	0	0	0	0	0.03
piR-hsa-27392	multiple	--	--	0	0	0	0	0	0	0	0	0.025	0	0	0	0	0	0	0	0	0	0	0	0	0	0	0	0	0	0	0	0	0
piR-hsa-27398	multiple	--	--	0.087	0	0	0	0.038	0.064	0.134	0.071	0.025	0.111	0.388	0.211	0	0	0	0	0	0.129	0	0.12	0.035	0	0.022	0	0.058	0	0	0	0	0
piR-hsa-27399	multiple	--	--	0.087	0	0.034	0	0.038	0.064	0.134	0.095	0.025	0.139	0.388	0.211	0	0	0	0.146	0	0.129	0	0.12	0.035	0	0.022	0	0.058	0	0	0	0	0
piR-hsa-27400	multiple	--	--	0.087	0	0.034	0	0.038	0.064	0.134	0.142	0.049	0.139	0.388	0.246	0	0	0.09	0.146	0.066	0.257	0.272	0.33	0.139	0	0.177	0	0.115	0	0	0	0	0
piR-hsa-27407	multiple	--	--	0	0	0	0	0	0	0	0	0	0	0	0	0	0	0	0	0	0	0	0	0	0	0	0	0	0	0	0	0.027	0
piR-hsa-27438	multiple	--	--	0.087	0	0	0	0.038	0.064	0.313	0.118	0.197	0.028	0	0.07	0.187	0.114	0	0.292	0	0.129	0	0.03	0.035	0	0.089	0	0.115	0	0.036	0	0.027	0
piR-hsa-27449	multiple	--	--	0.087	0	0	0	0	0	0	0	0	0	0	0	0	0	0	0	0	0	0	0	0	0	0	0	0	0	0	0	0	0
piR-hsa-27490	chr12	50610769	50610797	0	0	0	0.051	0	0	0	0	0	0	0	0	0.747	0	0.359	0	0.066	0	0	0	0	0	0.022	0	0.029	0.117	0	0	0.027	0.03
piR-hsa-27491	multiple	--	--	0	0	0	0	0	0	0.045	0	0	0	0	0.141	0.934	0	0.359	0	0.198	0	0.068	0.21	0.035	0.295	0.022	0	0.029	0	0	0	0.027	0
piR-hsa-27492	multiple	--	--	0	0	0	0	0	0	0.268	0.024	0	0.028	0	0.211	0.934	0	0.538	0	0.264	0	0.136	0.33	0.035	0.295	0.133	0.196	0.029	0.234	0	0	0.053	0.03
piR-hsa-27493	chr1	229673603	229673633	5.923	3.219	4.523	1.871	1.498	1.02	11.796	6.418	3.643	6.767	36.51	29.374	91.87	34.17	48.325	31.338	19.74	34.32	21.983	15.13	5.608	41.356	13.465	6.863	17.947	32.241	5.488	7.179	16.785	11.122
piR-hsa-2750	chr15	93962826	93962855	0.087	0.129	0.034	0.101	0.077	0	0.313	0.095	0.074	0.39	0	0.386	0	0.114	0.09	0	0	0	0	0.15	0.139	0.295	0.089	0	0.144	0.117	0.107	0.287	0.266	0.209
piR-hsa-27503	multiple	--	--	0	0	0	0	0	0	0.045	0	0	0	0	0	0	0	0	0	0	0	0	0	0	0	0	0	0	0	0	0	0	0
piR-hsa-27513	multiple	--	--	6.707	7.147	5.071	5.311	2.957	1.913	24.396	2.629	5.563	16.457	2.33	4.251	5.415	1.93	10.669	8.746	9.969	5.527	6.057	13.629	1.184	1.477	16.393	2.157	3.509	3.634	1.39	2.01	20.142	12.822
piR-hsa-27514	multiple	--	--	0	0	0	0.051	0	0	0	0	0	0	0	0	0	0	0	0	0	0	0	0	0	0	0	0	0	0	0	0	0	0
piR-hsa-27584	chr9	119468782	119468812	0	0	0	0	0	0	0.045	0	0	0	0	0	0	0	0	0	0	0	0	0	0	0	0	0	0	0	0	0	0	0
piR-hsa-27615	chr14	21860381	21860413	0	0	0	0	0	0	0	0	0	0	0	0.035	0	0	0	0	0	0	0	0	0	0	0	0	0	0	0	0	0	0
piR-hsa-27616	chr19	45981915	45981945	0	0.064	0	0.051	0	0.064	0.089	0.071	0.025	0.056	0	0.07	0.187	0.114	0.09	0.146	0.066	0.129	0	0.03	0	0	0.089	0	0.029	0.117	0.036	0.057	0.213	0.03
piR-hsa-27619	multiple	--	--	5.923	8.177	4.831	4.653	3.341	1.212	50.758	6.086	9.082	11.751	26.411	19.571	24.835	28.494	23.759	24.488	17.033	16.967	23.549	20.353	6.931	8.862	15.085	9.215	10.267	24.621	2.174	4.595	24.937	10.407
piR-hsa-27620	multiple	--	--	5.923	8.306	4.9	4.653	3.341	1.212	51.295	6.086	9.107	11.779	26.411	19.817	25.395	28.607	23.938	26.674	18.618	20.823	26.611	24.195	7.419	10.044	16.327	9.412	10.44	24.972	2.174	4.595	25.07	10.496
piR-hsa-27621	multiple	--	--	5.923	8.306	4.9	4.653	3.341	1.212	51.384	6.11	9.107	11.835	26.411	19.887	25.582	28.721	23.938	26.674	18.618	20.823	26.611	24.255	7.419	10.339	16.327	9.412	10.44	24.972	2.174	4.595	25.07	10.496
piR-hsa-27622	multiple	--	--	5.923	8.306	4.9	4.653	3.341	1.212	51.518	6.11	9.107	11.835	26.411	19.887	25.582	28.721	23.938	26.674	18.816	20.952	26.679	24.315	7.419	10.339	16.327	9.412	10.44	24.972	2.174	4.595	25.097	10.496
piR-hsa-27623	multiple	--	--	0.174	0.064	0.034	0	0	0	0.268	0.047	0.025	0.056	0.777	0.281	0.56	0.227	0	0	0.264	0.129	0.068	0.12	0	0.295	0.022	0	0	0.234	0	0	0.053	0.03
piR-hsa-27640	chr6	135376137	135376166	0	0.129	0.034	0.051	0.038	0	0	0.024	0	0	0	0	0	0	0	0	0	0	0	0	0	0	0	0	0.086	0	0	0.115	0	0.03
piR-hsa-27662	chr10	79541042	79541072	0	0	0	0	0	0	0	0	0	0	0	0	0	0	0	0	0	0	0	0	0	0	0	0	0.029	0	0	0	0	0
piR-hsa-27671	chr11	125757582	125757612	0	0.064	0.034	0.051	0	0	0	0.047	0	0	0	0	0	0	0	0	0.132	0	0	0	0	0	0	0	0	0	0	0	0	0.03
piR-hsa-2770	multiple	--	--	0	0	0	0	0	0	0	0.024	0	0	0	0	0	0	0	0	0	0	0	0	0	0	0	0	0	0	0	0.057	0	0.03
piR-hsa-27725	multiple	--	--	4.442	5.151	3.906	3.439	1.843	1.212	9.651	2.558	2.658	5.402	5.826	9.627	8.589	12.033	11.028	24.925	7.857	8.355	3.675	20.653	2.125	1.772	17.214	14.902	37.072	80.896	1.889	6.26	33.197	5.576
piR-hsa-27728	multiple	--	--	0	0	0.069	0	0.115	0	0	0.142	0.025	0.028	0	0	0	0.454	0.359	0	0	0	1.293	0.15	0.035	0	0	0	0	0	0	0	0	0
piR-hsa-27729	multiple	--	--	500.813	299.586	254.331	415.408	269.969	239.682	285.025	515.371	218.122	451.641	234.204	356.774	305.487	278.806	289.68	153.777	285.277	372.246	755.736	226.973	261.675	419.472	178.443	108.429	106.039	174.689	156.73	163.799	218.495	565.806
piR-hsa-27730	multiple	--	--	506.649	301.711	255.633	417.634	272.888	241.34	288.332	521.197	220.239	456.291	246.245	368.931	317.251	292.541	305.639	159.753	296.831	384.585	808.142	234.567	270.662	430.993	187.294	114.899	108.685	180.903	163.145	168.393	228.486	613.724
piR-hsa-27731	multiple	--	--	547.236	320.64	266.7	434.881	287.558	255.755	318.939	555.796	243.868	496.64	385.68	436.217	397.358	448.972	430.351	216.6	413.094	486.13	1,190.03	311.626	361.985	514.001	293.664	178.035	142.766	260.627	229.465	204.519	330.313	904.305
piR-hsa-27735	chr20	62565647	62565677	0.087	0.064	0.034	0.101	0	0	0.268	0.118	0.098	0.139	0	0	0	0	0.09	0	0	0	0	0.03	0.07	0	0.022	0	0.058	0.117	0.036	0.172	0.133	0.03
piR-hsa-27745	multiple	--	--	0	0	0	0	0	0	0	0	0	0	0	0	0	0	0	0	0.066	0	0	0	0	0	0	0	0	0	0	0	0	0
piR-hsa-27750	chr16	2570089	2570119	0	0	0.034	0	0	0	0	0	0	0	0	0	0	0	0	0	0	0	0	0	0	0	0	0	0	0	0	0	0	0
piR-hsa-27774	chr3	15085418	15085444	0	0	0	0	0	0	0.045	0	0	0	0	0	0	0	0	0	0	0	0	0	0	0	0	0	0.029	0	0	0	0	0
piR-hsa-27776	chr19	47506542	47506570	0	0	0	0	0	0	0	0	0	0	0	0	0	0	0	0	0	0	0	0	0	0	0	0	0	0	0	0	0	0.03
piR-hsa-27777	chr15	62535220	62535250	0	0	0	0	0	0	0	0.024	0	0	0	0	0	0	0	0	0	0	0	0	0	0	0	0	0	0	0	0	0	0.03
piR-hsa-27778	chr15	62535220	62535252	0	0	0	0	0	0	0	0.024	0	0	0	0	0	0	0	0	0	0	0	0	0	0	0	0	0	0	0	0	0	0.03
piR-hsa-27779	chr15	62535220	62535252	0	0	0	0	0	0	0	0.024	0	0	0	0	0	0	0	0	0	0	0	0	0	0	0	0	0	0	0	0	0	0.03
piR-hsa-27780	chr15	62535220	62535251	0	0	0	0	0	0	0	0.024	0	0	0	0	0	0	0	0	0	0	0	0	0	0	0	0	0	0	0	0	0	0.03
piR-hsa-27840	multiple	--	--	0	0	0	0	0	0	0	0	0.025	0	0	0	0	0	0	0	0	0	0	0	0	0	0	0	0	0	0	0	0	0
piR-hsa-27841	multiple	--	--	0	0	0	0	0	0	0	0	0.025	0	0	0	0	0	0	0	0	0	0	0	0	0	0	0	0	0	0	0	0	0
piR-hsa-27851	multiple	--	--	0	0	0	0	0	0	0	0.024	0	0	0	0	0	0	0	0	0	0	0	0	0	0	0	0	0	0	0	0	0	0
piR-hsa-27853	multiple	--	--	0	0	0.034	0	0	0	0.045	0	0.025	0.028	0	0	0	0	0	0	0	0	0	0	0	0	0	0	0	0.117	0	0	0	0.089
piR-hsa-27857	multiple	--	--	0	0	0	0	0	0	0	0	0	0	0	0	0	0	0	0	0	0	0	0	0	0	0	0	0	0	0	0	0	0.03
piR-hsa-27860	chr11	74720295	74720325	0	0	0	0	0	0	0	0	0	0	0	0	0	0	0	0	0	0	0	0	0	0	0	0	0	0	0	0	0	0.06
piR-hsa-27886	chr2	157198951	157198983	0	0	0	0	0	0	0	0	0	0	0	0	0	0	0	0	0	0	0	0	0	0	0	0	0	0	0	0	0	0.03
piR-hsa-27888	chr1	180166820	180166847	0.435	0.258	0.274	0.051	0.077	0.128	0.045	0.071	0.197	0.111	0	0	0	0.454	0	0	0	0	0	0.03	0	0	0	0	0	0.117	0	0	0.08	0.03
piR-hsa-2790	multiple	--	--	0	0	0.034	0	0	0.128	0.357	0.071	0.025	0.139	0	0	0	0.114	0.09	0	0.066	0	0	0.06	0	0	0	0	0	0	0	0.057	0.053	0.03
piR-hsa-27933	multiple	--	--	0	0	0	0	0	0	0	0.024	0	0	0	0	0	0	0	0	0.066	0	0	0	0.035	0	0	0	0	0	0	0	0	0
piR-hsa-2798	multiple	--	--	0	0	0	0	0	0	0.045	0	0	0	0	0	0	0	0	0	0	0	0	0	0	0	0	0	0	0	0	0	0	0
piR-hsa-2801	multiple	--	--	0	0	0	0	0	0.064	0.045	0	0	0	0	0	0	0	0	0	0	0	0	0.03	0.035	0	0	0	0	0	0	0	0.027	0
piR-hsa-28019	chr20	2637585	2637613	17.245	24.209	27.547	20.99	23.925	16.71	13.539	30.976	25.647	20.523	65.251	56.113	62.181	27.358	50.118	39.647	47.073	29.821	20.962	32.12	46.567	32.494	50.135	31.568	42.882	35.055	41.98	42.673	28.854	44.907
piR-hsa-2802	multiple	--	--	0	0	0	0	0	0.064	0.045	0	0	0	0	0	0	0	0	0	0	0	0	0.03	0.035	0	0	0	0	0	0	0	0.027	0
piR-hsa-28024	multiple	--	--	0	0	0	0	0	0	0	0	0.025	0	0	0	0	0	0	0	0	0	0	0	0	0	0	0	0	0	0	0	0	0
piR-hsa-28025	multiple	--	--	0	0	0	0	0	0	0	0	0.025	0	0	0	0	0	0	0	0	0	0	0	0	0	0	0	0	0	0	0	0	0
piR-hsa-28026	multiple	--	--	0	0	0	0	0	0	0	0	0.025	0	0	0	0	0	0	0	0	0	0	0	0	0	0	0	0	0	0	0	0	0
piR-hsa-28027	multiple	--	--	0	0	0	0	0	0	0	0	0.025	0	0	0	0	0	0	0	0	0	0	0	0	0	0	0	0	0	0	0	0	0
piR-hsa-28028	multiple	--	--	0	0	0	0	0	0	0	0	0.025	0	0	0	0	0	0	0	0	0	0	0	0	0	0	0	0	0	0	0	0	0
piR-hsa-28107	multiple	--	--	0	0	0	0	0	0	0	0	0	0.056	0	0	0	0	0	0	0	0	0	0	0	0	0	0	0	0	0	0	0	0
piR-hsa-28110	chr21	45905450	45905477	0	0	0	0	0	0	0	0	0	0	0	0	0.187	0	0	0	0	0	0	0	0	0	0	0	0	0	0	0	0.027	0
piR-hsa-28116	multiple	--	--	0.087	0	0.034	0	0.038	0.064	0.179	0.142	0.049	0.139	0.388	0.457	0	0	0.359	0.146	0	0.257	0.272	0.36	0.139	0.295	0.177	0	0.115	0	0	0	0.027	0.03
piR-hsa-28117	chr19	49994431	49994457	0.523	0.258	0.343	0.455	0.461	0.255	1.698	0.497	0.468	0.724	1.554	0.843	0.934	0.681	0.269	0.583	0.528	0.643	0.681	0.69	0.801	1.182	1.109	0.392	0.489	0.938	0.428	0.632	0.48	0.686
piR-hsa-28118	chr19	39317247	39317274	0	0	0	0	0	0	0	0	0	0	0	0	0	0	0	0	0	0	0	0	0	0	0	0	0	0.117	0	0	0	0
piR-hsa-28131	multiple	--	--	7.752	4.249	7.161	3.591	2.343	1.531	16.89	8.668	5.636	11.528	43.501	36.823	108.302	38.597	56.484	84.104	39.547	95.118	54.652	35.362	14.002	116.684	28.018	9.019	20.506	35.993	5.951	9.074	19.449	13.329
piR-hsa-28160	multiple	--	--	0	0	0.034	0	0	0	0	0	0	0	0	0.035	0	0	0	0	0.066	0	0	0	0.035	0	0	0	0	0	0	0	0	0
piR-hsa-28175	chr6	27759179	27759206	0	0	0	0	0	0	0.089	0	0.049	0	0	0.141	0.373	0.454	0.359	0	0.066	0.257	0.068	0.09	0.035	0	0.022	0	0.086	0.352	0	0	0	0.03
piR-hsa-28183	multiple	--	--	0.174	0.064	0.137	0.051	0	0.128	0.536	0.024	0.049	0.139	1.554	1.3	1.681	0.454	0.448	0.583	0.132	1.285	0.272	0.27	0.104	0.886	0.244	0.196	0.374	0.469	0.107	0.23	0.213	0.089
piR-hsa-28184	multiple	--	--	0.174	0.064	0.137	0.051	0	0.128	0.536	0.024	0.049	0.139	1.554	1.3	1.681	0.454	0.448	0.583	0.132	1.285	0.272	0.27	0.104	0.886	0.244	0.196	0.374	0.469	0.107	0.23	0.213	0.089
piR-hsa-28185	multiple	--	--	0.261	0.129	0.137	0.253	0	0.128	0.715	0.047	0.123	0.306	1.554	1.441	1.494	0.227	0.448	0.437	0.066	1.157	0.34	0.36	0.139	0.886	0.333	0.196	0.374	0.352	0.143	0.287	0.266	0.149
piR-hsa-28186	multiple	--	--	0.174	0.193	0.206	0.051	0	0.128	0.76	0	0.123	0.195	2.719	1.546	2.241	0.568	0.448	0.729	0.132	2.314	0.613	0.54	0.209	1.182	0.754	0.196	0.834	0.938	0.143	0.459	0.506	0.209
piR-hsa-28187	chr11	109473922	109473948	2.874	2.189	2.81	3.439	1.421	0.893	5.675	3.647	2.363	4.038	3.107	4.954	6.722	3.519	7.531	4.081	4.027	2.571	1.906	4.143	1.637	2.068	3.438	3.725	1.668	1.759	1.247	2.412	4.716	3.191
piR-hsa-28188	chr11	109473922	109473949	3.658	2.64	2.981	3.642	1.459	0.957	7.909	4.168	2.683	4.817	5.438	5.868	8.029	4.881	9.952	5.247	5.348	2.828	2.382	5.103	1.846	2.068	4.725	4.118	2.042	3.048	1.319	2.699	6.101	3.668
piR-hsa-28189	chr11	109473922	109473950	3.658	2.769	3.186	3.844	1.536	1.02	10.679	4.5	3.347	6.154	5.826	7.379	9.523	6.13	12.821	6.851	6.602	3.471	3.063	6.484	2.055	2.068	6.056	4.706	2.876	5.745	1.354	2.814	7.487	4.86
piR-hsa-28190	chr11	109473922	109473952	5.226	3.606	4.351	5.513	2.535	1.403	24.262	6.063	5.932	12.085	16.313	13.422	23.341	12.601	24.207	22.739	20.136	28.793	13.884	17.831	5.642	23.337	18.634	11.372	11.993	33.531	3.671	9.649	31.864	16.4
piR-hsa-28205	chrM	1988	2017	0	0.129	0.034	0.101	0.115	0	0.045	0.142	0.049	0.056	0.388	0.07	0	0	0.179	0	0.066	0.129	1.293	0.09	0	0	0.022	0	0.029	0	0.036	0	0.053	0.089
piR-hsa-28212	multiple	--	--	0.958	0.901	4.865	0.658	0.922	0.51	4.066	0.853	1.772	1.671	2.33	2.46	6.535	1.816	0.986	0.729	1.056	3.213	1.293	2.011	0.871	9.157	0.71	2.549	1.122	2.11	1.568	1.608	1.519	1.044
piR-hsa-28223	chr11	75946910	75946940	55.481	28.78	21.551	43.852	10.33	9.822	134.135	22.782	31.579	39.542	53.987	60.153	93.551	18.844	19.276	31.484	16.835	70.439	24.093	32.48	11.076	47.56	20.852	15.294	18.867	55.807	6.058	10.453	51.793	27.642
piR-hsa-28231	chr8	122827871	122827898	64.714	9.4	38.545	35.608	9.946	6.123	170.819	17.738	55.946	46.643	2.719	9.944	7.656	9.422	15.69	7.288	31.294	11.44	23.821	21.253	1.741	4.726	14.375	2.157	9.491	11.49	1.924	3.159	21.394	28.328
piR-hsa-28244	multiple	--	--	0.435	0.258	0.274	0.354	0.115	0.191	3.306	0.568	0.591	1.058	0	0.492	0.934	0.227	0.269	0.146	0.726	0.514	0.272	0.48	0.383	0	0.266	0	0.201	0.117	0.214	0.115	0.053	0.686
piR-hsa-28256	multiple	--	--	0	0	0	0	0	0	0	0	0	0	0	0	0	0	0.09	0	0	0	0	0	0	0	0	0	0	0	0	0	0	0.03
piR-hsa-28299	chr19	12817302	12817331	0	0	0	0	0	0	0.045	0	0	0	0	0.07	0	0	0	0.583	0.396	0.129	0.204	0.03	0.313	0.591	0.022	0.784	0.058	0	0.178	0.057	0.24	0.179
piR-hsa-28318	multiple	--	--	63.233	36.7	53.518	28.173	28.802	20.792	62.465	47.459	58.407	36.507	23.304	16.936	24.648	46.43	91.808	32.213	41.527	16.838	32.873	49.711	30.163	22.451	33.12	44.901	25.165	24.034	25.231	21.595	38.925	43.893
piR-hsa-28319	multiple	--	--	68.72	42.816	62.598	33.433	33.18	24.236	70.687	56.932	67.489	43.023	26.799	19.641	29.316	58.917	106.781	39.501	54.467	20.566	41.653	60.428	37.581	27.768	39.974	55.097	29.221	27.903	29.151	24.352	47.104	53.643
piR-hsa-28322	multiple	--	--	10.887	9.143	7.298	12.645	4.339	3.699	56.523	8.383	15.777	50.235	6.603	5.27	2.801	7.719	14.614	13.118	38.49	2.571	20.418	49.771	2.543	3.545	45.054	9.412	2.588	2.814	1.105	1.264	26.269	31.637
piR-hsa-28323	multiple	--	--	0	0	0.034	0	0	0	0	0	0	0	0	0	0	0	0	0	0	0	0	0	0	0	0	0	0	0	0	0	0.027	0
piR-hsa-28331	chr1	145393273	145393304	0	0	0	0.051	0	0	0.045	0	0	0	0	0.035	0	0	0	0	0	0	0	0	0	0	0	0	0	0	0	0	0	0
piR-hsa-28338	multiple	--	--	0	0	0.034	0	0	0	0	0	0	0	0	0	0	0	0	0	0	0	0	0	0	0	0.022	0	0	0	0	0	0	0.06
piR-hsa-28341	chr15	31665443	31665469	0	0	0	0	0	0	0	0	0	0	0	0	0	0	0	0	0	0	0	0	0	0	0	0	0	0	0	0	0.027	0
piR-hsa-28345	chr3	131198049	131198077	0	0	0	0	0	0	0	0	0	0	0	0	0	0	0	0	0	0	0	0.03	0	0	0	0	0	0	0	0	0	0
piR-hsa-28374	multiple	--	--	155.644	181.181	213.422	145.921	558.487	99.623	255.044	220.054	63.871	169.055	62.921	65.88	87.202	80.372	75.849	121.273	108.473	152.703	82.829	172.278	86.656	37.516	149.827	180.976	492.233	813.418	26.015	50.484	114.642	86.802
piR-hsa-28378	multiple	--	--	0	0	0	0.051	0	0	0	0	0	0	0.388	0.141	0	0	0	0	0	0	0	0	0	0	0	0	0	0	0	0	0	0
piR-hsa-28382	multiple	--	--	0.174	0.386	0.103	0.202	0.115	0	0.67	0.237	0.591	0.446	0	0.07	0.747	0.681	0.09	0.292	0.132	0.129	0.34	0.45	0.035	0.886	0.266	0.196	0.029	0.234	0.036	0	0.213	0.417
piR-hsa-28384	multiple	--	--	0.174	0.064	0.137	0.051	0	0.128	0.536	0.024	0.049	0.139	1.554	1.335	1.681	0.454	0.448	0.583	0.132	1.285	0.272	0.27	0.104	0.886	0.244	0.196	0.374	0.469	0.107	0.23	0.213	0.089
piR-hsa-28385	chr1	16011003	16011029	0.261	0	0.103	0.101	0	0.064	1.162	0.047	0.172	0.111	0	0	0	0	0	0.146	0.066	0.129	0.068	0.3	0.035	0	0.022	0	0	0	0	0	0.027	0.03
piR-hsa-28390	multiple	--	--	23.168	18.285	19.256	17.551	8.641	4.209	44.458	14.375	17.229	18.601	27.576	35.628	54.711	52.219	51.283	97.368	38.556	49.487	56.353	64.841	19.992	33.38	42.459	42.744	49.151	230.613	7.377	19.24	125.806	50.9
piR-hsa-28391	chr6	28831503	28831534	3.745	2.575	3.7	1.366	2.266	1.212	3.619	4.855	1.526	1.977	13.982	12.614	34.918	14.076	12.821	54.223	10.761	30.592	13.068	21.553	7.384	40.766	13.754	9.608	23.382	99.42	3.279	7.237	34.395	12.643
piR-hsa-28392	chr6	28831502	28831534	3.832	2.575	3.735	1.366	2.266	1.212	3.619	4.855	1.526	2.033	13.982	12.614	35.105	14.076	12.821	54.806	10.828	30.592	13.272	22.034	7.384	40.766	13.998	9.804	23.612	100.71	3.314	7.351	35.701	12.822
piR-hsa-28393	chr6	28831502	28831534	0	0	0.069	0.051	0	0	0.045	0	0	0.056	0.388	0.141	0	0.227	0	0	0.066	0	0	0.15	0.07	0	0.067	0	0.029	0.234	0.143	0	0.16	0
piR-hsa-28394	multiple	--	--	49.733	29.875	22.305	18.158	13.326	4.209	87.666	25.34	12.036	38.901	22.916	30.498	95.605	45.408	89.925	31.776	41.197	34.191	98.21	41.216	6.443	82.417	32.299	15.294	12.194	48.772	6.201	5.341	68.391	65.72
piR-hsa-28395	chr15	80036996	80037023	5.226	3.155	2.638	2.832	3.034	0.702	14.075	2.937	1.723	4.706	5.049	8.995	22.407	9.422	15.331	4.664	4.952	8.612	9.256	5.013	1.498	6.794	5.124	3.725	2.215	14.186	1.354	1.723	5.941	5.039
piR-hsa-28396	multiple	--	--	2.874	2.189	1.233	0.86	1.267	0.446	8.132	1.374	0.714	3.425	7.38	11.7	25.022	10.217	16.676	3.79	4.952	6.684	9.12	5.253	1.602	6.203	5.169	1.961	2.761	8.441	1.176	1.78	6.368	4.264
piR-hsa-28397	multiple	--	--	3.223	2.769	1.302	1.012	1.267	0.51	8.49	1.516	0.837	3.731	7.38	13	27.262	10.671	17.483	9.474	6.998	18.895	13.272	8.705	2.961	23.041	9.672	2.549	3.221	9.497	1.604	2.642	7.407	4.652
piR-hsa-28398	multiple	--	--	3.31	2.833	1.336	1.062	1.267	0.51	10.456	1.729	1.231	4.428	7.768	13.738	27.449	10.898	18.021	9.474	7.064	18.895	13.272	8.886	2.961	23.041	9.739	2.549	3.71	9.731	1.711	2.757	7.646	4.711
piR-hsa-28400	chr3	131947985	131948015	0.697	1.159	0.48	0.455	0.883	0.255	1.072	0.782	0.172	0.529	0.388	0.457	1.12	0.341	0.359	0.729	0.462	0.257	0.136	0.24	0.348	0.295	0.177	0.196	0.575	1.055	0.036	0	0.346	0.209
piR-hsa-28401	multiple	--	--	1.045	1.288	0.308	1.163	0.73	0.255	2.279	1.066	0.418	0.613	4.272	4.392	12.137	4.087	3.676	5.393	2.047	4.884	2.859	2.702	1.358	4.726	2.174	0.98	1.726	8.793	0.285	1.034	4.21	2.743
piR-hsa-28402	multiple	--	--	0.958	0.966	0.857	0.607	0.73	0.383	1.966	1.516	0.492	0.78	4.661	6.008	12.697	4.881	3.497	5.685	1.981	6.684	1.906	2.852	1.219	5.022	2.662	1.569	3.336	13.014	0.463	1.206	4.582	2.147
piR-hsa-28403	multiple	--	--	3.745	2.575	3.7	1.366	2.266	1.212	3.619	4.855	1.526	1.977	13.982	12.614	34.918	14.076	12.821	54.223	10.761	30.592	13.068	21.553	7.384	40.766	13.754	9.608	23.382	99.42	3.279	7.237	34.395	12.643
piR-hsa-28404	multiple	--	--	3.832	2.575	3.735	1.366	2.266	1.212	3.619	4.855	1.526	2.033	13.982	12.614	35.105	14.076	12.821	54.806	10.828	30.592	13.272	22.034	7.384	40.766	13.998	9.804	23.612	100.71	3.314	7.351	35.701	12.822
piR-hsa-28405	multiple	--	--	3.832	2.575	3.769	1.416	2.266	1.212	3.753	4.879	1.551	2.116	13.982	12.614	35.105	14.417	12.911	54.806	10.893	30.592	13.34	22.244	7.488	40.766	14.086	10	23.842	101.179	3.314	7.351	36.18	12.971
piR-hsa-28406	multiple	--	--	0	0	0.034	0.051	0	0	0.045	0	0	0.028	0.388	0.141	0	0.227	0	0	0.066	0	0	0.09	0.07	0	0.044	0	0	0	0.143	0	0.027	0
piR-hsa-28407	multiple	--	--	0	0	0.103	0.101	0	0	0.089	0.024	0	0.111	0.388	0.141	0	0.227	0.09	0	0.066	0	0	0.18	0.174	0	0.089	0	0.201	0.586	0.143	0	0.213	0.03
piR-hsa-28419	multiple	--	--	0.435	0.322	0.103	0.658	0.038	0	0.313	0.047	0.025	0.056	0.388	0.105	0.373	0.114	0	0.437	0	0.129	0.34	0.42	0.209	0	0.288	0	0	0.586	0	0.115	0.133	0.149
piR-hsa-28421	multiple	--	--	0	0	0.103	0.101	0	0	0.089	0.024	0	0.111	0.388	0.141	0	0.227	0.09	0	0.066	0	0	0.18	0.174	0	0.089	0	0.201	0.586	0.143	0	0.213	0.03
piR-hsa-28467	chr14	21093528	21093554	6.271	3.799	5.037	7.486	0.73	1.276	6.613	4.215	3.963	7.435	10.875	30.604	29.877	9.309	10.4	10.349	3.103	24.936	5.853	6.874	2.961	14.475	3.705	2.941	8.427	9.731	5.06	2.699	8.632	3.548
piR-hsa-28472	multiple	--	--	0	0.064	0.034	0.051	0	0	0.357	0	0.172	0.195	0	0	0.187	0	0	0	0.198	0	0.068	0.09	0	0	0.244	0	0	0.117	0	0	0.08	0.089
piR-hsa-28478	chr2	230045584	230045613	240.826	294.5	243.127	174.954	287.442	278.141	445.388	300.668	258.783	372.501	245.079	184.606	258.432	392.439	216.072	168.062	218.596	148.461	275.234	281.877	216.049	219.484	234.767	372.541	312.913	407.764	287.375	293.08	307.88	248.776
piR-hsa-28487	chr2	234184372	234184402	16.462	11.396	13.465	26.099	10.714	11.161	7.507	12.291	21.537	24.95	22.139	14.195	13.071	6.244	16.228	22.884	18.222	11.44	16.675	31.34	20.515	13.293	35.649	40.98	32.384	26.731	38.666	48.646	40.656	38.615
piR-hsa-28488	chr6	26575858	26575889	2.787	1.867	10.587	4.046	0.96	1.786	2.145	1.966	1.526	3.091	2.33	2.108	2.427	1.022	1.166	7.434	4.754	2.185	2.314	5.313	1.602	1.477	2.773	1.569	1.093	2.697	1.176	0.976	4.849	2.982
piR-hsa-28489	multiple	--	--	97.376	50.028	130.164	141.976	21.928	19.453	141.373	71.591	86.934	183.118	58.648	84.643	72.451	32.921	78.718	45.623	221.633	53.986	66.971	136.226	35.213	85.371	157.369	53.92	26.891	50.883	11.261	11.774	102.653	140.236
piR-hsa-28509	chr2	234367865	234367892	0	0.193	0	0	0	0.064	0	0.095	0	0.056	0.388	0.562	1.494	0	0.09	0.292	0	0.643	0	0	0.209	0.295	0.111	0	0	0	0.143	0.057	0.027	0.268
piR-hsa-28514	chr15	30241827	30241857	0	0	0.034	0.051	0	0	0.045	0	0	0	0	0.035	0	0	0	0	0.066	0	0	0	0.035	0	0	0	0	0	0	0	0	0
piR-hsa-28515	multiple	--	--	0	0	0	0	0	0	0	0	0.025	0	0	0	0	0	0	0	0	0	0	0	0	0	0	0	0	0	0	0	0	0
piR-hsa-28525	chr4	76807193	76807225	2.787	2.253	2.672	1.568	2.074	1.658	6.121	1.989	2.683	5.486	8.156	4.076	6.535	6.811	3.048	4.956	4.754	2.956	7.623	11.167	4.458	9.453	2.973	6.078	3.02	4.338	2.851	2.01	6.208	3.638
piR-hsa-28527	multiple	--	--	50.691	25.883	24.875	29.387	13.441	7.717	173.768	19.988	50.383	38.261	76.126	107.482	169.736	47.338	63.208	86.29	54.599	85.735	79.97	69.824	33.471	91.575	58.764	32.941	67.098	150.889	15.181	25.902	103.666	49.588
piR-hsa-28542	multiple	--	--	0	0	0	0.152	0.038	0.064	0.715	0.142	0.025	0.223	0	0.211	0	0	0.179	0	0.066	0.257	0	0.15	0	0	0.067	0	0.086	0.234	0.071	0.115	0.107	0.239
piR-hsa-28565	chr8	21862619	21862649	0	0	0	0	0	0	0	0	0	0	0	0	0	0	0	0	0.132	0	0	0	0	0	0	0	0	0	0	0	0	0
piR-hsa-28570	multiple	--	--	0	0	0	0	0	0	0.089	0	0	0	0	0.07	0	0	0.09	0	0	0	0	0	0	0	0	0.196	0	0.117	0	0	0	0
piR-hsa-28586	multiple	--	--	0	0	0	0	0	0	0	0	0	0	0	0.035	0	0	0	0	0	0	0	0	0	0	0	0	0	0	0	0	0	0
piR-hsa-28590	multiple	--	--	49.994	48.547	32.001	29.083	18.971	9.758	35.969	45.328	29.191	43.608	205.074	153.018	244.801	123.283	146.14	380.289	148.878	341.782	256.177	222.47	86.378	306.333	224.94	501.754	357.232	1,295.98	70.668	184.073	451.376	162.839
piR-hsa-28593	chr1	28906275	28906307	0	0	0.034	0.051	0	0	0.089	0.047	0.074	0.056	0	0.035	0	0	0.09	0	0	0	0	0	0	0	0	0	0	0	0	0	0.027	0.03
piR-hsa-28629	chr17	74557194	74557226	2.613	2.575	1.576	5.968	0.845	1.467	23.011	1.421	9.476	6.627	10.098	1.757	4.668	4.087	6.097	28.569	24.098	6.813	8.031	23.295	14.036	28.654	14.929	42.548	14.438	20.4	25.694	15.851	31.225	20.724
piR-hsa-28634	chr12	127650628	127650659	16.287	14.68	26.588	10.47	15.899	24.938	48.435	19.538	28.65	29.545	42.335	20.73	31.744	85.708	23.49	25.071	19.278	17.481	30.967	60.398	36.084	46.083	23.359	53.724	34.685	46.428	30.042	29.52	34.262	22.602
piR-hsa-28646	chr11	85195028	85195056	1.568	1.545	1.439	0.91	0.576	0.957	4.379	1.066	1.329	1.894	0.388	0.457	0.934	1.249	0.986	0.437	0.792	0.514	2.178	1.651	0.418	2.068	1.02	0.588	0.575	1.29	0.748	0.689	1.918	0.835
piR-hsa-28687	chr3	15086722	15086749	0	0	0	0	0	0	0	0	0	0	0	0	0	0	0	0	0	0	0	0	0	0	0	0	0.029	0	0	0	0	0
piR-hsa-287	multiple	--	--	0	0	0	0	0	0	0	0	0	0	0	0	0	0	0	0	0	0	0	0	0	0	0.022	0	0	0	0	0	0	0
piR-hsa-28708	multiple	--	--	0	0	0	0	0.038	0	0	0	0	0	0	0	0	0	0	0	0	0	0	0	0	0	0	0	0	0	0	0	0	0
piR-hsa-28723	multiple	--	--	0	0	0	0	0	0	0.045	0.024	0	0	0	0	0	0	0	0	0	0	0	0	0	0	0	0	0	0	0	0	0	0
piR-hsa-28729	chr9	130162239	130162266	0	0	0	0	0	0	0	0	0	0	0	0	0	0	0	0	0	0	0	0	0	0	0	0	0	0	0	0	0.027	0.03
piR-hsa-28733	chr12	9506890	9506922	0	0	0	0.051	0	0	0	0.024	0	0	0	0	0.187	0	0	0	0	0	0	0	0	0	0	0	0	0.117	0	0	0	0.03
piR-hsa-28798	chr19	42795176	42795203	0	0	0	0	0	0	0.045	0	0	0	0	0	0	0	0	0	0	0	0	0	0	0	0	0	0	0	0	0	0	0
piR-hsa-28806	multiple	--	--	0	0	0	0	0	0	0	0	0	0	0	0	0	0	0	0	0	0	0	0	0.035	0	0.022	0	0	0	0	0	0	0
piR-hsa-28812	chr1	39325387	39325414	0	0.064	0.137	0	0	0	0.089	0	0.025	0.139	0	0	0	0	0	0	0	0	0.068	0.06	0	0.295	0.022	0	0	0	0.107	0.057	0.08	0
piR-hsa-28813	chr15	71506794	71506823	0	0	0	0.051	0	0	0	0	0	0	0	0	0	0	0	0	0	0	0	0	0	0	0	0	0	0	0	0	0	0
piR-hsa-28814	chr12	54414846	54414874	0	0	0	0	0	0	0.045	0	0	0	0	0	0	0	0	0	0	0	0	0	0	0	0	0	0	0	0	0	0	0
piR-hsa-28819	chr6	28697095	28697126	0.435	0.193	0.24	0.354	0.038	0.064	0.402	0.261	0.172	0.306	0.777	0.246	0.187	0.681	0.09	0.875	0.33	0.643	0.476	0.811	0.383	0	0.532	0.392	0.489	2.345	0.143	0.172	1.226	0.209
piR-hsa-28839	multiple	--	--	0	0	0	0	0	0	0	0	0	0.056	0	0	0.373	0.227	0	0	0.066	0.257	0.068	0.09	0.035	0.295	0.111	0	0.029	0.117	0	0	0.107	0.06
piR-hsa-28840	multiple	--	--	0.087	0.129	0.206	0.708	0.23	0.191	0.804	0.355	0.197	1.392	1.165	0.105	1.494	0.341	0.628	0.583	1.981	1.542	0.817	1.891	0.418	2.068	1.908	0.196	0.115	1.29	0.143	0.517	1.652	3.31
piR-hsa-28841	chrM	3230	3261	137.005	68.12	68.697	80.573	47.312	19.899	433.279	74.48	147.113	372.39	107.586	104.39	49.483	131.002	116.553	294.436	202.883	248.464	693.598	449.052	210.754	283.291	194.948	247.249	252.113	716.46	344.5	172.356	219.294	363.875
piR-hsa-28845	chr1	31441014	31441042	0	0	0	0	0.077	0	0.045	0	0.074	0.028	0	0.176	0.187	0.227	0	0	0	0	0	0.09	0.035	0	0.022	0	0.173	0	0.071	0	0.027	0.03
piR-hsa-28846	chr1	31441012	31441042	0	0	0	0	0.077	0	0.045	0.024	0.172	0.111	0	0.246	0.187	0.341	0.09	0.146	0.066	0	0	0.12	0.07	0	0.022	0.196	0.23	0	0.107	0	0.053	0.03
piR-hsa-28847	chr22	39709884	39709913	0	0	0.103	0	0.077	0	0.089	0.071	0.049	0.084	0	0.07	0.187	0.114	0	0	0.066	0	0	0.06	0	0	0.044	0.196	0.058	0	0	0	0.027	0.03
piR-hsa-28848	chr22	39709883	39709913	0	0	0.103	0	0.077	0	0.089	0.071	0.049	0.084	0	0.07	0.187	0.114	0	0	0.066	0	0	0.06	0	0	0.044	0.196	0.058	0	0	0	0.027	0.03
piR-hsa-28849	chr22	39709882	39709913	0	0	0.103	0	0.077	0	0.089	0.071	0.049	0.084	0	0.07	0.187	0.114	0	0	0.066	0	0	0.06	0	0	0.044	0.196	0.058	0	0	0	0.027	0.03
piR-hsa-28850	chr22	39709881	39709913	0	0	0.103	0	0.077	0	0.089	0.071	0.049	0.084	0	0.07	0.187	0.114	0	0	0.066	0	0	0.06	0	0	0.044	0.196	0.058	0	0	0	0.027	0.03
piR-hsa-28851	chr15	25227141	25227171	2.352	2.64	1.713	2.124	1.421	1.339	1.564	3.694	4.209	2.005	8.156	3.795	6.722	11.466	13.897	16.471	12.874	2.699	7.214	10.807	8.603	2.954	11.025	11.764	11.36	8.09	10.655	9.764	12.362	15.267
piR-hsa-28875	multiple	--	--	0.435	0.386	0.514	0	0.154	0.446	0.268	0.213	0.148	0.557	0.777	0.386	0.934	1.93	1.883	0.146	0.462	0.129	2.45	0.63	0.731	0	0.133	0	0.058	0.352	0.214	0	0.586	1.044
piR-hsa-28876	chr5	180615457	180615488	1.655	0.129	0.343	0.556	0.115	0.064	5.138	0.45	1.28	1.114	3.496	6.535	8.776	4.2	2.959	1.749	2.311	2.699	1.565	3.122	0.836	2.659	1.287	0.196	2.157	3.986	0.998	0.919	2.398	1.431
piR-hsa-28877	chr5	180615456	180615488	1.655	0.129	0.343	0.556	0.115	0.064	5.138	0.45	1.28	1.142	3.496	6.535	8.776	4.2	2.959	1.749	2.311	2.699	1.565	3.122	0.836	2.659	1.287	0.196	2.157	3.986	0.998	0.919	2.398	1.431
piR-hsa-28890	multiple	--	--	0.087	0.258	0.103	0.202	0.038	0.064	5.853	0.261	0.418	0.947	0	0.386	0.373	0	0.09	0	0.792	0	0.068	0.09	0.209	0	0.067	0	0.173	0.117	0	0.23	0.133	0.119
piR-hsa-28905	multiple	--	--	0	0	0	0	0	0	0	0	0	0	0	0	0	0	0	0	0	0	0	0	0	0	0	0	0	0	0	0	0	0.03
piR-hsa-28908	chr12	54423858	54423887	0	0	0	0	0	0	0.045	0	0	0	0	0	0	0	0	0	0	0	0	0	0	0	0	0	0	0	0	0	0	0
piR-hsa-28918	chr7	102113931	102113963	0	0	0	0	0	0	0	0.024	0	0.028	0	0	0	0	0	0	0.066	0	0	0	0	0	0	0	0	0	0	0	0	0
piR-hsa-28964	chr3	11599288	11599316	0	0	0	0	0	0	0	0	0	0	0	0	0	0	0	0	0	0	0	0	0	0	0	0	0	0	0	0	0	0.03
piR-hsa-28975	chr6	108881886	108881913	0	0	0	0	0	0	0	0.024	0.025	0	0	0	0	0	0	0	0	0	0	0	0	0	0	0	0	0	0	0	0	0
piR-hsa-29020	chr3	196660772	196660801	0	0	0	0	0	0	0	0.024	0	0	0	0	0	0	0	0	0	0	0	0	0	0	0	0	0	0	0	0	0	0
piR-hsa-29031	multiple	--	--	0	0	0	0	0	0	0	0	0	0	0	0	0	0	0	0	0	0	0	0	0	0	0	0	0	0	0	0	0	0.03
piR-hsa-29052	chr19	52919253	52919281	0	0	0	0	0	0	0.089	0	0	0	0	0	0	0	0	0	0	0	0	0	0	0	0	0	0	0	0	0	0	0
piR-hsa-29090	chr11	117159969	117159996	0	0	0	0	0	0	0	0	0	0	0	0	0	0	0	0	0	0	0	0	0	0	0	0	0	0	0	0	0.027	0
piR-hsa-29114	chr17	8130315	8130346	0.261	0.258	0.72	0.101	0.422	0.064	0.313	0.166	0.295	0.056	0	0.176	0.187	0.568	0.717	0	0.396	0	0.136	0.24	0.139	0.295	0.244	0	0.029	0.117	0.107	0.057	0.08	0.179
piR-hsa-29124	multiple	--	--	0	0	0	0	0	0	0.045	0	0	0	0	0	0	0	0	0	0	0	0	0	0	0	0	0	0	0	0	0	0	0
piR-hsa-29161	chr15	41595476	41595506	0	0	0	0	0	0	0	0	0	0	0	0	0	0	0	0	0	0	0.068	0	0	0	0	0	0	0	0	0	0	0
piR-hsa-29173	chr10	51590070	51590100	0	0	0	0	0	0	0	0	0	0	0	0	0	0	0	0	0	0	0	0	0	0	0	0	0	0	0	0	0	0.06
piR-hsa-29188	chr20	34536200	34536231	0	0	0	0	0	0	0	0	0	0	0	0	0	0	0	0	0	0	0	0	0	0	0	0	0	0	0	0	0.027	0
piR-hsa-292	chr15	102298545	102298576	0	0	0	0	0	0	0	0	0.025	0	0	0	0	0	0	0	0	0	0	0	0	0	0	0	0	0	0	0	0	0
piR-hsa-29218	chr7	99691655	99691686	0.261	0.129	0.206	0.152	0.346	0.191	0.179	0.118	0.222	0.306	0.777	1.616	1.867	1.589	1.166	0.437	0.33	0.129	0.068	0.48	0.383	0.591	0.577	0.392	0.374	0.703	0.214	0.172	0.186	0.686
piR-hsa-29251	multiple	--	--	0	0	0	0	0	0	0	0.024	0	0	0	0	0	0	0	0	0	0	0	0	0	0	0	0	0	0	0	0	0	0
piR-hsa-29260	multiple	--	--	0	0	0	0	0	0	0.045	0	0.049	0.056	0	0.035	0.187	0	0	0	0	0	0	0	0	0	0	0	0.086	0	0	0.057	0	0
piR-hsa-29269	chr18	56586193	56586224	0	0	0.034	0	0.038	0	0.179	0	0	0.056	0	0	0.187	0	0	0	0	0	0	0	0	0	0.022	0	0	0	0	0	0	0.06
piR-hsa-29312	chr21	38884931	38884960	0	0	0	0.051	0	0	0.045	0	0.049	0.028	0	0.035	0	0	0	0	0	0	0	0	0	0	0.022	0	0	0	0	0	0	0
piR-hsa-29315	multiple	--	--	0	0	0	0	0	0	0.179	0	0	0	0	0.035	0	0	0	0	0	0	0	0	0	0	0.022	0	0.029	0	0	0	0	0.03
piR-hsa-29329	chr15	99506692	99506720	0	0	0	0	0	0	0	0.024	0	0	0	0	0	0	0	0	0	0	0	0	0	0	0	0	0	0	0	0	0	0
piR-hsa-29336	chr17	33333776	33333806	0	0	0	0	0	0	0	0	0	0	0	0	0	0	0	0	0.066	0	0	0	0	0	0	0	0	0	0	0	0	0
piR-hsa-29358	multiple	--	--	0	0	0	0	0	0	0.045	0	0	0	0	0	0	0	0	0	0	0	0	0	0	0	0	0	0	0	0	0	0.027	0
piR-hsa-29359	chr9	136237003	136237029	0	0	0	0	0	0	0	0	0	0.028	0	0	0	0	0	0	0	0	0	0	0	0	0	0	0	0	0	0	0	0
piR-hsa-29414	multiple	--	--	0	0	0	0	0	0	0	0	0	0	0	0	0	0	0	0	0	0	0	0.06	0	0	0	0	0	0	0	0	0	0
piR-hsa-29416	multiple	--	--	0	0	0	0	0	0	0	0	0	0.028	0	0	0.373	0.114	0	0	0.066	0.129	0.068	0.06	0.035	0	0.067	0	0.029	0	0	0	0.053	0.03
piR-hsa-29417	multiple	--	--	0	0	0	0	0	0	0	0	0	0.028	0	0	0.373	0.114	0	0	0.066	0.129	0.068	0.06	0.035	0	0.067	0	0.029	0	0	0	0.053	0.03
piR-hsa-29418	multiple	--	--	0	0	0	0	0	0	0.045	0	0	0	0	0	0	0	0	0	0	0	0	0	0	0	0	0	0	0	0	0	0	0
piR-hsa-2946	chr17	76399853	76399885	0	0	0	0	0	0	0.045	0	0	0	0	0	0	0	0	0	0	0	0	0	0	0	0	0	0	0	0	0	0	0
piR-hsa-29477	chr16	9202764	9202790	0	0.064	0	0	0	0	0	0	0	0	0	0	0	0	0	0	0	0	0	0	0	0	0	0	0	0	0	0	0	0
piR-hsa-29514	multiple	--	--	0	0	0	0	0	0	0	0	0	0	0	0	0	0	0	0	0	0	0	0	0.035	0	0	0	0	0	0	0	0	0
piR-hsa-2961	chr19	48229218	48229245	0	0	0	0	0	0	0.045	0	0	0	0	0	0	0	0	0	0	0	0	0	0	0	0	0	0	0	0	0	0	0
piR-hsa-29620	chr16	25084642	25084673	0	0.064	0	0	0	0	0.045	0	0	0	0	0	0	0	0	0	0	0	0	0	0	0	0	0	0	0	0	0	0	0
piR-hsa-29637	multiple	--	--	0	0	0	0	0	0	0.045	0	0	0	0	0	0	0	0	0	0	0	0	0	0	0	0	0	0	0	0	0	0	0
piR-hsa-29668	chrX	53181684	53181715	0	0	0	0	0	0	0	0	0	0	0	0	0	0	0	0	0.066	0	0	0	0	0	0	0	0	0	0	0	0	0
piR-hsa-29714	chr13	92003009	92003036	11.584	15.839	6.578	10.318	11.329	7.59	9.115	14.707	13.783	12.921	15.536	30.077	26.702	8.4	8.966	12.973	24.494	19.666	15.041	16	23.545	31.904	32.144	13.921	20.247	12.076	11.831	20.963	11.563	14.909
piR-hsa-29715	chr13	92003009	92003038	11.584	15.839	6.578	10.318	11.329	7.59	9.115	14.707	13.783	12.921	15.536	30.077	26.702	8.4	8.966	12.973	24.494	19.666	15.041	16	23.545	31.904	32.144	13.921	20.247	12.076	11.831	20.963	11.563	14.909
piR-hsa-29716	chr13	92003009	92003039	11.584	15.839	6.578	10.318	11.329	7.59	9.115	14.707	13.783	12.921	15.536	30.077	26.702	8.4	8.966	12.973	24.494	19.666	15.041	16	23.545	31.904	32.144	13.921	20.247	12.076	11.831	20.963	11.563	14.909
piR-hsa-29726	chr11	1295494	1295525	0	0	0	0	0	0	0	0	0	0.028	0	0	0	0	0	0	0	0	0	0.03	0	0	0	0	0	0	0	0	0	0
piR-hsa-29739	chr8	42985708	42985738	0	0	0	0	0	0	0	0	0	0	0	0	0	0	0	0	0	0	0	0	0	0	0.022	0	0	0	0	0	0	0
piR-hsa-29749	chr6	34844657	34844686	0	0	0	0	0	0	0	0	0.025	0	0	0	0	0	0	0	0	0	0	0	0	0	0	0	0	0	0	0	0	0
piR-hsa-298	chr15	102298545	102298576	0	0	0	0	0	0	0	0	0.025	0	0	0	0	0	0	0	0	0	0	0	0	0	0	0	0	0	0	0	0	0
piR-hsa-29811	chr12	133655450	133655482	0	0	0	0	0	0	0.268	0	0.025	0.056	0	0	0	0	0	0	0.066	0	0	0.03	0	0	0.022	0.196	0	0	0.036	0	0.08	0
piR-hsa-29826	chr17	48459614	48459641	0.087	0	0	0	0	0	0.045	0.024	0	0	0	0	0	0	0	0	0	0	0	0	0	0	0	0	0	0	0	0.057	0	0
piR-hsa-29871	chr16	23685621	23685651	0	0	0	0	0	0	0	0	0	0	0	0	0	0	0	0	0	0	0	0	0	0	0.022	0	0	0	0	0	0	0
piR-hsa-29879	chr15	89741842	89741873	0	0	0	0	0	0	0	0	0	0.056	0	0	0	0	0	0	0	0	0	0.03	0	0	0	0	0	0	0	0	0	0
piR-hsa-29893	chr7	56122141	56122167	0	0	0	0	0	0	0	0	0	0	0	0	0	0	0	0	0	0	0	0	0	0	0	0	0	0	0	0	0.027	0
piR-hsa-29896	chr6	35046339	35046368	0	0	0	0	0.038	0	0	0.024	0	0	0	0	0	0	0	0	0	0	0	0	0	0	0	0	0	0	0	0	0	0
piR-hsa-299	chr15	102298545	102298577	0	0	0	0	0	0	0	0	0.025	0	0	0	0	0	0	0	0	0	0	0	0	0	0	0	0	0	0	0	0	0
piR-hsa-29912	multiple	--	--	0	0	0.034	0	0	0	0.089	0	0	0.028	0	0.141	0	0	0	0.146	0.066	0	0	0	0.348	0	0	0	0.029	0	0	0	0	0.06
piR-hsa-29926	chr14	76676725	76676754	0	0	0	0	0	0	0	0.024	0	0	0	0	0	0	0	0	0	0	0	0	0	0	0	0	0	0	0	0	0	0
piR-hsa-29954	multiple	--	--	0	0	0	0	0	0	0.179	0	0.025	0.028	0	0.035	0.187	0	0	0	0	0	0	0	0	0	0	0	0	0	0	0	0	0
piR-hsa-30005	chr9	139978617	139978646	0	0	0	0	0	0	0	0	0	0	0	0	0	0	0	0	0	0	0	0	0.035	0	0	0	0	0	0	0	0.053	0.03
piR-hsa-30019	multiple	--	--	0	0	0.069	0	0	0	0.268	0.071	0.074	0.028	0	0	0	0	0	0	0	0	0	0.03	0	0	0	0	0.058	0	0	0	0.027	0.119
piR-hsa-30021	chr15	89731490	89731519	0	0	0	0	0	0	0	0	0.025	0	0	0	0	0	0	0	0	0	0	0	0	0	0	0	0	0	0	0	0	0
piR-hsa-30024	chr6	38120871	38120898	0	0	0	0	0	0	0.089	0	0	0	0	0.035	0	0	0	0	0	0	0	0	0	0	0	0	0	0	0	0	0	0.03
piR-hsa-30049	chr11	118889629	118889655	0	0	0	0	0	0	0	0	0	0	0	0	0	0	0	0	0	0	0	0	0	0	0	0	0	0	0.071	0	0	0
piR-hsa-30050	chr17	78306227	78306257	0	0	0.034	0.051	0	0.064	0.045	0.024	0.074	0.111	0.388	0	0	0	0.09	0.146	0.132	0	0	0.03	0.035	0	0	0	0.029	0	0	0.057	0	0.179
piR-hsa-30123	chr2	42530459	42530485	0	0	0	0	0	0	0	0	0	0	0	0	0	0	0	0	0	0	0	0	0	0	0	0	0	0	0	0	0	0.03
piR-hsa-30134	multiple	--	--	0	0.064	0	0	0	0	0.089	0.024	0.025	0	0	0	0	0	0	0	0	0.129	0	0	0	0	0	0	0	0	0	0.057	0	0
piR-hsa-30136	multiple	--	--	0	0	0	0	0	0	0.134	0	0	0	0	0	0	0	0	0	0	0	0	0	0	0	0	0	0	0	0	0	0.027	0
piR-hsa-30141	chr20	44470477	44470503	0	0	0	0	0	0	0	0	0	0	0	0	0	0	0	0	0	0	0.068	0	0	0	0	0	0	0	0	0	0	0
piR-hsa-30208	multiple	--	--	0	0	0	0	0	0	0	0	0	0	0	0	0	0	0	0	0	0	0	0	0.07	0	0	0	0	0	0	0	0	0
piR-hsa-30209	multiple	--	--	0	0	0	0	0	0	0	0	0	0	0	0	0	0	0	0	0	0	0	0	0.07	0	0	0	0	0	0	0	0	0
piR-hsa-30210	multiple	--	--	0	0	0	0	0	0	0	0	0	0	0	0	0	0	0	0	0	0	0	0	0.07	0	0	0	0	0	0	0	0	0
piR-hsa-30211	multiple	--	--	0	0	0	0	0	0	0	0	0	0	0	0	0	0	0	0	0	0	0	0	0.07	0	0	0	0	0	0	0	0	0
piR-hsa-30292	chr14	101409789	101409816	0.174	0.579	1.747	0.708	0.691	0.446	2.502	0.9	0.812	0.724	0.777	0.246	0	1.362	1.166	0.583	0.528	0.129	0.408	1.261	0.453	0.295	0.799	0.98	0.633	0.938	0.321	0.23	0.853	0.537
piR-hsa-30293	chr14	101409789	101409820	3.919	4.314	4.625	4.198	3.533	2.615	5.585	6.276	5.636	3.369	6.991	1.827	3.361	8.855	13.986	16.034	11.29	1.8	10.89	16.45	10.971	3.545	14.641	20.196	9.75	14.538	11.047	7.811	12.948	15.357
piR-hsa-30297	chrX	42654025	42654054	0	0	0	0	0	0	0	0	0	0	0	0.035	0	0	0	0	0	0	0	0	0	0	0	0	0	0	0	0	0	0
piR-hsa-30326	chr16	30078910	30078937	0	0	0	0	0	0	0	0	0	0	0	0	0	0	0	0	0	0	0.068	0	0	0	0	0	0	0	0	0	0	0
piR-hsa-30328	multiple	--	--	0	0	0	0	0	0	0.045	0	0	0	0	0	0	0	0	0	0	0	0	0	0	0	0	0	0	0	0	0	0	0
piR-hsa-30344	chr15	34517811	34517843	0	0	0	0	0	0	0.045	0	0	0	0	0	0	0	0	0	0	0	0	0	0	0	0	0	0	0	0	0	0	0
piR-hsa-30352	chr17	18228920	18228947	0	0	0	0	0	0	0	0.024	0	0	0	0	0	0	0	0	0	0	0	0	0	0	0	0	0	0	0	0	0	0
piR-hsa-30374	multiple	--	--	0.435	0.193	0.034	0.455	0.23	0.128	6.211	0.237	0.591	0.891	0.388	0.246	0.373	0.568	0.09	0.146	0.594	0	0.136	0.48	0.104	0	0.311	0.588	0.201	0	0.178	0.115	0.186	0.328
piR-hsa-30379	multiple	--	--	0	0	0	0	0	0	0	0	0	0	0	0	0	0	0	0	0	0	0	0	0	0	0	0	0	0	0.036	0	0	0
piR-hsa-30386	chr6	27860905	27860931	0	0	0.069	0	0.192	0.064	0.089	0.071	0.025	0.084	0	0.035	0	0	0	0	0	0	0	0	0.07	0	0.044	0	0.029	0	0	0	0	0.06
piR-hsa-30455	chrX	41206598	41206625	0	0	0	0	0	0	0	0	0	0	0	0	0	0	0	0	0	0	0	0	0	0	0.022	0	0	0	0	0	0	0
piR-hsa-30466	chr1	32689690	32689717	0	0	0	0	0	0	0.045	0	0	0	0	0	0	0	0	0	0	0	0	0	0	0	0	0	0	0	0	0	0	0
piR-hsa-30467	chrX	53198181	53198208	0	0	0	0	0	0	0	0	0	0	0	0	0	0	0	0	0	0	0	0	0	0	0	0	0	0	0	0	0	0.03
piR-hsa-30473	chr11	74550213	74550243	0	0	0	0	0	0	0.045	0	0	0	0	0	0	0	0	0	0	0	0	0	0	0	0	0	0	0	0	0	0	0
piR-hsa-30484	multiple	--	--	0	0	0	0	0	0	0	0	0	0	0	0	0	0	0	0	0	0	0	0	0	0	0	0	0	0	0	0	0	0.03
piR-hsa-30485	multiple	--	--	0.087	0	0.034	0.051	0	0.064	0.045	0.024	0.049	0.084	0	0	0	0	0	0	0	0	0	0	0	0	0	0	0	0	0	0	0.027	0
piR-hsa-30486	multiple	--	--	0.087	0	0.034	0.051	0	0.064	0.045	0.024	0.049	0.084	0	0	0	0	0	0	0	0	0	0	0	0	0	0	0	0	0	0	0.027	0
piR-hsa-30488	chr7	5568122	5568152	0	0	0	0	0	0	0	0	0	0.028	0	0	0	0	0	0	0	0	0	0	0.07	0	0.022	0	0	0	0	0	0	0
piR-hsa-30501	chr20	62559727	62559753	0	0	0	0	0	0	0	0	0	0.028	0	0	0	0	0	0	0	0	0	0	0	0	0	0	0	0	0	0	0	0
piR-hsa-30551	chr5	138643565	138643593	0	0	0	0	0	0	0	0	0	0	0	0	0	0	0	0	0	0	0	0.03	0	0	0	0	0	0	0	0	0	0
piR-hsa-30563	multiple	--	--	0	0	0	0	0	0	0	0.024	0	0	0	0	0	0	0	0	0	0	0	0	0	0	0.022	0	0	0	0	0	0	0
piR-hsa-30580	multiple	--	--	0	0	0	0	0	0	0.045	0	0	0	0	0	0	0	0	0	0	0	0	0	0	0	0	0	0	0	0	0	0.027	0
piR-hsa-30618	chr3	11303661	11303687	0	0	0	0	0	0	0	0	0	0	0	0	0	0	0	0	0	0	0	0	0	0	0	0	0	0	0	0	0	0.03
piR-hsa-30628	chr16	2569340	2569367	0	0	0	0	0	0	0	0	0.025	0	0	0	0	0	0	0	0	0	0	0	0	0	0	0	0	0	0	0	0	0
piR-hsa-30636	chrM	10734	10766	0	0.193	0	0	0.192	0	0.089	0.213	0.049	0.418	0	0.07	0	0.227	0.448	0	0.132	0	1.361	0.12	0	0	0.089	0	0.058	0	0.071	0	0	0.089
piR-hsa-30646	multiple	--	--	0	0	0	0	0	0	0	0.024	0	0	0	0	0	0	0	0	0	0	0	0	0	0	0	0	0	0	0	0	0	0
piR-hsa-30666	chr11	110287838	110287866	0	0	0	0	0.038	0	0.089	0	0	0.028	0	0	0	0	0.09	0	0	0	0	0.03	0	0	0	0	0	0	0	0	0	0
piR-hsa-30667	chr2	236653416	236653446	0	0.064	0	0.051	0	0	0	0	0	0	0	0	0.187	0	0	0	0.066	0	0	0	0.035	0	0	0	0.029	0	0	0	0	0
piR-hsa-30673	chr9	116037846	116037876	0	0	0.034	0	0	0	0	0.047	0	0	0	0	0	0	0	0	0	0	0	0	0	0	0	0	0	0	0.036	0	0	0
piR-hsa-30696	multiple	--	--	0	0	0	0	0	0	0	0	0	0	0	0	0	0	0.09	0	0	0	0	0	0	0	0	0	0	0	0	0	0	0
piR-hsa-30714	multiple	--	--	0	0	0	0	0	0	0.804	0.071	0.049	0.056	0	0.141	0.187	0	0	0	0.132	0	0.204	0	0.07	0	0.044	0	0	0	0.036	0	0	0
piR-hsa-30715	multiple	--	--	0.523	0.451	0.137	0.607	0.23	0.255	3.351	0.805	0.517	0.724	0	1.827	1.12	0.114	0.269	0.146	0.594	1.028	0.272	0.18	0.557	1.477	0.2	0.196	0.144	0.234	0.143	0.287	0.186	0.447
piR-hsa-30717	multiple	--	--	0.087	0	0	0.152	0.077	0.064	0.67	0.071	0.074	0.167	0	0.07	0	0	0	0	0	0.129	0	0	0.104	0.591	0	0	0.029	0	0.036	0	0.053	0.089
piR-hsa-30734	chrM	6232	6264	0.087	0	0.24	0.051	0.73	0.255	0.268	0.568	0.517	1.03	0	0.211	0	2.384	1.614	0.146	0.33	0	10.481	0.36	0.07	0	0.111	0	0.086	0.117	0	0	0.133	0.268
piR-hsa-30736	multiple	--	--	0.087	0.064	0.069	0	0.077	0	0.134	0.071	0.148	0.139	0	0	0	0	0	0	0.066	0	0	0	0.035	0	0.022	0	0	0	0.036	0.057	0	0
piR-hsa-30737	multiple	--	--	0	0	0	0	0	0	0	0.024	0	0	0	0	0	0	0	0	0	0	0	0	0	0	0	0	0	0	0	0	0	0
piR-hsa-30739	multiple	--	--	0.087	0	0	0	0	0	0.045	0	0	0	0	0	0	0	0	0	0	0	0	0	0	0	0	0	0	0	0	0	0.027	0
piR-hsa-30748	chr17	41277650	41277678	0	0	0	0	0	0	0	0	0.025	0	0	0	0	0	0	0	0	0	0	0	0	0	0	0	0	0	0	0	0	0
piR-hsa-30753	chr4	10119049	10119078	0	0	0	0	0	0	0	0	0	0	0	0	0	0	0	0	0	0	0	0	0	0	0	0	0	0	0	0	0	0.06
piR-hsa-30759	chr11	45702888	45702917	0	0	0	0	0	0	0	0	0	0	0	0	0	0	0	0.146	0	0	0	0	0	0	0	0	0	0	0	0	0	0
piR-hsa-30778	chr20	62564727	62564756	0	0.064	0	0	0	0	0	0.047	0	0	0	0.035	0	0	0	0	0.132	0	0	0	0	0	0.089	0	0	0	0	0	0	0
piR-hsa-30807	multiple	--	--	0	0	0.034	0	0	0	0.089	0	0	0	0	0	0	0	0	0	0	0	0	0	0	0	0	0	0	0	0	0	0.027	0
piR-hsa-3084	chr9	139820321	139820348	0	0	0	0	0	0	0	0	0	0.028	0	0	0	0	0	0	0	0	0	0	0	0	0	0	0	0	0	0	0	0
piR-hsa-30850	multiple	--	--	0	0	0.034	0	0	0	0.089	0.024	0	0	0	0	0	0	0	0	0.066	0	0	0	0	0	0	0	0	0	0.036	0	0.08	0
piR-hsa-30860	chr20	62560848	62560875	0	0	0	0	0	0	0	0	0	0	0	0	0	0	0	0	0	0	0	0.03	0	0	0	0	0	0	0	0	0	0
piR-hsa-30861	chr20	62560848	62560876	0	0	0	0	0	0	0	0	0	0	0	0	0	0	0	0	0	0	0	0.03	0	0	0	0	0	0	0	0	0	0
piR-hsa-30903	chr22	39918126	39918157	0	0	0.034	0	0	0	0	0	0	0	0	0	0	0	0	0	0	0	0	0	0	0	0	0	0.029	0	0	0	0	0
piR-hsa-30922	chr12	121135862	121135891	0	0.064	0	0	0	0	0.045	0	0	0	0	0	0	0	0	0	0	0	0	0	0	0	0	0	0	0	0.036	0	0	0
piR-hsa-30929	multiple	--	--	0	0	0	0	0	0	0	0	0.025	0.028	0	0	0	0	0	0	0	0	0	0	0	0	0	0	0	0	0	0	0	0
piR-hsa-30935	chr11	8018474	8018501	0	0	0	0	0	0	0	0	0	0	0	0	0	0	0	0	0.066	0	0	0	0	0	0	0	0	0	0	0	0	0
piR-hsa-30937	multiple	--	--	0.261	0	0.103	0.202	0	0.128	2.592	0.095	0.418	0.418	0	0.281	0.187	0	0.09	0	0.066	0	0.068	0.27	0.139	0	0.089	0	0.201	0.117	0	0	0.08	0.298
piR-hsa-30954	multiple	--	--	0	0	0	0.051	0	0	0.045	0	0	0	0	0	0	0	0	0.146	0	0	0	0	0.035	0	0.044	0	0	0	0	0	0.027	0
piR-hsa-30958	multiple	--	--	0.087	0.064	0	0	0	0	0.134	0	0.025	0.028	0	0.141	0	0	0	0	0	0	0	0.03	0	0	0	0	0	0	0	0	0	0
piR-hsa-30962	chrX	29560584	29560610	0	0	0	0	0	0	0.134	0	0	0	0	0	0	0	0	0	0	0	0	0	0	0	0	0	0	0	0	0	0	0
piR-hsa-30973	chr6	36457802	36457828	0	0	0	0	0	0	0.045	0	0.025	0	0	0	0	0	0	0	0	0	0	0	0	0	0	0	0	0	0	0	0	0
piR-hsa-30977	multiple	--	--	0	0	0	0	0	0	0	0	0.025	0	0	0	0	0	0	0	0	0	0	0	0	0	0	0	0	0	0	0	0	0
piR-hsa-30978	multiple	--	--	0	0	0	0.051	0	0	0.447	0.024	0.025	0.056	0	0.105	0	0	0	0	0	0	0	0.03	0.07	0	0.022	0	0	0	0	0	0	0.089
piR-hsa-30979	chr17	73045353	73045384	0	0	0	0	0	0	0.045	0	0	0	0	0	0	0	0	0	0	0	0	0	0	0	0	0	0	0	0	0	0	0
piR-hsa-3098	chr2	131904351	131904377	0	0	0	0.051	0	0	0	0	0	0	0	0	0	0	0	0	0	0	0	0	0	0	0.022	0	0	0	0	0	0	0
piR-hsa-31040	chr3	38568290	38568319	0	0	0	0	0	0	0.045	0	0	0	0	0	0	0	0	0	0	0	0	0	0	0	0	0	0	0	0	0	0	0
piR-hsa-31075	chr16	3701916	3701945	0	0	0	0	0	0	0	0	0	0	0	0	0	0	0.09	0	0	0	0	0	0	0	0	0	0	0	0	0	0	0
piR-hsa-31083	chr9	127958003	127958032	0	0	0	0	0	0	0.045	0	0	0	0	0	0	0	0	0	0	0	0	0	0	0	0	0	0	0	0	0	0	0
piR-hsa-31095	chr20	5176442	5176469	0	0	0	0	0	0	0	0	0	0	0	0	0	0	0	0	0	0	0	0	0.035	0	0	0	0	0	0	0	0	0
piR-hsa-31132	multiple	--	--	0	0	0	0	0	0	0	0	0.025	0	0	0	0	0	0	0	0	0	0	0	0	0	0	0	0	0	0	0	0	0
piR-hsa-31133	chr15	62500042	62500071	0	0	0	0	0	0	0	0	0.025	0	0	0	0	0	0	0	0	0	0	0	0	0	0	0	0	0	0	0	0	0
piR-hsa-31134	chr15	62500041	62500071	0	0	0	0	0	0	0	0	0.025	0	0	0	0	0	0	0	0	0	0	0	0	0	0	0	0	0	0	0	0	0
piR-hsa-31139	multiple	--	--	0	0	0	0	0	0	0	0	0	0	0	0	0	0	0	0	0.066	0	0	0	0	0	0	0	0	0	0	0	0	0
piR-hsa-31169	chr12	121158489	121158516	0	0	0	0	0	0	0	0	0	0	0	0	0	0	0	0	0	0	0	0	0	0	0	0	0.029	0	0	0	0	0
piR-hsa-31179	multiple	--	--	0	0	0	0	0	0	0	0	0.025	0	0	0	0	0	0	0	0	0	0	0	0	0	0	0	0	0	0	0	0	0
piR-hsa-31237	multiple	--	--	0	0	0	0.051	0	0	0.045	0.095	0.074	0.084	0	0	0	0.114	0	0	0.066	0	0	0.03	0.035	0	0.044	0	0.029	0	0	0	0.08	0
piR-hsa-31238	multiple	--	--	0	0.064	0	0.101	0	0	0.223	0.261	0.197	0.167	0	0	0.187	0.114	0	0	0.066	0	0	0.03	0.035	0	0.044	0	0.029	0	0	0.057	0.107	0
piR-hsa-3124	chr3	51429974	51430001	0	0	0	0	0	0	0.089	0.071	0	0	0	0	0	0	0	0	0	0	0	0	0	0	0.022	0	0.029	0	0	0	0	0
piR-hsa-31247	chr22	30092678	30092704	0	0	0	0.101	0	0	0.045	0	0	0	0	0	0	0	0	0	0	0	0	0	0	0	0	0	0.029	0	0	0	0	0
piR-hsa-31302	multiple	--	--	0	0	0	0	0	0	0	0	0	0	0	0	0	0	0	0	0	0	0	0	0.035	0	0	0	0	0	0	0	0	0
piR-hsa-31303	multiple	--	--	0	0	0	0	0	0	0	0	0	0	0	0	0	0	0	0	0	0	0	0	0.035	0	0	0	0	0	0	0	0	0
piR-hsa-31317	multiple	--	--	0	0	0	0	0	0	0	0	0	0	0	0	0	0	0	0	0	0	0	0	0	0	0	0	0.029	0	0	0	0	0
piR-hsa-31318	multiple	--	--	0	0	0	0	0	0	0.045	0.024	0	0	0	0	0	0	0	0	0	0	0	0	0	0	0	0	0	0	0.036	0	0	0.03
piR-hsa-31336	multiple	--	--	0	0	0	0	0	0	0	0	0	0	0	0	0	0	0	0	0	0	0	0	0	0	0.022	0	0	0	0	0	0	0
piR-hsa-31338	multiple	--	--	0	0	0	0	0	0	0	0	0.025	0	0	0	0	0	0	0	0	0	0	0	0	0	0	0	0	0	0	0	0	0
piR-hsa-31440	chr2	91761601	91761630	0	0	0	0	0	0	0	0	0	0	0	0	0	0	0	0	0	0	0	0	0	0	0.022	0	0	0	0	0	0	0
piR-hsa-31449	chr14	70235681	70235710	0	0	0	0.051	0	0	0	0.024	0	0	0	0	0	0	0	0	0	0	0	0	0	0	0	0	0	0	0	0	0	0
piR-hsa-31476	chr15	62524032	62524061	0	0	0	0	0	0	0.045	0	0	0	0	0	0	0	0	0	0	0	0	0	0	0	0	0	0	0	0	0	0	0
piR-hsa-31477	chr6	33865175	33865201	0	0	0	0	0	0	0	0	0	0	0	0	0.187	0	0	0	0	0	0	0	0	0	0	0	0	0	0	0	0	0
piR-hsa-31481	chr19	58774388	58774417	0	0	0	0	0	0	0.045	0	0	0	0	0	0	0	0	0	0	0	0	0	0	0	0	0	0	0	0	0	0	0
piR-hsa-31483	multiple	--	--	0	0	0	0	0	0	0	0	0	0	0	0	0	0	0	0	0	0.129	0	0	0	0	0	0	0	0	0	0	0	0
piR-hsa-31485	chr11	48052972	48052998	0	0	0	0	0	0	0.045	0	0	0	0	0	0	0	0	0	0	0	0	0	0	0	0	0	0	0	0	0	0	0
piR-hsa-31505	chr8	22461824	22461852	0	0	0	0	0	0.064	0	0	0	0	0	0	0	0	0	0	0	0	0	0	0	0	0	0	0	0	0	0	0	0
piR-hsa-31525	chr11	11847636	11847665	0	0	0	0	0	0	0	0	0	0	0	0.035	0	0	0	0	0	0	0	0	0	0	0	0	0	0	0	0	0	0
piR-hsa-31553	chr11	87065659	87065689	0.087	0.129	0.274	0.354	0.077	0	0.849	0.308	0.222	0.473	0	0.316	0.187	0	0	0	0.33	0	0	0.24	0.07	0.295	0.111	0.196	0.173	0.469	0.071	0.057	0.133	0.239
piR-hsa-31637	chr12	50135757	50135783	0	0	0	0	0	0	0	0	0	0	0	0.035	0	0	0	0	0	0	0	0	0	0	0	0	0	0	0	0	0	0
piR-hsa-31665	chr8	38708661	38708691	0	0	0	0	0	0	0	0	0	0	0	0	0	0	0	0	0	0	0	0	0	0	0.022	0	0	0	0	0	0	0
piR-hsa-31680	chr10	104840563	104840589	0	0.064	0	0	0	0	0	0	0	0	0	0	0	0	0	0	0	0	0	0	0	0	0	0	0.029	0	0	0	0	0
piR-hsa-317	chr10	70514963	70514993	646.005	137.592	178.679	165.647	104.378	116.588	50.178	144.153	309.659	209.21	581.044	460.707	504.353	259.961	1,800.03	236.132	485.717	212.602	286.6	165.794	401.935	203.237	502.587	313.523	347.684	243.275	349.24	340.865	408.935	581.281
piR-hsa-31713	multiple	--	--	0	0	0	0	0	0	0.045	0	0	0	0	0	0	0	0	0	0	0	0	0	0	0	0	0	0	0	0	0	0	0
piR-hsa-31724	chr3	12940889	12940919	0	0	0	0	0	0	0	0	0	0	0	0	0	0	0	0	0	0	0	0	0	0	0	0	0	0	0.036	0	0	0
piR-hsa-31742	chr17	30335039	30335068	0	0	0	0	0	0	0	0	0	0	0	0.035	0	0	0	0	0	0	0	0	0	0	0	0	0	0	0	0	0	0
piR-hsa-31750	multiple	--	--	0	0	0	0	0	0	0	0	0	0	0	0.035	0	0	0	0	0	0	0	0	0	0	0	0	0	0	0	0	0	0
piR-hsa-31760	chr7	66107340	66107369	0	0	0	0.051	0	0	0	0	0	0	0	0	0	0	0	0	0	0	0	0	0	0	0	0	0	0	0	0	0	0
piR-hsa-31766	chr7	155569357	155569386	0.435	0.129	0.137	0.202	0.192	0	0.045	0.237	0.148	0.028	0	0.105	0	0	0	0	0.066	0	0.068	0	0.174	0	0.222	0	0	0	0.071	0.057	0.107	0.239
piR-hsa-3178	chr20	17943354	17943383	0	0	0.069	0	0	0	0	0	0	0	0	0.035	0	0.114	0	0	0	0	0.136	0	0.035	0	0	0	0	0.117	0	0	0.027	0.119
piR-hsa-31782	chr5	180650334	180650361	0	0	0	0	0	0	0.089	0	0	0	0	0	0	0	0	0	0	0	0	0	0	0	0	0	0	0	0	0	0	0
piR-hsa-3179	chr10	79529056	79529087	0	0	0	0	0	0	0.089	0	0	0	0	0	0	0	0	0	0	0	0	0	0	0	0	0	0	0	0	0	0	0
piR-hsa-31803	chr14	103373853	103373881	0	0	0.034	0.051	0	0	0	0.047	0	0	0	0	0	0	0	0	0	0	0	0	0	0	0	0	0	0	0	0	0	0
piR-hsa-31822	chr15	102303887	102303919	0	0	0	0	0	0	0	0	0.025	0	0	0	0	0	0	0	0	0	0	0	0	0	0	0	0	0	0	0	0	0
piR-hsa-31830	chr11	111383674	111383703	1.306	0.258	0.48	0.506	0.538	0.51	0.268	0.592	0.468	0.501	1.942	0.668	0.934	0.341	0.448	1.166	0.528	0.257	1.77	0.48	1.846	0.591	1.841	1.373	3.422	0.703	7.199	4.193	0.959	0.865
piR-hsa-31876	chr14	75365133	75365164	0	0	0	0	0	0	0	0.047	0	0	0	0	0	0	0	0	0	0	0	0	0	0	0	0	0	0	0	0	0	0
piR-hsa-31893	multiple	--	--	0	0	0	0	0	0	0	0	0	0.056	0	0	0	0	0	0	0	0	0	0	0	0	0	0	0	0	0	0	0	0
piR-hsa-31952	multiple	--	--	0	0	0	0	0	0	0	0	0	0	0	0.035	0	0	0	0	0	0	0	0	0	0	0	0	0	0	0	0	0	0
piR-hsa-31956	chr2	135210135	135210164	0	0	0	0	0	0	0	0	0	0	0	0.035	0	0	0	0	0	0	0	0	0	0	0	0	0	0	0	0	0	0
piR-hsa-31960	chr12	10735199	10735229	0	0	0	0	0	0	0.045	0	0	0	0	0	0	0	0	0	0	0	0	0	0	0	0	0	0	0	0	0	0	0
piR-hsa-31972	multiple	--	--	0	0	0	0	0	0	0	0	0	0	0	0	0	0	0	0	0	0.257	0	0	0	0	0	0	0	0	0.071	0.057	0	0
piR-hsa-31982	chr20	37915010	37915038	0	0	0	0	0.038	0	0.045	0	0	0.028	0	0	0	0	0	0	0	0	0	0	0	0	0	0	0	0	0.036	0	0	0
piR-hsa-31983	chr3	128477962	128477988	0	0	0	0	0	0	0	0	0	0	0.388	0	0	0	0	0	0	0	0	0	0	0	0	0	0	0	0	0	0	0
piR-hsa-32	multiple	--	--	0	0	0	0	0	0	0.045	0.024	0	0	0	0	0	0	0	0	0	0	0	0	0	0	0	0	0	0	0	0	0	0
piR-hsa-3200	chr16	71792311	71792340	0	0	0	0	0.038	0.064	0	0	0	0	0	0	0	0	0	0	0	0	0	0	0.035	0	0	0	0.029	0	0.036	0	0	0.03
piR-hsa-32016	multiple	--	--	0	0	0	0	0	0	0.134	0.024	0	0	0	0	0	0	0	0	0.066	0	0	0	0	0	0	0	0	0	0	0	0.08	0.03
piR-hsa-32062	multiple	--	--	0	0	0.034	0	0	0	0	0	0	0	0	0	0	0	0	0	0	0	0	0	0	0	0	0	0	0	0	0	0	0
piR-hsa-32066	chr5	42993968	42993999	0	0	0	0	0	0	0	0	0	0	0	0	0	0	0	0	0	0	0	0	0.07	0	0	0	0	0	0	0	0	0
piR-hsa-32110	chr10	79534708	79534737	0	0	0	0	0	0	0	0.024	0	0	0	0	0	0	0	0	0	0	0	0	0	0	0	0	0	0	0	0	0	0
piR-hsa-32126	chr3	133529965	133529995	0	0	0	0	0	0	0.045	0	0	0	0	0	0	0	0	0	0	0	0	0	0	0	0	0	0	0	0	0	0	0
piR-hsa-32153	multiple	--	--	0.174	0.193	0.069	0.202	0	0.064	1.206	0.45	0.271	0.668	1.165	1.651	1.681	0.908	1.255	0.292	1.122	1.414	1.157	0.57	0.975	0.591	0.577	0.392	0.144	0.469	0.392	0.172	0.293	0.626
piR-hsa-32154	multiple	--	--	0.523	0.386	0.206	0.556	0.038	0.128	1.519	0.568	0.492	0.78	1.165	1.968	1.867	0.908	1.255	0.292	0.792	1.157	0.749	0.51	0.801	1.182	0.51	0.392	0.201	0.352	0.463	0.345	0.346	0.656
piR-hsa-32155	chr17	7809611	7809638	2.177	1.159	1.096	1.366	1.767	1.467	2.145	2.131	2.634	1.643	2.33	2.389	2.054	1.022	4.124	2.332	2.707	1.8	1.702	3.272	2.055	3.545	3.416	1.765	2.703	2.228	2.708	2.642	2.158	3.787
piR-hsa-32156	chr17	7809611	7809637	1.045	0.644	0.617	0.86	0.845	0.829	1.743	1.445	1.821	1.225	2.33	1.757	1.12	0.681	2.779	1.458	1.717	1.285	1.225	2.041	1.358	2.659	2.241	1.176	1.639	1.29	1.675	1.723	1.519	2.117
piR-hsa-32157	chr10	70514966	70514993	52.607	36.957	31.659	39.806	28.456	27.234	10.322	33.96	55.06	49.901	98.653	80.111	86.829	30.196	109.112	50.142	69.124	43.96	44.647	35.062	80.7	39.289	82.212	70.391	73.022	55.924	63.612	71.447	64.874	95.359
piR-hsa-32158	multiple	--	--	0	0.129	0.685	1.163	0.154	0.128	0.983	0.592	0.295	0.891	0	0.351	0.56	0.227	0	0.875	0.33	0.771	0.34	1.861	0.348	1.182	0.71	0.588	0.316	0.234	0.285	0.345	0.453	0.358
piR-hsa-32159	multiple	--	--	8.71	24.595	16.686	36.62	12.366	4.273	40.482	22.522	10.534	26.092	53.987	56.499	87.576	5.676	9.145	46.498	25.418	63.498	25.727	84.443	15.569	66.17	31.39	13.333	31.291	22.745	16.215	41.524	34.715	42.074
piR-hsa-32160	multiple	--	--	1.481	3.477	3.7	8.649	2.112	0.51	8.266	4.381	1.132	4.121	7.38	9.487	12.884	0.908	1.524	11.224	4.952	14.782	2.518	11.587	2.717	18.906	4.126	2.549	5.752	3.634	3.421	6.662	3.543	4.681
piR-hsa-32161	multiple	--	--	7.229	22.149	15.521	34.495	11.137	3.572	38.382	21.03	9.058	23.196	38.84	48.523	79.173	5.108	7.531	40.667	21.391	59.77	22.188	77.239	13.096	62.035	22.694	11.568	27.811	20.4	13.684	36.47	28.667	36.14
piR-hsa-32162	multiple	--	--	7.578	22.857	15.864	35.051	11.213	3.891	39.141	21.456	9.525	24.254	42.335	50.175	81.227	5.335	8.069	42.416	22.513	60.156	22.732	79.49	13.688	63.216	25.444	11.764	28.962	21.221	14.397	38.136	30.612	37.124
piR-hsa-32163	chr16	71792311	71792339	0	0	0	0	0.038	0.064	0	0	0	0	0	0	0	0	0	0	0	0	0	0	0.035	0	0	0	0.029	0	0.036	0	0	0
piR-hsa-32165	multiple	--	--	0.697	0.386	0.206	0.556	0.038	0.128	1.743	0.687	0.541	0.835	1.165	2.073	2.054	0.908	1.345	0.437	1.254	1.671	1.225	0.72	1.184	1.182	0.732	0.392	0.288	0.469	0.499	0.345	0.346	0.716
piR-hsa-32166	chr17	7809612	7809638	0.958	0.579	0.651	0.506	0.922	0.893	0.715	0.829	0.837	0.613	0.777	0.668	0.747	0.454	1.255	1.02	0.858	0.514	0.544	0.871	0.731	1.182	0.976	0.392	0.92	1.172	0.606	1.149	0.506	0.775
piR-hsa-32167	multiple	--	--	1.481	3.734	3.872	8.902	2.189	0.51	8.534	4.642	1.28	4.622	12.817	10.752	14.378	1.022	1.883	11.952	5.678	15.425	2.859	12.968	3.344	19.201	5.679	2.941	6.5	3.986	3.777	7.696	4.13	5.367
piR-hsa-32168	multiple	--	--	0	0.064	0.069	0.101	0.038	0	0.268	0.095	0.098	0.028	0	0	0	0	0	0	0	0	0.068	0.03	0.07	0	0	0	0	0	0	0	0.053	0.06
piR-hsa-32170	multiple	--	--	20.12	13.907	9.765	13.505	5.799	3.253	19.839	13.144	11.79	19.242	33.791	62.472	61.434	36.894	32.904	48.975	21.787	62.084	27.7	27.828	11.529	25.995	23.426	32.941	33.189	92.738	7.804	24.581	48.596	21.261
piR-hsa-32172	chr16	71792312	71792340	0	0	0	0	0.038	0.064	0	0	0	0	0	0	0	0	0	0	0	0	0	0	0	0	0	0	0.029	0	0.036	0	0	0.03
piR-hsa-32174	multiple	--	--	0	0.064	0.069	0.101	0.038	0	0.134	0.095	0.074	0.028	0	0	0	0	0	0	0	0	0.068	0.03	0.07	0	0	0	0	0	0	0	0.053	0.06
piR-hsa-32175	multiple	--	--	0	0.129	0.069	0.101	0.038	0	0.179	0.095	0.074	0.084	0	0	0	0	0	0	0	0	0.068	0.06	0.07	0	0	0	0.058	0	0	0	0.08	0.06
piR-hsa-32176	chr1	31441014	31441039	0	0	0	0	0.077	0	0.045	0	0.074	0.028	0	0.176	0.187	0.227	0	0	0	0	0	0.03	0	0	0.022	0	0.115	0	0.071	0	0.027	0.03
piR-hsa-32177	multiple	--	--	1.916	0.515	0.857	1.012	0.653	0.702	4.155	0.924	1.403	1.392	0.777	0.281	2.801	1.135	0.986	0.729	1.056	0.257	0.136	1.231	0.488	2.954	0.688	0.784	1.409	4.455	0.428	0.747	1.252	1.252
piR-hsa-32179	multiple	--	--	1.481	3.541	3.803	8.7	2.151	0.51	8.355	4.5	1.157	4.428	8.933	9.979	13.444	1.022	1.703	11.369	5.018	14.91	2.518	12.158	2.821	18.906	4.614	2.549	5.953	3.869	3.492	6.835	3.73	4.771
piR-hsa-32180	chr16	71792313	71792340	0	0	0	0	0	0	0	0	0	0	0	0	0	0	0	0	0	0	0	0	0	0	0	0	0.029	0	0.036	0	0	0.03
piR-hsa-32181	multiple	--	--	1.742	0.258	0.582	0.809	0.614	0.638	2.77	0.71	1.157	1.058	0.777	0.176	0.373	1.135	0.986	0.729	0.726	0	0	1.081	0.348	0.886	0.621	0.784	1.265	4.103	0.321	0.459	0.986	1.103
piR-hsa-32182	chr6	80451644	80451670	1.481	4.056	3.906	9.003	2.266	0.574	8.534	4.736	1.378	4.678	17.09	12.192	16.805	1.135	2.062	12.244	6.206	16.71	3.131	13.569	3.796	20.974	6.455	2.941	6.845	4.455	4.134	9.074	4.689	5.934
piR-hsa-32184	multiple	--	--	0	0.064	0.034	0.101	0.038	0	0.134	0.047	0.049	0.084	0	0	0	0	0	0	0	0	0	0.06	0	0	0	0	0.058	0	0	0	0.027	0.06
piR-hsa-32185	multiple	--	--	0	0.064	0.069	0.051	0.038	0	0.268	0.047	0.025	0.028	0	0	0	0	0	0	0	0	0.068	0.03	0.035	0	0	0	0	0	0	0	0.053	0
piR-hsa-32186	multiple	--	--	0	0.129	0.651	1.113	0.115	0.128	0.894	0.568	0.246	0.78	0	0.281	0.373	0.227	0	0.875	0.264	0.771	0.408	1.531	0.244	1.182	0.488	0.588	0.23	0.117	0.285	0.23	0.293	0.239
piR-hsa-32187	multiple	--	--	0.784	1.996	1.61	2.984	1.037	0.383	4.334	3.363	1.132	3.425	6.603	5.657	10.083	0.454	1.793	4.227	2.707	4.756	2.314	5.373	1.01	4.726	2.218	0.392	2.071	1.524	1.675	2.182	2.451	3.757
piR-hsa-32192	multiple	--	--	0	0.129	0.069	0.101	0.038	0	0.313	0.095	0.098	0.084	0	0	0	0	0	0	0	0	0.068	0.06	0.07	0	0	0	0.058	0	0	0	0.08	0.06
piR-hsa-32194	multiple	--	--	0.61	0.386	0.206	0.556	0.077	0.128	1.743	0.592	0.517	0.78	1.165	2.073	2.054	0.908	1.255	0.292	0.924	1.157	0.749	0.54	0.801	1.182	0.51	0.392	0.259	0.352	0.463	0.402	0.346	0.686
piR-hsa-32195	multiple	--	--	7.229	22.149	15.521	34.495	11.137	3.572	38.382	21.03	9.082	23.196	38.84	48.523	79.173	5.108	7.531	40.667	21.391	59.77	22.256	77.269	13.096	62.035	22.738	11.764	27.811	20.4	13.684	36.47	28.667	36.14
piR-hsa-32196	chr10	70514965	70514992	51.91	5.73	15.589	7.031	4.608	5.102	7.73	9.212	27.493	15.622	45.054	35.242	41.267	28.834	187.741	14.139	37.104	15.939	19.397	16.66	22.186	12.407	28.417	19.019	18.32	14.069	18.353	19.47	24.777	39.271
piR-hsa-32198	chr1	31441016	31441042	0	0	0	0	0.077	0	0.045	0	0.049	0.028	0	0.141	0.187	0.114	0	0	0	0	0	0.06	0.035	0	0	0	0.058	0	0.036	0	0	0.03
piR-hsa-32199	chr1	31441016	31441041	0	0	0	0	0.077	0	0.045	0	0.049	0.028	0	0.141	0.187	0.114	0	0	0	0	0	0.06	0.035	0	0	0	0.058	0	0.036	0	0	0.03
piR-hsa-32201	multiple	--	--	0.61	0.386	0.206	0.556	0.038	0.128	1.653	0.592	0.517	0.78	1.165	2.038	2.054	0.908	1.255	0.292	0.858	1.157	0.749	0.54	0.801	1.182	0.51	0.392	0.259	0.352	0.463	0.345	0.346	0.686
piR-hsa-32204	chr14	103804181	103804208	1.916	0.773	1.302	1.163	0.806	1.148	2.547	1.421	1.92	1.671	0	0.914	0.747	1.249	2.241	1.312	2.179	0.643	1.497	1.771	2.438	1.477	1.752	2.941	3.365	2.814	1.283	0.747	2.078	1.073
piR-hsa-32207	multiple	--	--	0	0.129	0.069	0.101	0.038	0	0.223	0.095	0.074	0.084	0	0	0	0	0	0	0	0	0.068	0.06	0.07	0	0	0	0.058	0	0	0	0.08	0.06
piR-hsa-32213	multiple	--	--	1.916	0.515	0.857	1.012	0.614	0.702	4.155	0.924	1.403	1.392	0.777	0.281	2.801	1.135	0.986	0.729	1.056	0.257	0.136	1.201	0.453	2.954	0.688	0.784	1.409	4.455	0.428	0.747	1.252	1.252
piR-hsa-32219	multiple	--	--	0	0	0	0	0	0	0	0.024	0	0	0	0	0	0	0	0	0	0	0	0	0	0	0	0	0	0	0	0	0	0
piR-hsa-32220	chr6	133137966	133137990	0.261	0.258	0.343	0.809	0.384	0.574	0.804	0.332	0.812	1.03	0.777	1.089	0.56	0.227	0.269	0.875	0.594	0.771	0.136	1.111	0.627	2.659	1.043	0.98	1.524	0.703	1.105	1.838	1.172	0.805
piR-hsa-32221	multiple	--	--	0	0.064	0.069	0.101	0.038	0	0.089	0.047	0.074	0.084	0	0	0	0	0	0	0	0	0	0.06	0.035	0	0	0	0.058	0	0	0	0.027	0.06
piR-hsa-32235	multiple	--	--	1.481	3.477	3.7	8.649	2.112	0.51	8.266	4.381	1.132	4.121	7.38	9.487	12.884	0.908	1.524	11.224	4.952	14.782	2.586	11.617	2.717	18.906	4.148	2.745	5.752	3.634	3.421	6.662	3.543	4.681
piR-hsa-32236	chr2	232325084	232325112	0	0.064	0	0	0	0	0	0	0	0	0	0.105	0	0	0	0	0	0	0	0	0	0	0	0	0.029	0	0	0	0	0
piR-hsa-32238	multiple	--	--	1.481	3.477	3.7	8.649	2.112	0.51	8.266	4.381	1.132	4.121	7.38	9.487	12.884	0.908	1.524	11.224	4.952	14.782	2.586	11.617	2.717	19.201	4.148	2.745	5.752	3.634	3.421	6.662	3.543	4.681
piR-hsa-32248	multiple	--	--	0	0	0	0	0	0	0	0.024	0	0	0	0	0	0	0	0	0	0	0	0	0	0	0	0	0	0	0	0	0	0
piR-hsa-32252	multiple	--	--	1.916	0.515	0.994	1.669	0.614	0.702	5.496	1.042	2.215	2.172	1.554	0.492	3.921	0.908	1.703	1.02	1.783	0.514	0.749	1.921	0.522	4.431	1.176	1.569	3.049	5.979	0.463	0.861	1.519	1.67
piR-hsa-32256	chr16	71792313	71792339	0	0	0	0	0	0	0	0	0	0	0	0	0	0	0	0	0	0	0	0	0	0	0	0	0.029	0	0.036	0	0	0
piR-hsa-32257	multiple	--	--	0	0	0	0	0	0	0.045	0	0	0	0	0	0	0	0	0	0	0	0	0	0	0	0	0	0	0	0	0	0	0
piR-hsa-32260	chr16	71792312	71792339	0	0	0	0	0.038	0.064	0	0	0	0	0	0	0	0	0	0	0	0	0	0	0	0	0	0	0.029	0	0.036	0	0	0
piR-hsa-32261	chr10	70514967	70514993	33.097	20.603	17.543	19.776	19.47	13.968	7.685	19.419	30.127	28.097	40.005	37.455	34.358	15.666	41.152	25.654	38.886	23.265	21.235	18.341	35.666	20.678	25.023	36.47	31.608	29.779	23.413	28.027	31.571	40.106
piR-hsa-32265	multiple	--	--	0	0	0	0	0	0	0	0	0	0	0	0.035	0	0	0	0	0	0	0	0	0	0	0	0	0	0	0	0	0	0
piR-hsa-32271	multiple	--	--	0.087	0.064	0	0	0	0	0	0.024	0.025	0.028	0	0	0	0	0	0	0	0	0	0.06	0.07	0	0	0.196	0	0	0	0	0	0
piR-hsa-32280	multiple	--	--	2.003	0.579	0.959	1.467	0.576	0.702	5.004	1.066	1.624	1.587	0.777	0.351	3.735	0.795	1.076	0.875	1.122	0.257	0.204	1.411	0.522	4.136	0.821	0.784	1.409	3.869	0.428	0.747	1.279	1.312
piR-hsa-32299	chr1	94313186	94313213	0	1.223	0.617	3.237	0.346	0.638	1.921	1.8	2.117	14.229	0	0.035	0	0	0.359	0.729	2.377	0	0.613	5.133	0.348	0	5.391	0.392	0.201	0.234	0.107	0.115	3.996	3.996
piR-hsa-32319	chr2	98263876	98263902	0	0	0	0	0	0	0	0	0	0	0	0	0	0	0	0	0	0	0	0	0	0	0	0	0.029	0	0	0	0	0
piR-hsa-32321	multiple	--	--	0.087	0.129	0	0.051	0.077	0	0.045	0.047	0.123	0.056	0	0	0	0	0	0	0	0	0	0.06	0.139	0	0	0.196	0	0	0.071	0	0	0
piR-hsa-32326	multiple	--	--	0	0.064	0	0	0	0	0.089	0.024	0.049	0	0	0	0	0	0	0	0.066	0	0	0	0	0	0.022	0	0	0	0	0	0	0
piR-hsa-32365	multiple	--	--	0.087	0.064	0	0.051	0.038	0	0	0.047	0.025	0.028	0	0	0	0	0	0	0	0	0	0.06	0.104	0	0	0.196	0	0	0.071	0	0	0
piR-hsa-32375	chr2	234184373	234184400	0.087	0.064	0.034	0.101	0.038	0	0.089	0.071	0.025	0.223	0	0.035	0	0	0.09	0.292	0.198	0	0.204	0.42	0.453	0.591	0.444	0	0.316	0	0.356	0.23	0.027	0.239
piR-hsa-32391	chr9	139335197	139335225	0	0	0	0	0	0	0	0.024	0	0	0	0	0	0	0	0	0	0	0	0	0	0	0	0	0.029	0	0	0	0	0
piR-hsa-324	multiple	--	--	0	0	0	0	0	0	0	0	0	0	0	0	0	0	0	0	0.132	0	0	0	0.035	0	0	0.196	0	0.117	0	0.115	0	0
piR-hsa-32450	chr16	2816926	2816953	0	0	0	0.051	0	0	0.223	0	0.025	0	0	0	0	0	0	0	0	0	0	0.03	0	0	0	0	0	0	0	0	0	0.03
piR-hsa-32453	multiple	--	--	0	0	0	0	0	0	0	0	0	0	0	0	0	0	0	0	0	0	0	0.03	0	0	0	0	0	0	0	0	0	0
piR-hsa-32458	chr14	103804181	103804209	2.177	0.966	1.371	1.264	0.96	1.212	3.172	1.492	2.363	2.033	0.388	1.124	1.12	1.589	3.048	1.458	2.443	0.643	1.77	2.041	2.717	1.772	2.13	2.941	3.653	3.869	1.461	0.919	2.291	1.282
piR-hsa-32492	chr8	124169466	124169492	0	0	0.034	0	0	0	0	0	0	0.056	0	0	0	0	0	0	0	0	0	0.03	0	0	0	0	0	0	0	0	0	0
piR-hsa-32496	multiple	--	--	0	0	0	0	0.077	0	0	0	0	0.056	0	0	0	0	0	0	0	0	0	0	0	0	0	0	0	0	0	0	0.027	0
piR-hsa-325	multiple	--	--	20.468	15.903	11.786	8.042	11.636	18.113	21.224	18.993	10.633	39.987	9.322	8.327	11.017	46.77	48.952	22.156	24.098	7.07	171.17	25.876	48.344	5.317	24.424	13.529	6.931	18.524	5.239	3.733	26.056	74.129
piR-hsa-32502	multiple	--	--	0	0	0	0	0	0	0	0	0.025	0.084	0	0.035	0	0	0	0	0	0	0	0	0	0	0	0	0	0	0	0	0	0.03
piR-hsa-32517	multiple	--	--	0	0	0.034	0	0	0	0	0.024	0.025	0	0	0	0	0	0	0	0	0	0	0	0	0.886	0	0	0	0	0	0	0	0.03
piR-hsa-32521	chr6	26156611	26156634	0	0.258	0	0.202	0.115	0.128	0.045	0.095	0.049	0.056	0	0	0	0.114	0	0	0	0	0	0	0.035	0	0.022	0.196	0.058	0	0	0	0	0.089
piR-hsa-32522	chr10	70514965	70514990	7.926	2.125	3.049	1.366	1.344	1.02	3.128	2.463	7.236	4.121	17.478	12.192	15.312	11.806	34.338	2.915	8.715	4.627	4.492	3.242	5.886	2.659	6.943	4.51	4.487	4.572	4.811	4.365	5.595	7.634
piR-hsa-32538	chr6	133137967	133137990	0.174	0.193	0.206	0.607	0.23	0.51	0.76	0.189	0.566	0.78	0.388	0.562	0	0.227	0.179	0.437	0.198	0.257	0.068	0.69	0.279	0.591	0.71	0.784	0.949	0.352	0.677	0.747	0.906	0.507
piR-hsa-32575	chr19	16131938	16131963	0.174	0	0.034	0	0	0	0	0	0	0	0	0	0	0	0	0	0.066	0	0	0	0	0	0.044	0	0.029	0	0.036	0	0.027	0.03
piR-hsa-32580	chr2	234184373	234184401	0.087	0.064	0.069	0.152	0.038	0	0.089	0.071	0.025	0.223	0	0.105	0	0	0.09	0.292	0.198	0	0.204	0.51	0.453	0.591	0.555	0	0.345	0	0.463	0.287	0.027	0.298
piR-hsa-32585	chr17	7809612	7809639	0.958	0.579	0.72	0.506	0.96	0.893	0.849	0.829	0.861	0.613	0.777	0.668	0.747	0.454	1.345	1.166	0.858	0.514	0.613	0.901	0.731	1.182	0.976	0.588	0.949	1.407	0.641	1.206	0.533	0.805
piR-hsa-32588	chr10	70514968	70514993	28.655	19.831	16.617	19.068	18.932	13.139	6.434	18.685	28.453	26.593	37.286	34.855	32.117	13.963	34.966	24.488	36.246	21.594	19.669	17.261	32.775	19.201	22.139	34.509	29.652	28.49	21.952	27.051	29.573	37.124
piR-hsa-32591	multiple	--	--	2.352	0.644	1.028	1.72	0.691	0.829	5.853	1.231	2.24	2.228	1.554	0.562	4.295	1.476	1.883	1.166	2.047	0.514	0.817	2.011	0.731	4.726	1.242	1.569	3.25	6.683	0.57	1.034	1.705	1.908
piR-hsa-32594	multiple	--	--	0	0	0	0	0	0	0.491	0.047	0	0.056	0	0.141	0	0	0	0	0.132	0	0.136	0	0.07	0	0.022	0	0	0	0.036	0	0	0
piR-hsa-32607	multiple	--	--	0	0	0	0	0	0	0.045	0	0	0	0	0	0	0	0	0	0	0	0	0	0	0	0	0	0	0	0	0	0	0
piR-hsa-32612	multiple	--	--	0	0	0	0	0	0	0	0	0	0.056	0	0	0	0	0	0	0	0	0	0	0	0	0	0	0	0	0	0	0	0
piR-hsa-32614	multiple	--	--	0	0.258	0	0	0	0.064	0.045	0.071	0.025	0.056	0	0	0	0.114	0.09	0	0	0	0	0	0	0	0.022	0	0	0	0	0.057	0	0
piR-hsa-32615	chr16	2569801	2569828	0	0	0	0	0	0	0	0	0.025	0.028	0	0	0	0	0	0	0	0	0	0	0	0	0.089	0	0	0	0.071	0	0	0
piR-hsa-32636	multiple	--	--	0	0	0	0	0	0	0	0.024	0	0	0	0	0	0	0	0	0	0	0	0	0	0	0	0	0	0	0	0	0	0
piR-hsa-32641	multiple	--	--	0.523	0.322	0.206	0.556	0.038	0.128	1.474	0.497	0.468	0.613	0.777	1.616	1.307	0.568	0.897	0.292	0.66	1.028	0.681	0.42	0.592	1.182	0.444	0	0.259	0.234	0.392	0.287	0.293	0.567
piR-hsa-32643	multiple	--	--	0.087	0.064	0	0.051	0.038	0	0	0.047	0.025	0.028	0	0	0	0	0	0	0	0	0	0.06	0.104	0	0	0.196	0	0	0.071	0	0	0
piR-hsa-32644	chr10	29079691	29079719	0	0	0	0	0	0	0	0	0	0	0	0	0	0	0	0	0	0.129	0	0	0	0	0	0	0	0	0	0	0	0
piR-hsa-32645	multiple	--	--	0	0.064	0	0	0	0	0.089	0.024	0.049	0	0	0	0	0	0	0	0.066	0	0	0	0	0	0.022	0	0	0	0	0	0	0
piR-hsa-32653	multiple	--	--	0.174	0.129	0.171	0.202	0.077	0.064	1.653	0.355	0.222	0.724	0.388	0.246	0.56	0.114	0.09	0.146	0.594	0.514	0.068	0.18	0.07	0.295	0.111	0	0.058	0.117	0.143	0.057	0.027	0.507
piR-hsa-32658	multiple	--	--	2.09	0.579	0.959	1.467	0.614	0.765	5.228	1.113	1.649	1.643	0.777	0.351	3.735	1.135	1.255	1.02	1.32	0.257	0.204	1.441	0.557	4.136	0.821	0.784	1.524	4.572	0.428	0.747	1.305	1.521
piR-hsa-32667	multiple	--	--	0	0.064	0	0	0	0	0.089	0.024	0.049	0	0	0	0	0	0	0	0.066	0	0	0	0	0	0.022	0	0	0	0	0	0	0
piR-hsa-32676	multiple	--	--	0	0.064	0	0.051	0.038	0	0.045	0.024	0.098	0.028	0	0	0	0	0	0	0	0	0	0	0	0.886	0	0	0	0	0	0	0	0
piR-hsa-32687	chr17	33966673	33966700	0	0	0.034	0	0.038	0	0.134	0	0	0.028	0	0	0	0	0	0	0	0	0.068	0.09	0	0	0.044	0	0	0	0	0	0	0.06
piR-hsa-32705	multiple	--	--	0	0	0	0	0	0	0.045	0	0	0	0	0	0.187	0	0	0	0	0	0	0	0	0	0	0	0	0	0	0	0	0
piR-hsa-32724	multiple	--	--	0	0	0	0	0	0.064	0.045	0	0	0	0	0	0	0	0	0	0	0	0	0.03	0.035	0	0	0	0	0	0	0	0.027	0
piR-hsa-32738	chr16	2816926	2816951	0	0	0	0.051	0	0	0.089	0	0.025	0	0	0	0	0	0	0	0	0	0	0.03	0	0	0	0	0	0	0	0	0	0.03
piR-hsa-32745	multiple	--	--	2.09	0.579	0.959	1.467	0.653	0.765	5.228	1.113	1.649	1.643	0.777	0.351	3.735	1.135	1.255	1.02	1.32	0.257	0.204	1.471	0.592	4.136	0.821	0.784	1.524	4.572	0.428	0.747	1.305	1.521
piR-hsa-32758	multiple	--	--	0.087	0.129	0	0.051	0.077	0	0.045	0.047	0.123	0.056	0	0	0	0	0	0	0	0	0	0.06	0.139	0	0	0.196	0	0	0.071	0	0	0
piR-hsa-32765	chr6	133137966	133137991	0.348	0.322	0.411	0.91	0.461	0.574	1.162	0.45	1.009	1.17	0.777	1.335	0.747	0.227	0.538	0.875	0.924	0.771	0.204	1.261	0.731	2.954	1.398	1.176	1.783	0.821	1.354	2.182	1.545	1.014
piR-hsa-32773	chr12	53689699	53689722	0	0	0	0.051	0	0	0.089	0.024	0.098	0.084	0	0	0	0	0	0	0	0	0	0.12	0	0	0.022	0	0	0	0	0	0.027	0.06
piR-hsa-32795	chr19	1383624	1383647	0	0	0	0	0	0	0	0	0	0	0	0	0	0	0	0	0	0	0	0.03	0	0.295	0	0	0	0	0	0	0.053	0
piR-hsa-32798	multiple	--	--	0.087	0.064	0.171	0.101	0.077	0.064	0.134	0.118	0.172	0.251	0	0.035	0.187	0.114	0.09	0	0.132	0.129	0.272	0.21	0.07	0	0.111	0.196	0.201	0.234	0.071	0.115	0.107	0.298
piR-hsa-32800	chr19	42364858	42364882	0	0	0	0	0	0	0.134	0.071	0.025	0.056	0	0.035	0	0	0	0	0	0	0	0.03	0.035	0	0	0	0	0	0	0	0	0
piR-hsa-32809	multiple	--	--	0	0	0	0	0	0	0.045	0	0	0	0	0	0	0	0	0	0	0	0	0	0	0	0	0	0	0	0	0	0.027	0
piR-hsa-3321	multiple	--	--	0	0	0	0	0	0	0	0	0	0	0	0	0	0	0	0	0	0	0	0	0.07	0	0	0	0	0	0	0	0	0
piR-hsa-3322	multiple	--	--	0	0	0	0	0	0	0	0.024	0	0	0	0	0	0	0	0	0	0	0	0	0	0	0	0	0	0	0	0	0	0
piR-hsa-3337	multiple	--	--	0	0	0	0	0	0	0	0	0	0	0	0	0	0	0	0	0	0	0	0	0	0	0	0	0	0	0	0	0.053	0
piR-hsa-3358	chr12	13219682	13219708	0	0.064	0	0	0	0	0	0	0	0	0	0	0	0	0	0	0	0	0	0	0	0	0	0	0	0	0	0	0	0
piR-hsa-3369	chr16	29937694	29937721	0	0.129	0	0	0.038	0	0	0	0.025	0	0	0.035	0	0	0	0	0	0	0	0.03	0.035	0	0	0	0	0.117	0	0	0.027	0.03
piR-hsa-3370	chr16	29937694	29937723	0	0.129	0	0	0.038	0	0	0	0.025	0	0	0.035	0	0	0	0	0	0	0	0.03	0.035	0	0	0	0	0.117	0	0	0.027	0.03
piR-hsa-3375	multiple	--	--	0	0	0	0	0	0	0	0	0	0	0	0	0	0	0	0	0	0	0	0.03	0	0	0	0	0	0	0	0	0	0
piR-hsa-3391	multiple	--	--	0	0	0.034	0.051	0	0	0.045	0	0.025	0.084	0	0	0	0	0	0	0	0.129	0	0.03	0.07	0	0	0	0	0	0	0	0	0
piR-hsa-3405	chrY	10036115	10036146	30.92	28.33	64.448	23.873	15.131	11.544	242.086	26.927	37.387	38.623	13.206	9.627	39.4	52.106	22.055	44.165	43.31	16.196	51.93	85.494	20.062	62.035	26.997	42.94	21.053	28.255	19.672	17.287	44.067	24.928
piR-hsa-3426	multiple	--	--	0	0	0.069	0	0	0	0	0	0	0	0	0	0	0	0	0	0	0	0	0	0	0	0	0	0	0	0	0	0	0
piR-hsa-3452	chr6	159187378	159187407	0	0	0	0	0	0	0	0	0.025	0.056	0	0	0	0	0	0	0	0	0	0	0	0	0	0	0.029	0	0	0	0.027	0
piR-hsa-3466	multiple	--	--	0	0	0	0	0	0	0	0	0	0	0	0	0	0	0	0	0	0	0	0	0	0	0	0	0	0	0	0	0	0.03
piR-hsa-3491	chr10	79534711	79534740	0	0	0	0	0	0	0	0.024	0	0	0	0	0	0	0	0	0	0	0	0	0	0	0	0	0	0	0	0	0	0
piR-hsa-3492	chr10	79534711	79534741	0	0	0	0	0	0	0	0.024	0	0	0	0	0	0	0	0	0	0	0	0	0	0	0	0	0	0	0	0	0	0
piR-hsa-3496	chr15	62542467	62542499	0	0	0	0.051	0	0	0	0	0	0	0	0	0	0	0	0	0	0	0	0	0	0	0	0	0	0	0	0	0	0
piR-hsa-3501	chr15	99505668	99505694	0	0	0	0.051	0.038	0.191	0	0.189	0.074	0.056	0	0.035	0	0	0.09	0	0.132	0	0.136	0.06	0	0	0.111	0.196	0.029	0	0.036	0	0.08	0.089
piR-hsa-353	chr14	102678294	102678325	0	0	0	0	0	0	0	0.024	0	0	0	0	0	0	0	0	0	0	0	0	0	0	0	0	0.029	0	0	0	0	0
piR-hsa-3586	multiple	--	--	0.174	0.064	0.034	0.152	0.038	0	1.519	0.024	0.197	0.251	0	0.211	0	0	0	0	0.33	0	0.136	0.21	0.139	0	0.089	0	0.058	0	0.036	0.115	0.133	0.209
piR-hsa-3587	multiple	--	--	0	0	0	0	0	0	0	0	0	0.056	0	0	0	0	0	0	0	0	0	0	0	0	0	0	0	0	0	0	0	0
piR-hsa-3616	multiple	--	--	0.261	0.515	0.959	0.708	0.576	0.255	0.357	0.687	0.295	0.78	0.388	0.176	0	0.341	0.179	0.729	0.462	0	0.476	1.201	0.209	0	0.377	0	0.144	0.234	0.107	0.172	0.48	0.507
piR-hsa-3645	multiple	--	--	1.742	1.03	1.713	0.556	1.382	0.638	4.379	0.782	2.141	2.423	0.777	0.492	1.867	3.746	1.166	0	0.924	0.9	2.859	2.011	0.662	3.545	0.821	2.745	0.777	1.759	0.392	0.517	1.945	1.193
piR-hsa-3654	chr12	51907613	51907643	0	0	0	0	0	0	0	0	0	0.028	0	0	0	0	0	0	0	0	0	0	0	0	0	0	0	0	0	0	0	0
piR-hsa-3663	chr2	224824251	224824280	0	0	0	0	0	0	0	0.024	0	0	0	0	0	0	0	0	0	0	0	0	0	0	0	0	0	0	0	0	0	0
piR-hsa-3669	chr5	151189221	151189249	0	0	0	0	0	0	0.089	0	0	0.028	0	0	0	0	0	0	0	0	0	0	0	0	0	0	0	0	0	0	0	0
piR-hsa-3670	chr16	4931350	4931376	0	0	0	0	0	0	0	0	0	0	0	0	0	0	0	0	0.066	0	0	0	0	0	0	0	0	0	0	0	0	0
piR-hsa-3673	chr20	62563884	62563910	0	0	0	0	0	0	0	0.047	0	0	0	0	0	0	0	0	0	0	0	0	0	0	0	0	0	0	0	0	0	0
piR-hsa-3674	chr20	62563884	62563914	0	0	0	0	0	0	0	0.047	0.049	0	0	0	0	0	0	0	0	0	0	0	0	0	0	0	0	0	0	0	0	0
piR-hsa-3686	multiple	--	--	0	0.064	0.034	0	0	0.064	0	0	0.025	0	0	0	0	0	0	0	0.066	0	0	0	0	0	0	0	0.058	0	0	0	0.027	0.03
piR-hsa-3691	chr2	220147575	220147605	0	0	0	0	0	0	0.045	0	0	0	0	0	0	0	0	0	0	0	0	0	0	0	0	0	0	0	0	0	0	0
piR-hsa-3706	multiple	--	--	0.261	0	0	0.101	0.038	0.064	2.458	0.047	0.148	0.195	0	0.07	0.187	0.114	0	0.146	0	0	0	0.15	0.035	0.295	0	0	0.058	0.117	0.036	0	0.107	0.06
piR-hsa-3716	chr9	79140018	79140047	0	0	0	0	0	0	0.045	0	0	0	0	0	0	0	0	0	0	0	0	0	0	0	0	0	0	0	0	0	0	0
piR-hsa-3744	multiple	--	--	0	0	0	0	0	0	0.045	0	0	0	0	0	0	0	0	0	0	0	0	0	0	0	0	0	0	0	0	0	0	0
piR-hsa-3781	chr12	1599661	1599691	0	0	0	0	0	0	0.045	0	0	0	0	0	0	0	0	0	0	0	0	0	0	0	0	0	0	0	0	0	0	0.03
piR-hsa-3833	multiple	--	--	0	0.064	0	0	0	0	0.223	0.024	0.074	0	0	0.035	0	0	0	0	0	0	0	0	0	0	0	0	0	0	0	0	0.027	0.03
piR-hsa-3878	chrX	48681966	48681992	0	0	0	0	0	0	0	0	0	0	0	0	0	0	0	0	0	0	0	0	0	0	0.022	0	0	0	0	0	0	0
piR-hsa-3886	chr7	97821551	97821577	0	0	0	0	0	0	0.134	0	0	0	0	0	0	0	0	0	0	0	0	0	0	0	0	0	0	0	0	0	0	0
piR-hsa-390	multiple	--	--	0	0	0	0	0	0	0	0	0	0	0	0	0	0	0	0	0.066	0	0	0	0	0	0	0	0	0	0	0	0	0
piR-hsa-3933	chr6	36075316	36075343	0	0	0	0	0	0	0	0	0	0	0	0	0	0	0	0	0	0	0	0	0	0	0.044	0	0	0	0	0	0	0
piR-hsa-3947	chr9	123605755	123605785	0	0	0	0	0	0	0.045	0	0	0	0	0	0	0	0	0	0	0	0	0	0	0	0	0	0	0	0	0	0	0
piR-hsa-3987	chr1	41833840	41833872	0	0	0	0	0.038	0	0	0	0.025	0.028	0	0	0	0	0	0	0	0	0.068	0	0	0	0.022	0	0	0	0	0	0	0.03
piR-hsa-3995	chr16	31092084	31092112	0	0	0	0	0	0	0	0	0	0	0	0	0	0	0	0	0	0	0	0	0	0	0	0	0	0	0	0	0	0.03
piR-hsa-4002	chr3	10301840	10301870	0	0	0	0.051	0	0	0	0	0	0	0	0	0	0	0	0	0	0	0	0	0	0	0.022	0	0	0	0	0	0.027	0
piR-hsa-4005	multiple	--	--	0	0	0.034	0	0	0	0	0	0.025	0	0	0.035	0	0	0	0	0	0	0	0	0	0	0	0	0	0	0	0	0	0
piR-hsa-4019	multiple	--	--	0	0	0	0	0	0	0.045	0	0	0	0	0	0	0	0	0	0	0	0.136	0	0	0	0	0	0	0	0.036	0.057	0	0.03
piR-hsa-4021	multiple	--	--	0.087	0.064	0	0	0	0	0	0.047	0.025	0.028	0	0	0.187	0	0	0	0	0	0	0	0	0	0	0	0	0	0	0	0	0
piR-hsa-4043	multiple	--	--	0	0	0	0	0.038	0	0	0	0	0	0	0	0	0	0	0	0	0	0	0	0	0	0	0	0	0	0	0	0	0
piR-hsa-4048	multiple	--	--	0	0	0	0	0	0	0.045	0	0	0	0	0	0	0	0	0	0	0	0	0	0	0	0	0	0.029	0	0	0	0	0
piR-hsa-4049	chr6	71569998	71570024	0	0	0.034	0	0	0	0	0	0	0.028	0	0	0	0	0	0	0	0	0	0	0	0	0	0	0	0	0	0	0	0
piR-hsa-405	chr22	18216671	18216698	0	0	0	0	0	0	0	0	0	0	0	0.035	0	0	0	0	0	0	0	0	0	0	0	0	0	0	0	0	0	0
piR-hsa-4054	chr1	9307112	9307142	0	0	0	0	0	0	0	0	0.049	0	0	0	0	0	0	0	0	0	0	0	0	0	0	0	0	0	0	0	0.027	0
piR-hsa-4059	chr5	134699763	134699792	0.087	0	0	0	0	0	0.134	0.024	0.025	0.028	0	0	0	0	0	0	0	0	0	0	0	0	0.022	0	0.029	0	0	0	0	0
piR-hsa-4078	chr1	224377588	224377616	0	0.064	0	0	0	0	0	0	0.025	0	0	0	0	0	0	0	0	0	0	0	0	0.295	0	0	0	0	0	0	0	0
piR-hsa-4088	chr22	25591017	25591049	0	0	0	0	0	0	0.045	0	0	0	0	0	0	0	0	0	0	0	0	0	0	0	0	0	0	0	0	0	0	0
piR-hsa-4092	multiple	--	--	0	0	0	0	0	0	0	0	0	0.056	0	0	0	0	0	0	0	0	0	0	0	0	0	0	0	0	0	0.172	0	0
piR-hsa-4093	multiple	--	--	0	0	0.034	0	0	0.064	0	0	0	0.056	0	0	0	0	0	0	0	0	0	0	0	0	0	0	0.058	0	0	0.172	0.027	0.03
piR-hsa-4094	multiple	--	--	0	0	0	0	0	0	0	0	0	0.056	0	0	0	0	0	0	0	0	0	0	0	0	0	0	0	0	0	0.172	0	0
piR-hsa-4101	chr1	53678992	53679019	0	0	0	0	0	0	0	0.047	0	0	0	0	0.187	0	0	0	0	0	0	0	0	0	0	0	0	0	0	0	0	0
piR-hsa-4112	multiple	--	--	1.394	0.579	1.336	1.467	0.384	0.446	12.645	1.066	1.969	2.506	0.388	2.249	1.681	0.908	0.717	0.583	1.056	0.643	0.749	0.901	0.627	2.068	0.799	0.588	0.719	0.469	0.499	0.172	1.012	1.819
piR-hsa-415	multiple	--	--	0	0	0	0	0	0	0	0	0	0	0	0	0	0	0	0	0	0	0	0	0.035	0	0	0	0	0	0	0	0	0
piR-hsa-4153	chr8	28918911	28918939	0	0	0	0	0	0	0.045	0	0	0	0	0	0	0	0	0	0	0	0	0	0	0	0	0	0	0	0	0	0	0
piR-hsa-4224	multiple	--	--	0	0	0	0	0	0	0.045	0	0.025	0	0	0.035	0	0	0	0	0	0	0.068	0	0	0	0	0	0	0	0	0	0	0
piR-hsa-426	chr7	139025481	139025512	8.1	4.829	4.351	9.711	3.226	3.572	23.503	7.341	30.816	14.341	1.554	1.195	1.307	8.855	4.124	24.779	45.885	1.542	23.004	31.61	1.254	10.93	20.253	8.039	4.4	4.338	2.601	1.78	38.339	16.967
piR-hsa-4275	chr1	145438508	145438535	0	0.064	0	0	0	0.064	0.134	0	0.098	0	0	0	0	0	0	0	0	0	0	0	0	0	0.022	0	0	0.234	0.036	0	0	0
piR-hsa-4276	chr1	145438508	145438537	0	0.064	0	0	0	0.064	0.134	0	0.098	0	0	0	0	0	0	0.146	0	0	0	0	0	0	0.022	0	0	0.234	0.036	0	0	0
piR-hsa-4307	chr10	126311137	126311166	0	0.064	0	0	0	0	0	0	0.025	0	0	0	0	0	0	0	0	0	0	0	0	0	0	0	0	0	0	0	0	0
piR-hsa-4337	multiple	--	--	0	0	0	0	0	0	0	0.024	0	0	0	0	0	0	0	0	0	0	0	0	0	0	0	0	0	0	0	0	0	0
piR-hsa-4350	multiple	--	--	0	0.258	0	0	0	0.064	0.045	0.071	0.025	0.056	0	0	0	0.114	0.09	0	0	0	0	0	0	0	0.022	0	0	0	0	0.057	0	0
piR-hsa-4402	chr16	53524177	53524205	0	0	0	0	0	0	0.089	0	0.049	0	0	0	0	0	0	0	0	0	0.068	0	0	0	0	0	0	0	0	0	0	0
piR-hsa-442	chr7	44622150	44622179	0	0	0	0	0	0	0	0.024	0	0	0	0	0.187	0	0	0	0	0	0	0	0	0	0	0	0	0.117	0	0	0	0
piR-hsa-4448	chr19	42799022	42799053	0	0	0	0	0	0	0	0	0	0	0	0	0	0	0	0	0	0	0	0.03	0	0	0	0	0	0	0	0	0	0
piR-hsa-4454	chr17	80210455	80210481	0	0	0	0	0	0	0.045	0	0	0	0	0	0	0	0	0	0	0	0	0	0	0	0	0	0	0	0	0	0	0
piR-hsa-449	multiple	--	--	0	0	0	0	0	0	0	0	0.025	0	0	0	0	0	0	0	0	0	0	0	0	0	0	0	0	0	0	0	0	0
piR-hsa-4494	chr20	30823474	30823501	0	0	0	0	0	0	0	0.047	0.049	0.028	0	0	0	0	0	0	0	0	0	0	0	0	0	0	0	0	0	0	0	0
piR-hsa-450	multiple	--	--	0	0	0	0	0	0	0	0	0.025	0	0	0	0	0	0	0	0	0	0	0	0	0	0	0	0	0	0	0	0	0
piR-hsa-4516	multiple	--	--	0	0	0	0	0	0	0.089	0	0	0	0	0	0	0	0	0	0	0	0	0	0	0	0.022	0	0	0	0	0	0	0
piR-hsa-4520	multiple	--	--	0	0.064	0	0	0	0	0	0	0	0.028	0	0	0	0	0	0	0	0	0	0	0	0	0	0	0.029	0	0	0	0	0
piR-hsa-4527	chr17	4068091	4068122	0	0	0	0	0	0	0	0	0	0.028	0	0	0	0	0	0	0	0	0	0	0	0	0	0	0	0	0	0	0	0
piR-hsa-4551	chr8	23339835	23339864	0	0	0	0	0	0	0	0.024	0	0	0	0	0	0	0	0	0	0	0	0	0	0	0	0	0	0	0	0	0	0
piR-hsa-458	multiple	--	--	0	0	0.034	0	0	0	0	0	0	0.139	0	0	0	0	0.09	0	0	0	0	0.09	0	0	0.133	0	0	0	0	0	0.027	0
piR-hsa-459	multiple	--	--	0	0	0.034	0	0	0	0	0	0	0.139	0	0	0	0	0.09	0	0	0	0	0.09	0	0	0.133	0	0	0	0	0	0.027	0
piR-hsa-4598	chrX	53192197	53192225	0	0.064	0	0	0	0	0	0	0	0	0	0	0	0	0	0	0	0	0	0	0	0	0	0	0	0	0	0	0	0
piR-hsa-4604	chr19	16148358	16148389	0	0	0	0	0	0	0	0	0.025	0	0	0	0	0	0	0	0	0	0	0	0	0	0	0	0	0	0	0	0	0
piR-hsa-4605	chr19	16148358	16148388	0	0	0	0	0	0	0	0	0.025	0	0	0	0	0	0	0	0	0	0	0	0	0	0	0	0	0	0	0	0	0
piR-hsa-4612	multiple	--	--	0.087	0	0	0	0	0	0	0.024	0.025	0.028	0	0	0	0	0	0	0.066	0	0	0	0	0	0.022	0	0	0	0	0	0.08	0.03
piR-hsa-4617	chr15	102315613	102315644	0	0	0	0	0	0	0	0	0.025	0	0	0	0	0	0	0	0	0	0	0	0	0	0	0	0	0	0	0	0	0
piR-hsa-4624	multiple	--	--	0	0	0	0	0	0	0	0	0	0	0	0.035	0	0	0	0	0	0	0	0	0	0	0	0	0	0	0	0	0	0
piR-hsa-4656	chr8	145532604	145532634	0	0	0	0	0	0	0.045	0	0	0.056	0	0	0	0	0	0	0	0	0	0	0	0	0.044	0	0	0	0	0	0.027	0.03
piR-hsa-4681	chr2	107313850	107313876	0	0	0	0.101	0	0	0.134	0	0	0.056	0	0	0	0	0	0	0	0	0	0	0	0.295	0.089	0	0	0	0	0	0.027	0
piR-hsa-4687	chr20	31437638	31437666	0	0	0	0.051	0	0	0.045	0.024	0.025	0	0	0	0	0	0.09	0	0.066	0	0	0	0	0	0	0	0	0	0	0.057	0.027	0
piR-hsa-4688	chr10	75530489	75530519	0	0	0	0	0	0	0.134	0	0	0	0	0	0	0	0	0	0	0	0	0	0	0	0	0	0	0	0	0	0	0
piR-hsa-471	multiple	--	--	0	0	0	0	0	0	0	0	0	0	0	0	0	0	0	0	0	0	0	0	0	0	0	0	0	0	0.036	0	0	0
piR-hsa-4717	chr16	2569801	2569830	0	0	0	0	0	0	0	0	0.025	0.028	0	0	0	0	0	0	0	0	0	0	0	0	0.089	0	0	0	0.071	0	0	0
piR-hsa-4734	multiple	--	--	0	0	0	0	0	0	0	0	0	0	0.388	0	0	0	0	0	0	0	0	0	0	0	0	0	0	0	0	0	0	0
piR-hsa-4739	multiple	--	--	0	0	0	0	0	0	0	0	0	0	0	0	0	0	0	0.146	0	0	0	0	0	0	0	0	0	0	0	0	0	0
piR-hsa-4740	multiple	--	--	0	0	0	0	0	0	0	0	0	0	0	0	0	0	0	0.146	0	0	0	0	0	0	0	0	0	0	0	0	0	0
piR-hsa-4747	chr6	18465413	18465443	0	0	0	0	0.038	0	0	0	0	0	0	0	0	0	0	0	0	0	0	0	0	0	0.022	0	0	0	0	0	0	0
piR-hsa-475	chr19	13249067	13249097	0	0	0	0	0	0	0.179	0	0	0	0	0	0	0	0	0	0	0	0	0	0	0	0	0	0.029	0	0	0	0	0
piR-hsa-4762	chr18	2891441	2891467	0	0	0	0	0	0	0.045	0	0	0	0	0	0	0	0	0	0	0	0	0	0	0	0	0	0	0	0	0	0	0
piR-hsa-4814	chr1	220231896	220231924	0	0	0	0	0	0	0.045	0	0	0	0	0	0	0	0	0	0	0	0	0.03	0	0	0	0	0	0	0	0	0	0.03
piR-hsa-4815	multiple	--	--	0.087	0	0	0.051	0	0	0.179	0.071	0.025	0.056	0	0	0	0	0	0	0	0	0	0.03	0	0	0.089	0	0	0	0	0	0.027	0.03
piR-hsa-4821	multiple	--	--	0	0	0	0	0	0	0	0	0	0	0	0	0	0	0	0	0	0	0	0	0	0	0	0	0	0.117	0	0	0	0
piR-hsa-4879	chr14	74353330	74353357	0	0	0	0	0	0	0	0	0	0	0	0	0	0	0	0	0	0	0	0	0	0	0.022	0	0	0	0	0	0	0
piR-hsa-4889	chr12	69140278	69140307	0	0	0	0	0	0	0	0	0	0.028	0	0	0	0	0	0	0	0	0	0	0	0	0	0	0	0	0	0	0	0
piR-hsa-4922	chr12	28458609	28458635	0	0	0	0	0	0	0	0	0.025	0	0	0	0	0	0	0	0	0	0	0.03	0	0	0.044	0	0	0	0	0	0	0
piR-hsa-4930	chr22	24240816	24240845	0	0	0	0	0	0	0	0	0	0	0	0.035	0	0	0	0	0	0	0	0	0	0	0	0	0	0	0	0	0	0
piR-hsa-4945	multiple	--	--	0.435	0.837	0.548	2.377	0.461	0.638	1.921	0.853	1.058	3.62	1.165	0.386	0.747	0.227	0.628	1.458	3.037	0.257	1.361	6.934	0.174	0.295	3.682	0.392	0.259	0.234	0.214	0.23	3.117	2.684
piR-hsa-4946	multiple	--	--	0.435	0.837	0.582	2.377	0.461	0.638	1.921	0.924	1.083	3.676	1.165	0.386	0.747	0.341	0.628	1.458	3.103	0.257	1.361	6.934	0.244	0.295	3.705	0.392	0.259	0.234	0.214	0.23	3.144	2.773
piR-hsa-4947	multiple	--	--	0.523	1.288	0.343	2.124	0.269	0.255	1.162	0.805	1.108	2.952	0	0.176	0.56	0.341	0.897	0.583	3.367	0.514	0.749	4.233	0.279	0	2.95	0.196	0.288	0.234	0.178	0.23	2.904	2.535
piR-hsa-4964	chr6	348115	348141	0	0	0	0	0	0	0	0	0	0.056	0	0	0	0	0	0	0	0	0	0	0	0	0	0	0	0	0	0	0	0
piR-hsa-4980	multiple	--	--	0	0	0	0	0	0	0	0	0	0.056	0	0	0	0	0	0	0	0	0	0.03	0	0	0	0	0	0	0	0	0	0
piR-hsa-5	multiple	--	--	0	0	0.034	0	0	0	0	0	0	0.056	0	0	0	0	0	0	0	0	0	0	0	0	0	0	0.058	0	0	0.172	0	0.03
piR-hsa-5005	multiple	--	--	0	0	0	0	0.038	0	0	0	0	0	0	0	0	0	0	0	0	0	0	0	0	0	0	0	0	0	0	0	0	0
piR-hsa-502	multiple	--	--	0	0	0	0	0	0	0	0	0	0	0	0	0.187	0	0	0	0	0	0	0	0	0	0	0	0	0	0	0	0	0
piR-hsa-5047	chr19	39616514	39616543	0	0	0	0	0	0	0	0	0	0	0	0	0	0	0	0	0	0	0	0	0	0	0	0	0	0.117	0	0	0	0
piR-hsa-5048	chr17	56084877	56084903	0	0	0	0	0	0	0	0	0.025	0	0	0	0	0	0	0	0	0	0	0	0	0	0	0	0	0	0	0	0	0
piR-hsa-5067	multiple	--	--	0.174	0.258	0.754	0.708	0.23	0	0.626	0.166	0.443	1.197	0	0.07	0.56	0	0.448	1.312	1.188	0.129	0.204	0.66	0.244	0	0.599	0.196	0.23	0.352	0.143	0.402	1.252	0.358
piR-hsa-5079	chr10	72185683	72185713	0	0	0	0	0.038	0	0.089	0	0.025	0	0	0	0	0	0	0	0	0	0	0	0	0	0	0	0	0	0	0	0	0
piR-hsa-5130	multiple	--	--	0	0	0	0	0	0	0.045	0	0	0	0	0	0	0	0	0	0	0	0	0	0	0	0	0	0	0	0	0	0	0
piR-hsa-5135	chr16	30680274	30680301	0	0	0	0	0	0	0.045	0	0	0	0	0	0	0	0	0	0	0	0	0	0	0	0	0	0	0	0	0	0	0
piR-hsa-515	chr10	70514964	70514993	644.786	137.592	178.645	165.647	104.339	116.525	49.776	144.106	309.486	209.21	581.044	460.672	504.166	259.621	1,798.96	236.132	485.123	212.602	286.464	165.764	401.412	202.942	502.476	313.326	347.655	243.275	349.169	340.807	408.642	581.073
piR-hsa-5211	chr17	53853484	53853513	0	0	0	0	0	0	0	0	0	0	0	0	0	0	0	0	0	0	0	0	0	0	0	0	0	0	0	0	0	0.03
piR-hsa-5230	chr1	6683607	6683637	0	0.064	0	0	0	0	0.045	0	0.025	0.056	0	0.07	0	0	0	0	0.066	0.129	0	0	0.139	0	0	0	0	0	0	0	0.08	0.119
piR-hsa-5231	chr22	29540650	29540676	0	0	0	0	0	0	0	0	0	0	0	0	0	0	0	0	0	0	0	0	0.035	0	0	0	0	0	0	0	0	0
piR-hsa-524	multiple	--	--	0	0	0	0	0.038	0	0	0	0	0	0	0	0	0	0	0	0	0	0	0	0	0	0	0	0	0	0	0	0	0
piR-hsa-525	multiple	--	--	0	0	0	0	0	0	0.045	0	0.025	0.028	0	0	0	0	0	0	0	0	0	0	0	0	0	0	0	0	0	0	0	0
piR-hsa-5257	chr7	44795838	44795865	0	0	0	0	0	0	0	0	0	0	0	0	0	0	0	0	0	0	0	0	0	0	0	0	0	0	0	0	0	0.06
piR-hsa-5293	multiple	--	--	0	0	0	0	0	0	0.045	0	0.025	0.028	0	0	0	0	0	0	0	0	0	0	0	0	0	0	0	0	0	0	0.027	0
piR-hsa-5297	multiple	--	--	0.087	0	0	0.354	0.038	0.128	0.67	0.118	0.172	0.195	0	0.386	0	0	0.179	0.146	0.198	0.129	0.204	0.03	0.07	0.591	0.067	0	0.058	0.234	0	0.057	0.027	0.03
piR-hsa-5298	multiple	--	--	0	0	0	0	0	0	0	0	0	0	0	0.141	0	0	0	0	0	0	0	0	0	0	0	0	0	0	0	0	0	0
piR-hsa-5299	multiple	--	--	0.087	0	0	0	0	0	0.179	0.024	0.025	0.111	0	0.105	0	0.341	0	0	0	0	0	0	0	0	0	0	0.029	0	0	0	0	0.089
piR-hsa-5300	multiple	--	--	0.087	0	0	0	0	0	0	0	0	0	0	0	0	0	0	0	0.066	0	0	0	0	0	0	0	0	0	0.036	0	0	0
piR-hsa-5301	multiple	--	--	0	0	0	0	0	0	0.045	0	0	0.056	0	0	0	0	0	0	0	0	0	0	0	0	0	0	0	0	0	0	0	0
piR-hsa-5302	chr5	111500262	111500292	0	0.064	0.034	0.101	0	0	0.179	0.047	0.025	0.028	0	0.07	0	0	0	0	0	0	0	0	0	0	0	0	0.058	0	0	0	0.027	0.03
piR-hsa-5303	multiple	--	--	0	0	0	0	0	0	0.089	0	0.025	0	0	0	0	0	0	0	0	0	0	0	0	0	0	0	0	0	0	0	0.027	0
piR-hsa-5305	chr15	31667227	31667253	0	0	0	0	0	0	0	0	0	0.028	0	0	0	0	0	0	0	0	0	0	0	0	0	0	0	0	0	0	0	0
piR-hsa-5316	multiple	--	--	0	0	0	0	0	0	0	0	0.025	0	0	0	0	0	0	0	0	0	0	0	0	0	0	0	0	0	0	0	0	0
piR-hsa-5317	multiple	--	--	0	0	0	0	0	0	0	0	0.025	0	0	0	0	0	0	0	0	0	0	0	0	0	0	0	0	0	0	0	0	0
piR-hsa-5360	multiple	--	--	0	0	0	0	0	0	0	0	0	0.028	0	0	0	0	0	0	0	0	0	0	0	0	0	0	0	0	0	0	0	0
piR-hsa-5364	chr1	179557626	179557654	0	0	0	0	0	0	0	0	0	0	0	0	0	0	0	0	0	0	0	0	0	0	0.022	0	0	0	0	0	0	0
piR-hsa-5413	chr20	47585722	47585752	0	0	0	0.101	0	0	0.045	0	0	0	0	0	0	0	0	0	0	0	0	0	0	0	0	0	0	0	0	0	0	0
piR-hsa-5415	chr8	11182391	11182420	0	0	0.034	0	0	0	0	0	0	0	0	0	0	0	0	0	0	0	0	0	0	0	0	0	0	0	0	0	0	0
piR-hsa-5426	multiple	--	--	0	0	0	0	0	0	0.045	0	0	0.028	0	0	0	0	0	0	0	0	0	0	0	0	0	0	0	0	0	0	0	0
piR-hsa-547	multiple	--	--	0	0	0	0	0	0	0.089	0	0	0	0	0.07	0	0	0	0	0	0	0	0	0	0	0	0	0.058	0	0	0	0	0
piR-hsa-5474	chr5	179263464	179263493	0	0.064	0	0.101	0.154	0.128	0.089	0	0.049	0.111	0.388	0.07	0.187	0	0	0	0	0	0	0.06	0	0	0.044	0	0.086	0	0.071	0	0.027	0.179
piR-hsa-5482	multiple	--	--	0	0	0	0.051	0	0	0.491	0.047	0.271	0.195	0	0	0.187	0	0	0	0.066	0	0	0	0	0	0.044	0	0	0	0.036	0	0.053	0.06
piR-hsa-5484	chr11	64087218	64087244	0	0	0	0	0	0	0.045	0	0	0	0	0	0	0	0	0	0	0	0	0	0	0	0	0	0	0	0	0	0	0
piR-hsa-5494	chr3	10302056	10302082	0	0	0	0	0	0	0.045	0	0	0	0	0	0	0	0	0	0	0	0	0	0	0	0	0	0	0	0	0.057	0	0
piR-hsa-5505	multiple	--	--	0.087	0	0	0	0	0	0.089	0	0.049	0	0	0	0	0	0	0	0	0	0	0	0.035	0	0	0	0	0	0	0	0	0.089
piR-hsa-5509	chr15	85327850	85327879	0	0	0	0	0	0	0	0	0	0	0	0.07	0	0	0	0	0	0	0	0	0	0	0.022	0	0	0	0	0	0	0
piR-hsa-5547	multiple	--	--	0	0	0	0	0	0	0	0.024	0	0	0	0	0	0	0	0	0	0	0	0	0	0	0	0	0	0	0	0	0	0
piR-hsa-5588	multiple	--	--	0	0	0	0	0	0	0.045	0	0	0	0	0	0	0	0	0	0	0	0	0	0	0	0	0	0	0	0	0	0.027	0
piR-hsa-5609	chr14	77576287	77576315	0	0	0	0	0	0	0	0	0	0	0	0	0	0	0	0	0	0	0	0	0	0	0	0	0	0	0	0	0	0.03
piR-hsa-5610	multiple	--	--	0	0	0	0	0	0	0	0	0	0	0	0	0	0	0	0	0	0	0	0	0.035	0	0	0	0	0	0	0	0	0
piR-hsa-5638	chr10	29710573	29710601	0	0	0	0	0	0	0.045	0	0	0	0	0	0	0	0	0	0	0	0	0	0	0	0.022	0	0	0	0	0	0	0
piR-hsa-5664	chr11	74721025	74721053	0	0	0	0	0	0	0.045	0	0	0	0	0	0	0	0	0	0	0	0	0	0	0	0.022	0	0	0	0	0	0	0
piR-hsa-572	chr12	58218034	58218064	0	0	0	0	0.077	0.064	0	0.071	0	0.028	0	0	0	0	0	0	0	0	0	0	0	0	0.022	0	0.029	0	0	0	0.027	0
piR-hsa-5743	chr2	209168920	209168947	0	0	0	0	0	0	0.045	0	0	0.028	0	0	0	0	0	0	0	0	0	0	0	0	0	0	0	0	0	0	0	0
piR-hsa-5747	chr22	42209321	42209348	0	0	0	0	0	0	0.045	0	0	0	0	0	0	0	0	0	0	0	0	0	0	0	0	0	0	0	0	0	0	0
piR-hsa-5749	multiple	--	--	0	0	0	0	0	0	0.402	0	0.025	0.056	0	0	0	0	0	0	0	0	0	0	0	0.295	0	0	0	0	0	0	0	0.06
piR-hsa-5766	chr2	203240620	203240647	0	0	0.034	0.101	0	0.064	0	0	0.025	0.056	0	0.035	0	0	0	0	0	0	0	0	0	0	0.022	0	0	0	0	0	0	0
piR-hsa-5768	chr7	2701632	2701662	0	0	0.034	0	0	0	0.045	0	0.025	0.056	0	0	0	0	0	0	0.066	0	0	0.03	0	0	0	0	0	0	0	0	0	0
piR-hsa-5770	multiple	--	--	0.523	0.322	0.548	0.253	0.422	0.191	2.502	0.758	0.468	0.891	8.156	10.26	14.938	16.46	9.773	3.644	3.367	4.37	3.539	4.023	1.498	1.477	2.573	1.569	1.122	3.4	0.606	1.321	3.41	1.849
piR-hsa-5782	multiple	--	--	0	0	0	0	0	0	0	0.024	0	0	0	0	0	0	0	0	0	0	0	0	0	0	0	0	0	0	0	0	0	0
piR-hsa-5842	multiple	--	--	0	0	0	0	0	0	0.313	0	0	0	0	0	0	0	0	0	0	0	0	0	0	0	0	0	0	0	0	0.115	0	0.06
piR-hsa-5885	multiple	--	--	0	0	0	0	0	0	0.089	0	0	0	0	0	0	0	0	0	0.066	0	0	0	0	0	0	0	0	0	0	0	0	0
piR-hsa-5917	chr11	119156155	119156186	0	0	0	0	0	0	0	0	0	0	0	0	0	0	0	0	0	0	0	0	0	0	0	0	0	0	0	0	0	0.03
piR-hsa-5934	chr1	7990381	7990408	0	0.064	0.069	0	0	0	0.134	0.047	0.074	0.084	1.165	0.422	0.747	0.227	0.538	8.308	0.462	0.129	0.204	0.27	0.174	0.886	0.177	0.392	0.115	0.821	0.214	0.172	0.4	2.982
piR-hsa-5936	chr5	139140558	139140584	1.219	1.61	1.165	0.86	0.422	0.383	5.898	1.61	0.985	1.754	8.545	9.417	23.901	6.811	12.821	6.413	6.338	7.327	5.377	5.553	1.602	12.998	3.194	3.529	4.573	19.579	4.775	2.757	6.794	4.085
piR-hsa-5937	chr3	155378881	155378912	1.916	1.867	1.371	0.809	0.576	0.446	9.428	2.155	1.969	2.701	11.652	11.946	33.051	9.309	17.662	25.217	23.107	28.278	24.229	22.394	6.792	69.42	12.667	7.255	7.42	35.172	8.767	4.767	11.11	6.411
piR-hsa-5938	chr3	155378881	155378913	2.09	1.932	1.542	0.809	0.614	0.446	10.902	2.297	2.068	2.84	11.652	12.052	33.238	9.536	17.842	25.217	23.173	28.278	24.433	22.904	6.931	69.42	12.844	7.255	7.593	35.172	8.767	4.767	11.616	6.53
piR-hsa-5939	multiple	--	--	0.087	0.129	0.171	0.152	0.115	0	0.134	0.189	0.049	0.139	0	0.07	0.187	0	0.09	0	0	0	0.068	0.03	0.07	0	0.022	0	0.029	0	0.036	0.287	0.266	0.06
piR-hsa-5999	chr10	105359925	105359954	0	0	0	0	0	0	0	0.024	0	0	0	0	0	0	0	0	0.066	0	0	0	0	0	0.022	0	0	0	0	0	0	0
piR-hsa-6009	chr14	92506095	92506124	0	0	0	0	0	0	0.045	0	0	0	0	0	0	0	0	0	0	0	0	0	0	0	0	0	0	0	0	0	0	0
piR-hsa-6058	chr12	111888256	111888283	0	0	0	0	0	0	0	0.047	0	0	0	0	0	0	0	0	0	0	0	0	0	0	0.022	0	0	0	0	0	0	0
piR-hsa-6092	multiple	--	--	0	0.193	0.034	0.152	0.038	0	0.447	0.118	0.172	0.362	0	0	0	0.114	0	0.292	0.132	0.129	0	0.03	0	0	0.022	0	0.058	0	0	0	0.133	0.089
piR-hsa-6105	multiple	--	--	0.174	0.386	0.206	0.253	0.269	0.383	1.743	0.189	0.32	0.501	0	0.281	0	0.227	0.179	0	0.132	0.129	0.204	0.24	0.104	0	0.111	0	0.058	0.117	0.143	0	0.133	0.537
piR-hsa-6113	chr1	202286729	202286759	0.087	0	0	0	0	0	0	0	0	0	0	0	0	0	0	0	0	0	0	0	0	0	0	0	0	0	0	0	0	0
piR-hsa-6118	multiple	--	--	0	0	0	0	0	0	0	0	0	0	0	0	0.187	0	0	0	0	0	0	0	0	0	0	0	0	0	0	0	0	0
piR-hsa-6143	chr2	47507898	47507929	0	0	0.034	0	0	0	0	0.024	0	0	0.388	0	0	0	0	0	0.066	0	0	0	0	0	0	0	0	0	0	0	0	0
piR-hsa-6144	multiple	--	--	0	0.129	0	0	0	0	0.268	0.047	0.049	0.111	0.388	0.211	0.56	0	0.269	0.292	0.198	0.386	0.544	0.42	0.035	0.295	0.244	0.196	0.029	0.117	0	0.057	0.32	0.119
piR-hsa-6145	multiple	--	--	0	0.129	0	0	0	0	0.268	0.047	0.049	0.111	0.388	0.211	0.56	0	0.269	0.292	0.198	0.386	0.613	0.54	0.07	0.591	0.244	0.196	0.058	0.117	0	0.057	0.32	0.119
piR-hsa-6146	chr2	47507898	47507929	0	0.129	0	0	0	0	0.268	0.047	0.049	0.111	0.388	0.211	0.56	0	0.269	0.292	0.198	0.386	0.544	0.42	0.035	0.295	0.244	0.196	0.029	0.234	0	0.057	0.32	0.119
piR-hsa-6147	chr2	47507897	47507929	0	0.129	0	0	0	0	0.268	0.047	0.049	0.111	0.388	0.211	0.56	0	0.269	0.292	0.198	0.386	0.544	0.42	0.035	0.295	0.244	0.196	0.029	0.234	0	0.057	0.32	0.119
piR-hsa-6148	multiple	--	--	0	0	0.069	0.051	0	0	0.804	0	0.074	0.278	0	0.351	0.56	0.114	0.448	0.146	0	0	0.476	0.57	0	0	0.222	0.392	0.115	0.234	0	0.115	0.24	0.06
piR-hsa-616	chr10	79551005	79551034	0	0	0	0	0	0	0.089	0	0	0	0	0.035	0.187	0	0	0	0.066	0	0	0	0	0	0	0	0	0	0	0	0	0
piR-hsa-6186	chr21	46713425	46713452	0	0	0	0	0	0	0.045	0	0	0	0	0	0	0	0	0	0	0	0	0	0	0	0	0	0	0	0	0	0	0
piR-hsa-619	chr16	33963986	33964015	3.745	3.799	2.775	1.922	1.997	2.424	9.741	2.581	2.831	4.622	2.33	1.827	5.228	7.946	2.152	4.956	4.621	3.085	5.377	8.195	3.03	6.499	3.394	4.314	2.876	3.869	2.138	1.895	5.835	4.592
piR-hsa-6218	multiple	--	--	0	0	0	0	0	0	0	0	0	0.028	0	0	0	0	0	0	0	0	0	0.03	0	0	0	0	0	0	0	0	0	0
piR-hsa-6236	multiple	--	--	0	0	0	0.051	0	0	0	0	0.025	0	0	0	0	0	0	0	0	0	0	0	0	0	0	0	0	0	0	0	0	0
piR-hsa-624	chr1	161493687	161493713	2.09	1.159	1.096	0.455	0.499	0.319	1.921	1.303	0.566	1.114	16.313	11.876	42.201	15.779	21.607	6.705	3.235	5.27	4.56	2.702	1.567	7.09	2.396	1.176	2.588	6.097	1.069	0.804	2.638	2.594
piR-hsa-6318	chr20	62564265	62564292	0	0	0.069	0	0	0	0	0	0	0	0	0	0	0	0	0	0	0	0	0	0	0	0	0	0	0	0	0	0	0
piR-hsa-632	chr15	89744709	89744738	0	0	0	0.051	0	0	0	0	0	0	0	0	0	0	0	0	0	0	0	0	0	0	0	0	0	0	0	0	0	0
piR-hsa-6323	multiple	--	--	0	0	0	0	0	0	0.045	0	0	0	0	0	0	0	0	0	0	0	0	0	0	0	0	0	0	0	0	0	0	0
piR-hsa-6341	chr15	89740759	89740791	0	0	0	0	0	0	0.045	0	0	0	0	0	0	0	0	0	0	0	0	0.03	0	0	0	0	0	0	0	0	0	0
piR-hsa-6345	chr17	68573372	68573400	0	0	0	0	0.038	0	0	0.047	0	0	0	0	0	0	0	0	0	0	0.136	0	0	0	0	0	0	0	0	0	0	0
piR-hsa-635	chr10	43085348	43085376	0	0	0	0	0	0	0	0	0	0	0	0.035	0	0	0	0	0	0	0	0	0	0	0	0	0	0	0	0	0	0
piR-hsa-6355	chr17	66124638	66124668	0	0	0	0	0	0	0.045	0	0	0	0	0	0	0	0	0	0	0	0	0	0	0	0	0	0	0	0	0	0	0
piR-hsa-637	multiple	--	--	0	0	0	0	0	0	0	0	0	0	0	0	0	0	0	0	0	0	0	0	0.07	0	0	0	0	0	0	0	0	0
piR-hsa-642	multiple	--	--	0	0	0	0	0	0	0	0	0	0.028	0	0	0	0	0	0	0	0	0	0	0	0	0	0	0	0	0	0	0	0
piR-hsa-6420	multiple	--	--	0	0	0	0.051	0	0	0.134	0.024	0.049	0	0	0.035	0.187	0	0	0	0	0	0	0	0.035	0	0	0	0	0	0	0	0	0.03
piR-hsa-643	chr1	203690481	203690508	0	0	0	0	0	0	0.045	0	0	0	0	0	0	0	0	0	0	0	0	0	0	0	0	0	0	0	0	0	0	0
piR-hsa-644	chr3	44621081	44621111	0	0	0	0	0	0	0	0	0	0	0	0	0	0	0.09	0	0	0	0	0	0	0	0	0	0	0	0	0	0	0
piR-hsa-6463	multiple	--	--	0	0	0	0	0	0	0.045	0	0	0	0	0.035	0	0.114	0	0	0.132	0	0	0.06	0	0	0	0	0	0	0	0	0.053	0
piR-hsa-6496	chr6	31590855	31590885	0	0	0	0	0	0	0.045	0	0	0.028	0	0.07	0	0	0	0	0	0	0	0	0.07	0	0.022	0	0.058	0.117	0	0	0.053	0
piR-hsa-6529	multiple	--	--	0	0	0	0	0	0	0.045	0	0	0	0	0	0	0	0	0	0	0	0	0	0	0	0	0	0	0	0	0.057	0	0
piR-hsa-6638	chr10	75531406	75531435	0	0	0	0	0	0	0	0	0	0	0	0	0	0	0	0	0	0	0	0.03	0	0	0	0	0	0	0	0	0	0
piR-hsa-6686	chr1	236700834	236700860	0	0	0.034	0	0	0	0.045	0	0	0	0	0	0	0	0	0	0	0	0	0	0	0	0	0	0	0	0	0	0	0
piR-hsa-669	multiple	--	--	0	0	0	0	0	0	0	0	0.025	0	0	0	0	0	0	0	0	0	0	0	0	0	0	0	0	0	0	0	0	0
piR-hsa-6697	multiple	--	--	0	0	0	0	0	0	0.045	0	0.025	0	0	0	0	0	0	0	0	0	0	0	0	0	0	0	0	0	0	0	0	0
piR-hsa-6707	chr10	79540287	79540316	0	0	0	0	0	0	0	0	0	0	0	0	0	0	0	0	0	0	0	0.03	0	0	0	0	0	0	0	0	0	0
piR-hsa-6708	chr10	79540287	79540318	0	0	0	0	0	0	0	0	0	0	0	0	0	0	0	0	0	0	0	0.03	0	0	0	0	0	0	0	0	0	0
piR-hsa-672	chr14	101364259	101364285	0	0	0.034	0.152	0.038	0	0.045	0.213	0.025	0.028	0	0	0	0.227	0	0.146	0.264	0	0.136	0.12	0.174	0	0.067	0.196	0.374	0	0.321	0.115	0.213	0.119
piR-hsa-673	chr14	101409790	101409816	0.174	0.579	1.747	0.708	0.691	0.446	2.502	0.9	0.812	0.724	0.388	0.176	0	1.249	1.076	0.583	0.528	0.129	0.408	1.171	0.453	0.295	0.754	0.784	0.604	0.938	0.285	0.172	0.773	0.477
piR-hsa-6737	chr16	70191818	70191848	0	0	0	0	0	0	0	0	0	0	0	0	0	0	0	0	0	0	0	0.03	0	0	0	0	0	0	0	0	0	0.06
piR-hsa-674	chr14	101409790	101409820	3.919	4.314	4.557	4.198	3.533	2.615	5.585	6.276	5.636	3.369	6.603	1.722	3.361	8.4	13.717	16.034	11.224	1.8	10.89	16.27	10.902	3.545	14.53	20	9.548	14.538	10.941	7.696	12.815	15.178
piR-hsa-6746	multiple	--	--	0.087	0	0	0	0	0	0.134	0.024	0	0	0	0	0	0	0	0	0	0	0	0	0	0	0	0	0	0.117	0	0	0.027	0.03
piR-hsa-6815	chr4	110317057	110317085	0	0	0	0	0	0	0	0	0	0	0	0	0	0	0	0	0	0	0	0.03	0	0	0	0	0	0	0	0	0	0.06
piR-hsa-6839	multiple	--	--	1.916	4.378	2.57	13.1	2.266	1.02	6.836	4.902	5.883	19.047	0.777	0.351	1.12	0.341	4.035	3.79	10.497	0.9	4.968	21.163	0.383	1.772	17.813	1.569	0.374	0.821	0.428	0.172	10.098	11.748
piR-hsa-6840	multiple	--	--	10.974	23.565	16.583	61.606	13.71	11.353	55.137	34.789	37.953	112.806	6.214	2.635	13.258	9.082	36.58	29.298	100.946	11.44	36.276	221.299	3.657	10.93	147.631	16.666	3.998	14.89	2.281	4.365	75.505	117.276
piR-hsa-6841	multiple	--	--	12.455	24.853	17.44	62.82	13.979	11.48	56.657	35.76	39.184	114.449	16.313	4.814	18.113	11.239	41.601	42.562	111.84	19.281	43.49	226.072	9.509	48.151	153.775	20.392	7.88	23.214	7.341	9.534	94.554	124.224
piR-hsa-6842	multiple	--	--	12.89	25.625	18.536	64.64	14.132	11.735	58.801	36.802	39.726	116.816	17.09	5.165	19.42	11.92	42.228	43.145	114.877	19.538	44.375	227.963	10.205	48.446	155.55	21.568	8.082	24.034	7.591	9.706	95.913	125.864
piR-hsa-6851	chr7	97835908	97835938	0	0	0	0	0	0	0	0	0	0	0	0	0.187	0	0	0	0	0	0	0	0	0	0	0	0	0	0	0	0	0
piR-hsa-6862	multiple	--	--	0	0	0	0	0	0	0	0	0.025	0.028	0	0	0	0	0	0	0	0	0	0	0	0	0	0	0	0	0	0	0	0.06
piR-hsa-6887	chr2	237036920	237036949	0	0	0	0	0	0	0	0	0.025	0	0	0	0	0	0	0	0	0	0	0	0	0	0	0	0	0	0	0	0	0
piR-hsa-6901	chr15	93119191	93119220	0	0	0	0	0	0	0.045	0	0	0	0	0	0	0	0	0	0	0	0	0	0	0	0	0	0	0	0	0.057	0	0
piR-hsa-6911	chr20	62565396	62565426	0	0	0	0	0	0	0	0	0	0	0	0.035	0	0	0	0	0	0	0	0	0	0	0.022	0	0	0	0	0	0.027	0
piR-hsa-6917	multiple	--	--	0	0	0	0	0	0	0.045	0	0	0.028	0	0.035	0	0	0.09	0	0	0	0	0	0	0	0.022	0	0.029	0	0	0	0	0
piR-hsa-6932	chr17	29297275	29297303	0	0	0	0	0	0	0	0.024	0	0.028	0	0	0	0	0	0	0	0	0	0	0	0	0.022	0	0	0	0	0	0	0
piR-hsa-6946	chr11	63675746	63675777	0	0	0	0	0	0	0.045	0	0	0	0	0	0	0	0	0	0	0	0	0	0	0	0	0	0	0	0	0	0	0
piR-hsa-6967	chr10	79541795	79541823	0.087	0	0	0	0	0	0	0	0	0	0.388	0	0	0	0	0	0	0	0	0	0	0	0	0	0	0	0	0	0	0
piR-hsa-6968	chr10	79541795	79541824	0.087	0	0	0	0	0	0	0	0	0	0.388	0	0	0	0	0	0	0	0	0	0	0	0	0	0	0	0	0	0	0
piR-hsa-6969	chr10	79541795	79541825	0.087	0	0	0	0	0	0	0	0	0	0.388	0	0	0	0	0	0	0	0	0	0	0	0	0	0	0	0	0	0	0
piR-hsa-6970	chr10	79541795	79541826	0.087	0	0	0	0	0	0	0	0	0	0.388	0	0	0	0	0	0	0	0	0	0	0	0	0	0	0	0	0	0	0
piR-hsa-7045	chr8	143817651	143817678	0	0	0	0	0	0	0.089	0	0	0	0	0	0	0	0	0	0	0	0	0	0	0	0	0	0	0	0	0	0	0
piR-hsa-7072	chr10	79533764	79533794	0	0	0	0	0	0	0	0	0	0	0	0.035	0	0	0	0	0	0	0	0	0	0	0	0	0	0	0	0	0	0
piR-hsa-7082	multiple	--	--	0	0	0	0	0	0	0.134	0	0	0.028	0	0	0	0	0	0	0	0	0	0	0.035	0	0	0	0	0	0	0	0	0.03
piR-hsa-7092	chr1	168218778	168218808	0	0	0	0	0	0	0	0	0	0	0	0	0	0	0	0	0	0	0	0	0	0	0.022	0	0	0	0	0	0	0
piR-hsa-7102	multiple	--	--	0	0.129	0.069	0.202	0.038	0.064	1.609	0.213	0.197	0.195	0	0.246	0	0.114	0	0	0.198	0	0	0.27	0.174	0	0	0.588	0.086	0.117	0.107	0.172	0.107	0.239
piR-hsa-7103	chr7	16249114	16249143	0.174	0.193	0.034	0.253	0.038	0.064	1.34	0.166	0.123	0.195	0	0.105	0	0.114	0	0	0.264	0	0	0.24	0.035	0	0	0.588	0	0.117	0.107	0.172	0	0.209
piR-hsa-7104	multiple	--	--	0.174	0.193	0.034	0.253	0.038	0.064	1.34	0.166	0.123	0.195	0	0.105	0	0.114	0	0	0.264	0	0	0.24	0.035	0	0	0.588	0	0.117	0.107	0.172	0	0.209
piR-hsa-7105	multiple	--	--	0.174	0.193	0.034	0.253	0.038	0.064	1.34	0.166	0.123	0.195	0	0.105	0	0.114	0	0	0.264	0	0	0.24	0.035	0	0	0.588	0	0.117	0.107	0.172	0	0.209
piR-hsa-7107	multiple	--	--	0	0	0.034	0.051	0.038	0	0.268	0	0.025	0.056	0	0	0	0	0	0	0	0	0	0.06	0	0	0	0	0	0	0	0	0.027	0
piR-hsa-7108	chr10	79541338	79541367	0	0	0	0.051	0	0	0	0	0	0	0	0	0	0	0	0	0	0	0	0.03	0	0	0	0	0	0	0	0	0	0
piR-hsa-7116	chrM	1414	1441	0.087	0	0.171	0	0.192	0	0.089	0.379	0.148	0.111	0	0.07	0	0.681	0.897	0	0	0	15.382	0.12	0	0.295	0.022	0	0	0	0	0	0.053	0
piR-hsa-7120	chr11	93475178	93475207	0	0.064	0	0	0	0	0	0.024	0	0	0	0	0	0	0	0	0	0	0	0	0	0	0	0	0	0	0	0	0	0
piR-hsa-7150	chr17	33966673	33966701	0	0	0.034	0	0.038	0	0.134	0	0	0.028	0	0	0	0	0	0	0	0	0.068	0.09	0	0	0.044	0	0	0	0	0	0	0.06
piR-hsa-7152	chr7	115897556	115897582	0	0	0	0	0	0	0.045	0	0	0	0	0	0	0	0	0	0	0	0	0	0	0	0	0	0	0	0	0	0	0
piR-hsa-7164	multiple	--	--	0	0.064	0.034	0	0.038	0.064	0.581	0.047	0.049	0.223	0	0.035	0	0.114	0	0	0	0	0	0.03	0	0	0.022	0	0.058	0	0.036	0	0.053	0.06
piR-hsa-7193	multiple	--	--	3.571	2.704	2.844	3.793	2.266	0.957	19.481	5.092	4.824	9.44	4.661	7.8	12.137	6.925	14.614	6.559	12.082	3.985	5.717	9.576	1.811	5.317	7.565	2.745	2.675	5.276	0.784	1.608	7.54	6.679
piR-hsa-7198	chr2	27599551	27599581	0	0	0	0	0	0	0	0	0	0	0	0	0	0	0	0	0	0	0.068	0	0	0	0	0	0	0	0	0	0	0
piR-hsa-7201	multiple	--	--	0	0	0	0	0	0	0.045	0	0	0	0	0	0	0	0	0	0	0	0	0.03	0	0	0	0	0	0	0	0	0	0
piR-hsa-7207	multiple	--	--	0	0.064	0	0	0	0	0.089	0.024	0.049	0	0	0	0	0	0	0	0.066	0	0	0	0	0	0.022	0	0	0	0	0	0	0
piR-hsa-7208	multiple	--	--	0	0.064	0	0	0	0	0.089	0.024	0.074	0	0	0	0	0	0	0	0.066	0	0	0	0	0	0.022	0	0	0	0	0	0	0
piR-hsa-7217	multiple	--	--	0	0	0	0	0	0	0.045	0	0	0	0	0	0	0	0	0	0	0	0	0	0	0	0	0	0	0	0	0	0	0
piR-hsa-7221	multiple	--	--	0	0	0.103	0.051	0.038	0	0.223	0	0.074	0.056	0	0.07	0	0	0	0	0.066	0	0	0	0.07	0	0	0	0	0	0.143	0.23	0.027	0.03
piR-hsa-7238	chr6	26577393	26577421	0.261	0.258	0.754	0.202	0.154	0.191	0.134	0.118	0.123	0.084	0	0.07	0	0	0	0.875	0.132	0.257	0.136	0.45	0.104	0	0.2	0	0.029	0.234	0.071	0.115	0.48	0.119
piR-hsa-7239	chr2	27273711	27273739	1.394	1.545	4.523	2.377	0.384	0.446	0.938	0.568	0.837	1.309	0.777	0.351	0.747	0.681	0.897	2.332	1.518	0.386	0.476	2.131	0.627	0.591	1.375	1.373	0.69	0.586	0.249	0.574	2.185	0.895
piR-hsa-7270	multiple	--	--	0	0	0	0	0	0	0.045	0	0.049	0	0	0	0	0	0	0	0.066	0	0	0	0	0	0	0	0	0	0	0	0.053	0.03
piR-hsa-7271	multiple	--	--	0	0	0	0	0	0	0.045	0	0.049	0	0	0	0	0	0	0	0.066	0	0	0	0	0	0	0	0	0	0	0	0.053	0.03
piR-hsa-7278	chr1	161087933	161087960	0	0	0	0.051	0.038	0	0	0.024	0	0	0	0.035	0	0	0	0	0	0	0	0	0	0	0	0	0	0	0	0	0	0
piR-hsa-7285	chr22	41903816	41903845	0	0	0	0	0	0	0	0.024	0	0	0	0	0	0	0	0	0	0	0	0.03	0	0	0	0	0	0	0	0	0	0
piR-hsa-73	chr15	62534844	62534873	0	0	0	0	0	0	0	0	0	0	0	0.035	0	0	0	0	0	0	0	0	0	0	0	0	0	0	0	0	0	0
piR-hsa-7327	multiple	--	--	0.261	0.129	0.171	0.202	0.154	0.128	0.268	0.237	0.32	0.278	0	0.035	0.187	0.114	0.179	0	0.198	0.257	0.34	0.24	0.139	0	0.222	0.196	0.345	1.407	0.071	0.23	0.346	0.358
piR-hsa-7335	chr16	2569699	2569725	0	0	0	0	0	0	0	0	0	0	0	0	0	0	0	0	0	0	0	0	0	0	0.022	0	0	0	0	0	0	0
piR-hsa-7344	chr10	79539478	79539509	0	0	0	0	0	0	0	0	0	0	0	0	0	0	0	0	0	0	0	0	0	0	0	0	0.058	0	0	0	0	0
piR-hsa-7356	multiple	--	--	0	0	0	0	0	0	0	0	0	0.028	0	0	0	0	0	0	0	0	0	0	0	0	0	0	0	0	0	0	0	0
piR-hsa-74	chr15	62535220	62535251	0	0	0	0	0	0	0	0.024	0	0	0	0	0	0	0	0	0	0	0	0	0	0	0	0	0	0	0	0	0	0.03
piR-hsa-7415	chr1	146649837	146649863	0	0	0	0	0	0	0	0	0	0	0	0.035	0	0	0	0	0	0	0	0	0	0	0	0	0	0	0	0	0	0
piR-hsa-7422	multiple	--	--	0	0.064	0.034	0.051	0.038	0	0.045	0.024	0.098	0.028	0	0	0	0	0	0	0	0	0	0	0	0.886	0	0	0	0	0	0	0	0.03
piR-hsa-7426	chr10	76939902	76939928	0	0	0	0	0	0	0	0.024	0	0	0	0	0	0	0	0	0	0	0	0	0	0	0	0	0	0	0	0	0	0
piR-hsa-7435	multiple	--	--	0.174	0.064	0.103	0.759	0.038	0	8.221	0.189	0.295	0.78	0	0.141	0	0.114	0.359	0	0.924	0	0.136	0.33	0.035	0.295	0.288	0	0.086	0.117	0.107	0.23	0.08	0.298
piR-hsa-7439	chr11	119172373	119172403	0	0	0	0	0	0	0	0.024	0	0	0	0	0	0	0	0	0	0	0	0	0	0	0	0	0.029	0	0	0	0	0
piR-hsa-7446	multiple	--	--	0	0	0	0	0	0.064	0.134	0.024	0.025	0.028	0	0	0	0	0	0	0	0	0	0	0	0	0	0	0	0	0	0	0	0.06
piR-hsa-7528	chr16	700610	700639	0	0	0	0	0	0	0	0	0	0	0	0	0	0	0	0	0	0	0	0	0	0	0	0.196	0	0	0	0	0.027	0
piR-hsa-7536	multiple	--	--	0	0	0	0	0	0	0	0	0	0	0	0	0	0	0	0	0.066	0	0	0	0	0	0	0	0.029	0	0	0	0	0
piR-hsa-7537	chr7	44003642	44003674	0	0	0	0	0	0	0	0.024	0	0	0	0	0	0	0	0	0	0	0	0	0	0	0	0	0	0	0	0	0	0.03
piR-hsa-7549	chr6	133137966	133137992	0.523	0.386	0.685	0.961	0.653	0.957	1.162	0.592	1.181	1.392	2.33	2.178	1.307	0.227	1.435	1.458	1.585	1.414	0.681	1.681	1.01	3.249	2.085	1.765	3.135	1.172	2.423	3.331	2.691	1.729
piR-hsa-7553	chr11	12960702	12960728	0	0.064	0	0	0	0	0.134	0.024	0	0.028	0	0	0	0	0	0	0	0	0	0	0	0	0	0	0	0	0	0	0	0.03
piR-hsa-7576	multiple	--	--	0	0	0	0	0	0	0.045	0	0	0	0	0	0	0	0	0	0	0	0	0	0	0	0	0	0	0	0	0	0	0
piR-hsa-7580	chr11	65421518	65421549	0	0	0	0	0	0	0	0	0.025	0	0	0	0	0	0	0	0	0	0	0	0	0	0	0	0	0	0	0	0	0.06
piR-hsa-7606	chr16	2570093	2570119	0	0	0.034	0	0	0	0	0	0	0	0	0	0	0	0	0	0	0	0	0	0	0	0	0	0	0	0	0	0	0
piR-hsa-7636	multiple	--	--	0	0	0	0	0.038	0	0.268	0.024	0	0.028	0	0	0	0.114	0	0	0	0	0	0	0	0	0	0	0	0	0	0	0.027	0
piR-hsa-7637	multiple	--	--	0.435	0.644	0.24	0.202	0.346	0.255	2.145	0.379	0.394	0.529	0.388	3.303	0.373	0.454	0.448	0.146	0.462	0.386	0.136	0.21	0.662	1.182	0.311	0.196	0.173	0.234	0.321	0.345	0.373	0.745
piR-hsa-7641	chr20	2127028	2127058	0	0	0	0	0	0.128	0	0	0	0	0	0	0	0	0	0	0	0	0	0	0	0	0.022	0	0	0	0	0	0	0
piR-hsa-765	multiple	--	--	0	0	0	0.051	0	0	0	0	0	0.084	0	0	0	0	0	0	0	0	0	0	0	0	0	0	0	0	0	0	0.08	0.03
piR-hsa-7667	multiple	--	--	0	0	0	0	0	0	0.045	0	0	0	0	0	0	0	0	0	0	0	0	0.03	0	0	0	0	0	0	0	0	0	0
piR-hsa-767	chr5	36166670	36166697	0	0	0.034	0.051	0	0	0.045	0	0	0.084	0	0	0	0	0	0	0	0	0	0	0	0	0	0	0	0	0	0	0	0
piR-hsa-7670	chr15	102303111	102303141	0	0.064	0.034	0	0	0.064	0	0	0	0.056	0	0	0	0	0	0	0.066	0	0	0	0	0	0	0	0.058	0	0	0.172	0.027	0.03
piR-hsa-7671	multiple	--	--	0	0.064	0.034	0	0	0.064	0	0	0.025	0.056	0	0	0	0	0	0	0.066	0	0	0	0	0	0	0	0.058	0	0	0.172	0.027	0.03
piR-hsa-7672	multiple	--	--	0	0.064	0.034	0	0	0.064	0	0	0	0.056	0	0	0	0	0	0	0.066	0	0	0	0	0	0	0	0.058	0	0	0.172	0.027	0.03
piR-hsa-7719	chr19	39220917	39220948	0	0	0	0	0.038	0	0	0	0	0	0	0	0	0	0	0	0	0	0	0	0	0	0	0	0	0	0	0	0	0
piR-hsa-7721	chr1	161333553	161333580	0	0	0	0	0	0	0.045	0	0	0	0	0	0	0	0	0	0	0	0	0	0	0	0	0	0	0	0	0	0	0
piR-hsa-7732	chr11	119173309	119173338	0	0	0	0	0	0	0.045	0	0	0	0	0	0	0	0	0	0	0	0	0	0	0	0	0	0	0	0	0	0	0
piR-hsa-7737	chr16	23681048	23681078	0	0	0	0	0	0	0	0	0	0	0	0	0	0	0	0	0	0	0	0	0	0	0	0	0	0	0.071	0	0	0
piR-hsa-7745	chr2	98263876	98263905	0	0	0	0	0	0	0	0	0	0	0	0	0	0	0	0	0	0	0	0	0	0	0	0	0.029	0	0	0	0	0
piR-hsa-7753	multiple	--	--	0	0	0	0	0	0	0	0.047	0	0	0	0	0	0	0	0	0	0	0	0	0	0	0	0	0	0	0	0	0	0
piR-hsa-7767	multiple	--	--	0	0	0	0	0	0	0.089	0.047	0	0.028	0	0	0	0	0	0	0	0	0	0	0.035	0	0	0	0	0	0.036	0	0	0
piR-hsa-7780	chr22	50278089	50278119	0	0	0.034	0	0	0	0	0	0	0.028	0	0.035	0	0	0	0	0	0.129	0	0	0	0	0.044	0	0	0	0	0	0.053	0
piR-hsa-780	multiple	--	--	0	0	0	0	0	0	0	0	0	0	0	0	0	0	0	0	0	0	0	0	0	0	0.022	0	0	0	0	0	0	0
piR-hsa-7814	chr19	35309590	35309620	0	0	0	0	0	0	0	0	0	0	0	0	0	0	0	0	0	0	0	0	0	0	0	0	0	0	0	0	0	0.03
piR-hsa-7849	multiple	--	--	0	0	0	0	0	0	0.045	0	0	0	0	0	0	0	0	0	0	0	0	0	0	0	0	0	0	0	0	0	0	0
piR-hsa-7862	chr15	93119193	93119222	0	0	0	0	0	0	0.045	0	0	0	0	0	0	0	0	0	0	0	0	0	0	0	0	0	0	0	0	0.057	0	0
piR-hsa-7864	chr1	2082268	2082294	0	0	0	0	0.038	0	0	0.024	0	0	0	0	0	0	0	0	0	0	0	0	0	0	0	0	0	0	0	0.172	0.027	0.03
piR-hsa-7877	chr19	35342174	35342203	0	0	0	0	0.038	0	0	0	0	0	0	0	0	0	0	0	0	0	0	0	0	0	0	0	0	0	0	0	0	0
piR-hsa-7890	chr1	32637808	32637834	0	0	0	0.051	0	0.128	0.402	0.024	0.098	0.111	0	0.07	0	0	0	0	0.066	0	0	0	0.035	0	0.067	0	0	0	0	0	0.053	0
piR-hsa-7892	chr11	214529	214558	0	0	0	0	0	0	0	0.047	0	0	0	0	0	0	0	0	0.066	0	0	0	0	0	0	0	0	0	0	0	0	0
piR-hsa-7894	chr14	24592733	24592760	0	0	0	0.051	0	0	0.089	0.024	0	0.028	0	0	0	0	0	0	0	0	0	0	0	0	0	0	0	0	0	0	0	0
piR-hsa-7907	chr20	32232610	32232637	0	0	0	0	0	0	0	0	0	0	0	0	0	0	0	0	0	0	0	0	0	0	0.022	0	0	0	0	0	0	0
piR-hsa-793	chrY	10035906	10035936	5.574	6.954	6.647	3.338	4.186	4.082	30.25	3.979	9.205	12.308	4.272	1.932	3.735	30.423	9.235	11.369	7.46	2.699	24.842	25.756	7.454	4.431	9.495	21.764	7.708	15.359	3.706	3.389	22.54	12.434
piR-hsa-7931	chr10	27332419	27332445	0	0	0	0	0	0	0	0	0	0	0	0	0	0	0	0	0.066	0	0	0	0	0	0	0	0	0	0	0	0	0
piR-hsa-7970	chr11	74721318	74721348	0	0	0	0	0	0	0.045	0	0	0	0	0	0	0	0	0	0	0	0	0	0	0	0	0	0	0	0	0.057	0	0
piR-hsa-7990	chr17	61669290	61669319	0	0	0	0	0	0	0.045	0	0	0	0	0	0	0	0	0	0	0	0.068	0	0	0	0	0	0	0	0	0	0	0
piR-hsa-8021	multiple	--	--	0	0	0	0	0	0	0.045	0	0	0.028	0	0	0	0	0	0	0.066	0	0	0	0	0	0	0	0.029	0	0	0	0	0
piR-hsa-8024	chr22	39886963	39886993	0	0	0	0	0	0	0	0.095	0	0.028	0	0.035	0	0	0	0	0	0	0	0	0	0	0	0	0	0	0.036	0	0.053	0
piR-hsa-8030	chr14	74055536	74055563	0	0.064	0.034	0.101	0	0	0	0.071	0	0.111	0.388	0.176	0.373	0.227	0.807	1.895	0.396	0	0.136	0.18	0.035	0.295	0.466	0.196	0.144	0.469	0	0.115	0.4	0.328
piR-hsa-8031	chr14	74055535	74055563	0	0.064	0.034	0.101	0	0	0	0.095	0	0.139	0.388	0.176	0.373	0.227	1.255	2.186	0.462	0	0.204	0.24	0.035	0.591	0.488	0.196	0.144	0.586	0	0.115	0.506	0.388
piR-hsa-8049	chr9	131909953	131909983	0	0	0	0	0	0	0	0	0	0	0	0	0	0	0	0	0	0	0	0	0	0	0	0	0	0	0	0.057	0	0
piR-hsa-8066	chr12	121159148	121159178	0	0.064	0	0	0	0.064	0	0	0	0	0	0	0	0	0	0	0	0	0	0	0	0	0	0	0	0	0.036	0	0	0.06
piR-hsa-8107	chr14	105931081	105931107	0	0	0	0	0	0	0.089	0	0	0.028	0	0	0	0	0	0	0	0	0	0	0	0	0	0	0	0	0	0	0	0
piR-hsa-811	chr9	124526106	124526132	0	0	0	0	0	0	0	0	0	0	0	0	0	0	0	0	0	0	0	0	0	0	0	0	0	0	0	0.057	0	0
piR-hsa-8114	chr11	74721366	74721396	0	0	0	0	0	0	0	0.024	0	0	0	0	0	0	0	0	0	0	0	0	0.035	0	0	0	0	0	0	0	0	0
piR-hsa-8117	multiple	--	--	0	0	0	0	0	0	0	0.024	0	0	0	0	0	0	0	0	0	0	0	0	0	0	0	0	0	0	0	0	0	0
piR-hsa-812	chr1	144932327	144932353	0	0	0	0	0	0	0	0	0	0	0	0	0	0	0	0	0	0	0	0	0	0	0	0	0.029	0	0	0	0	0.03
piR-hsa-8149	chr7	32347435	32347464	0	0	0	0	0	0	0	0	0	0.028	0	0	0	0	0	0	0	0	0	0	0	0	0	0	0	0	0.036	0	0	0
piR-hsa-820	chr2	232325084	232325113	0	0.064	0	0	0	0	0	0	0	0	0	0.105	0	0	0	0	0	0	0	0	0	0	0	0	0.029	0	0	0	0	0
piR-hsa-8226	multiple	--	--	0.174	0.386	0.48	0.607	0.154	0.064	2.458	0.782	0.345	0.78	0.777	0.316	0	0.341	0.717	0.437	0.33	0.386	0.272	0.18	0.348	0.295	0.177	0	0.489	0.586	0.107	0.23	0.24	0.447
piR-hsa-8242	chr7	128292192	128292223	0	0	0	0	0	0	0	0	0	0	0	0	0	0	0	0	0	0	0	0	0	0	0	0	0	0	0	0	0	0.03
piR-hsa-8243	chr20	35945009	35945038	0	0	0	0	0	0	0.134	0	0	0	0	0	0	0	0	0	0	0	0	0.06	0	0	0	0	0	0	0	0	0	0
piR-hsa-8244	chr12	121135222	121135251	0	0	0	0	0	0	0.045	0	0	0.028	0	0	0	0	0	0	0	0	0	0	0	0.295	0.022	0	0	0	0	0	0.027	0
piR-hsa-8282	multiple	--	--	0	0	0	0	0	0	0	0	0	0	0	0.035	0	0	0	0	0	0	0	0	0	0	0	0	0	0	0	0	0	0
piR-hsa-8283	multiple	--	--	0	0	0	0	0	0	0	0	0	0	0	0.035	0	0	0	0	0	0	0	0	0	0	0	0	0	0	0	0	0	0
piR-hsa-8302	chr15	22999450	22999482	0	0	0	0	0	0	0	0	0	0	0	0	0	0	0	0	0	0	0	0.03	0	0	0	0	0	0	0	0	0	0
piR-hsa-8318	chr1	15985220	15985250	0	0	0	0	0	0.064	0.089	0	0.025	0.056	0	0.105	0	0	0	0	0.066	0	0	0.03	0	0	0	0	0	0	0.036	0	0	0.06
piR-hsa-8348	chr16	23688657	23688683	0	0	0	0	0	0	0.045	0	0	0	0	0	0	0	0	0	0	0	0	0	0	0	0	0	0	0	0	0	0	0
piR-hsa-8370	multiple	--	--	0	0	0	0	0.038	0	0.045	0	0	0	0	0	0	0	0	0	0	0	0	0	0	0	0	0	0	0	0	0	0	0.03
piR-hsa-8382	chr1	32637945	32637973	0	0	0	0.051	0	0	0.134	0.047	0.025	0.056	0	0	0	0	0	0	0	0	0	0.06	0	0	0.022	0	0	0	0	0	0.027	0
piR-hsa-8403	multiple	--	--	0	0	0	0	0	0	0	0	0	0.028	0	0	0	0	0	0	0	0	0	0	0	0	0	0	0	0	0	0	0	0.03
piR-hsa-8434	multiple	--	--	0	0	0	0	0	0	0.045	0	0	0	0	0	0	0	0	0	0	0	0	0	0	0	0	0	0	0	0	0	0.027	0
piR-hsa-8460	multiple	--	--	0	0	0	0	0	0.064	0.179	0	0	0	0	0	0	0	0	0	0	0	0	0	0	0	0	0	0	0	0	0	0	0.03
piR-hsa-847	multiple	--	--	0	0	0	0	0	0	0.045	0	0	0.028	0	0	0	0	0	0	0	0	0	0	0	0	0	0	0	0	0	0	0	0
piR-hsa-8479	chr12	7053040	7053068	0	0	0	0	0	0	0	0	0	0	0	0.035	0	0	0	0	0	0	0	0	0	0	0	0	0	0	0	0	0	0
piR-hsa-8513	multiple	--	--	0	0	0	0	0	0	0.045	0.024	0.025	0.028	0	0	0	0	0	0	0.066	0	0	0	0.035	0	0	0	0	0	0	0	0	0
piR-hsa-8521	multiple	--	--	0	0	0	0	0	0	0.045	0	0	0	0	0	0	0	0	0	0	0	0	0	0	0	0	0	0	0	0	0	0	0
piR-hsa-8523	multiple	--	--	0	0	0	0	0	0	0	0	0	0.028	0	0	0	0	0	0	0	0	0	0	0	0	0	0	0	0	0	0	0	0
piR-hsa-8524	multiple	--	--	0	0	0	0	0	0	0	0	0	0.028	0	0	0	0	0	0	0	0	0	0	0	0	0	0	0	0	0	0	0	0
piR-hsa-8525	multiple	--	--	0	0	0	0	0	0	0	0	0	0.028	0	0	0	0	0	0	0	0	0	0	0	0	0	0	0	0	0	0	0	0
piR-hsa-8526	multiple	--	--	0	0	0	0	0	0	0	0	0	0.028	0	0	0	0	0	0	0	0	0	0	0	0	0	0	0	0	0	0	0	0
piR-hsa-8527	multiple	--	--	0	0	0	0	0	0	0	0	0	0.028	0	0	0	0	0	0	0	0	0	0	0	0	0	0	0	0	0	0	0	0
piR-hsa-8529	multiple	--	--	0	0	0.034	0	0	0.064	0	0	0	0.056	0	0	0	0	0	0	0	0	0	0	0	0	0	0	0.058	0	0	0.172	0.027	0.03
piR-hsa-8530	multiple	--	--	0	0	0	0	0	0	0	0	0	0.056	0	0	0	0	0	0	0	0	0	0	0	0	0	0	0	0	0	0.172	0	0
piR-hsa-8531	multiple	--	--	0	0	0	0	0	0	0	0	0	0.056	0	0	0	0	0	0	0	0	0	0	0	0	0	0	0	0	0	0.172	0	0
piR-hsa-8532	multiple	--	--	0	0	0	0.051	0	0	0	0	0	0.056	0	0	0	0	0	0	0	0	0	0	0	0	0	0	0	0	0	0.172	0	0
piR-hsa-8533	multiple	--	--	0	0	0	0.051	0	0	0	0	0	0.056	0	0	0	0	0	0	0	0	0	0	0	0	0	0	0	0	0	0.172	0	0
piR-hsa-8537	chr15	100340099	100340128	0	0	0.034	0	0	0	0	0	0	0	0	0	0	0	0	0	0	0	0	0	0	0	0	0	0	0	0	0	0	0
piR-hsa-8538	chr15	100340098	100340128	0	0	0.034	0	0	0	0	0	0	0	0	0	0	0	0	0	0	0	0	0	0	0	0	0	0	0	0	0	0	0
piR-hsa-8539	chr15	100340417	100340446	0	0	0.034	0	0	0	0	0	0	0	0	0	0	0	0	0	0	0	0	0	0	0	0	0	0	0	0	0	0	0
piR-hsa-8552	chr10	79540944	79540975	0	0	0	0	0	0	0	0	0	0	0	0.035	0	0	0	0	0	0	0	0	0	0	0	0	0	0	0	0	0	0
piR-hsa-8560	chr1	20966406	20966435	0	0	0	0	0	0	0.089	0	0	0.028	0	0	0	0	0	0	0	0	0	0	0	0	0	0	0	0	0	0	0	0
piR-hsa-8561	chr2	111447175	111447207	0	0	0	0	0	0	0	0	0	0	0	0	0	0	0	0	0	0	0	0	0	0	0.022	0	0	0	0	0	0	0
piR-hsa-8563	multiple	--	--	0	0	0	0	0	0	0	0	0.025	0	0	0	0	0	0	0	0	0	0	0	0	0	0	0	0	0	0	0	0	0
piR-hsa-8565	chr15	51571425	51571455	0	0	0	0	0	0	0	0	0	0	0.388	0	0	0	0	0	0	0	0	0	0	0	0	0	0	0	0	0	0	0
piR-hsa-862	multiple	--	--	0	0	0	0	0.038	0	0.045	0	0	0	0	0	0	0	0	0	0.066	0	0	0	0	0	0	0	0	0	0	0.057	0	0
piR-hsa-8659	chr16	68531569	68531600	0	0	0	0	0	0	0	0	0.025	0	0	0	0	0	0	0	0	0	0	0	0	0	0	0	0	0	0	0	0	0
piR-hsa-8661	multiple	--	--	0	0	0	0	0	0	0.045	0	0	0	0	0	0	0	0	0	0	0	0	0.03	0	0	0	0	0	0	0	0	0	0
piR-hsa-8669	chr15	51585379	51585410	0	0.064	0	0	0	0	0	0	0	0	0	0	0	0	0	0	0	0	0	0	0	0	0	0	0	0	0.036	0	0	0
piR-hsa-867	chr17	66122873	66122902	0	0	0	0	0	0	0.089	0	0	0.056	0	0	0	0	0	0	0	0	0	0	0	0	0.022	0	0	0	0	0	0.053	0.03
piR-hsa-8670	chr11	74552415	74552442	0	0	0	0	0	0	0.089	0	0	0	0	0	0	0	0	0	0	0	0	0	0	0	0	0	0	0	0	0	0	0
piR-hsa-8684	chr7	43647871	43647899	0	0	0	0	0	0	0	0	0	0	0	0	0	0	0	0	0	0	0	0	0	0	0.022	0	0	0	0	0	0	0
piR-hsa-8709	chr2	113643896	113643924	0	0	0	0	0	0	0	0	0	0.028	0	0	0	0	0	0	0	0	0	0	0	0	0	0	0	0	0	0	0	0
piR-hsa-8715	chr15	44085208	44085237	0	0	0	0	0	0	0.045	0	0	0.028	0	0	0	0	0	0	0	0	0	0	0	0	0	0	0	0	0	0	0	0
piR-hsa-8724	chr8	141540101	141540130	0	0	0	0	0	0	0.045	0	0	0	0	0	0	0	0	0	0	0	0	0	0	0	0	0	0	0	0	0	0	0
piR-hsa-8757	multiple	--	--	0	0	0	0	0.038	0.064	0	0	0.025	0	0	0	0	0	0	0	0	0	0	0.03	0	0	0	0	0	0	0	0	0.027	0
piR-hsa-877	multiple	--	--	0	0	0	0	0	0	0	0	0	0	0	0	0	0	0	0	0	0	0	0	0	0	0	0	0.058	0	0	0	0	0
piR-hsa-8791	multiple	--	--	0	0	0	0	0	0	0.089	0.071	0.025	0	0	0	0	0	0	0	0.066	0	0	0.03	0	0	0.022	0	0	0	0	0	0	0
piR-hsa-8804	chr19	3765301	3765331	0	0	0	0	0	0.064	0.268	0	0.074	0.084	0.388	0	0	0.114	0	0	0.066	0.129	0	0.09	0	0	0.022	0	0	0	0	0	0	0.089
piR-hsa-8807	multiple	--	--	0	0	0	0	0	0	0.045	0	0	0	0	0	0	0	0	0	0	0	0	0	0	0	0	0	0	0	0	0	0	0
piR-hsa-8816	chr21	45176090	45176119	0	0.064	0	0	0	0	0	0.024	0	0	0	0	0.187	0	0	0	0	0	0.068	0	0.07	0	0	0	0	0	0	0	0	0.03
piR-hsa-8871	multiple	--	--	0	0	0	0	0	0	0	0	0	0	0	0	0	0	0	0	0	0	0	0	0	0	0.022	0	0	0	0	0	0	0
piR-hsa-8873	multiple	--	--	0	0	0	0	0	0	0	0	0	0	0	0	0	0	0	0	0.066	0	0	0	0	0	0	0	0	0	0	0	0	0.03
piR-hsa-8952	chr11	8124866	8124893	0	0	0	0	0	0	0	0	0.025	0	0	0	0	0	0	0	0.066	0	0	0	0	0	0	0	0	0	0	0	0	0
piR-hsa-8964	multiple	--	--	0	0	0	0	0	0	0.045	0	0	0	0	0	0	0	0	0	0	0	0	0	0	0	0	0	0	0	0	0	0	0
piR-hsa-8965	multiple	--	--	0	0	0	0	0	0	0.045	0	0	0	0	0	0	0	0	0	0	0	0	0	0	0	0	0	0	0	0	0	0	0
piR-hsa-8966	multiple	--	--	0	0	0	0	0	0	0.045	0	0	0	0	0	0	0	0	0	0	0	0	0	0	0	0	0	0	0	0	0	0	0
piR-hsa-9002	chr11	64068228	64068256	0	0	0	0	0	0	0	0	0	0	0	0	0	0	0	0	0	0	0	0	0.035	0	0	0	0	0	0	0	0	0
piR-hsa-9010	chr17	19355694	19355720	61.143	54.535	72.157	52.906	55.146	52.682	229.441	60.342	110.784	102.391	78.457	69.64	261.793	98.535	50.746	39.21	63.116	75.58	62.071	82.372	54.195	244.298	54.371	51.764	41.703	62.255	44.546	44.108	72.92	66.346
piR-hsa-9024	chr12	6967621	6967650	0	0	0	0	0	0	0	0	0.025	0	0	0	0	0	0	0	0	0	0	0	0	0	0	0	0	0	0	0	0	0
piR-hsa-9059	multiple	--	--	0.087	0.064	0.137	0.253	0.346	0.064	4.289	0.142	0.615	0.418	0	0.281	0	0	0.09	0.146	0.594	0.129	0.068	0.15	0.209	0.295	0.222	0.196	0.058	0.117	0.036	0.057	0.16	0.209
piR-hsa-9073	chr12	53689698	53689724	0	0	0	0.051	0.038	0	0.357	0.095	0.172	0.167	0	0.07	0	0	0	0	0	0	0	0.12	0	0	0.089	0	0	0	0	0	0.053	0.089
piR-hsa-911	multiple	--	--	0	0	0	0	0	0	0.045	0	0	0	0	0	0	0	0	0	0	0	0	0	0	0	0	0	0	0	0	0	0	0
[truncated: 40 more rows]
