# Supplementary material for: Human placental piwi-interacting RNA transcriptome is characterized by expression from the DLK1-DIO3 imprinted region
Source: Sci Rep. 2021 Jul 22;11:14981. doi: 10.1038/s41598-021-93885-3 (PMC8298716; doi:10.1038/s41598-021-93885-3)
Supplement: Supplementary file 5 — Supplementary Table 3. [file 41598_2021_93885_MOESM5_ESM.xlsx]

## Sheet: Sheet1
Supplemental Table 3 – 297 piRNAs, expression per sample
						EXPRESSION VALUES (READS PER MILLION, RPM) IN PLACENTA SAMPLES
piRNA ID	sequence	accession	position	length	chr14q cluster	P1	P2	P3	P4	P5	P6	P7	P8	P9	P10	P11	P12	P13	P14	P15	P16	P17	P18	P19	P20	P21	P22	P23	P24	P25	P26	P27	P28	P29	P30
piR-hsa-1008	AGAAGATTGAGGGTTCGTGTCCCTTCGTGG	DQ570743	multiple	30	no	1.916	1.867	2.398	3.895	1.536	0.893	31.009	2.534	4.775	11.501	1.942	1.616	3.735	2.043	4.393	8.017	9.441	1.414	4.696	7.775	0.975	3.84	10.404	3.333	1.122	3.048	0.891	0.804	7.54	8.796
piR-hsa-1043	AGACAGGTTAGTTTTACCCTACTGATGATGT	DQ570778	chr4:76807188-76807219	31	no	1.829	1.223	1.61	0.708	1.114	0.765	4.066	0.758	1.698	3.759	4.272	2.319	2.427	3.746	1.255	3.79	2.245	1.928	2.927	6.274	3.17	5.908	1.42	2.353	1.524	2.462	1.639	1.149	3.943	1.789
piR-hsa-1077	AGAGAGGGGCCCGTGCCTTGGAAAGCGTC	DQ570812	multiple	29	no	1.655	1.545	1.747	1.264	0.922	1.531	11.528	1.61	5.046	4.734	2.33	1.3	4.295	6.925	3.228	1.895	1.056	0.771	3.199	5.463	1.741	6.794	1.73	2.549	1.841	1.993	1.39	1.436	5.355	3.489
piR-hsa-1100	AGAGTTGCGCAGCGGAAGCGTGCTGGGCCCA	DQ570849	multiple	31	no	0.697	0.451	0.24	0.405	0.307	0.319	2.055	0.639	0.468	1.114	0	1.054	1.681	0.795	1.076	0.292	0.726	1.414	0.613	0.841	0.279	0.591	0.732	0.392	0.978	1.407	0.143	0.459	0.639	0.209
piR-hsa-11341	TGAGGGTTCGAGTCCCTTCGTGGTCGCC	DQ581012	chr6:28849211-28849239	28	no	4.007	1.738	3.7	2.074	0.691	1.212	10.277	1.089	2.88	4.01	1.554	1.651	3.174	3.292	3.407	3.207	3.499	0.9	2.722	3.782	1.707	0.591	2.551	1.961	1.726	2.814	1.14	0.747	6.048	3.429
piR-hsa-11360	TGAGGTAGTAGATTGTATAGTTGTGGGGTAGT	DQ581031	chr9:96938634-96938666	32	no	2.265	5.408	5.516	6.221	2.919	2.424	1.743	3.979	3.446	3.063	17.09	10.576	25.208	23.612	20.621	20.989	10.233	2.185	5.377	22.244	8.533	4.726	18.434	6.274	2.991	4.572	2.673	5.054	4.662	3.459
piR-hsa-11361	TGAGGTAGTAGGTTGTATAGTTTTAGGGTC	DQ581032	chr9:96938243-96938273	30	no	4,259.18	5,416.89	4,963.52	5,918.39	3,668.28	1,800.87	1,540.45	6,623.94	5,167.27	4,432.59	1,380.37	895.167	705.833	1,621.64	3,376.46	4,191.2	3,710.85	659.142	1,499.36	2,878.96	3,018.31	674.7	4,704.5	3,232.09	2,943.65	1,789.92	3,079.16	3,386.36	3,097.18	3,121.34
piR-hsa-11362	TGAGGTAGTAGGTTGTATGGTTTAGAGTTACA	DQ581033	chr21:17912157-17912189	32	no	141.795	300.037	291.986	501.95	219.086	92.99	93.117	285.583	252.384	235.218	88.943	69.464	105.875	107.39	135.202	178.557	176.606	31.877	59.484	162.492	160.704	38.402	235.1	122.35	112.798	67.883	149.567	221.749	136.862	160.066
piR-hsa-1177	AGCAGGACGGTGGCCATGGAAGTCGGAATCC	DQ570926	chr19:36066545-36066576	31	no	128.295	77.713	68.662	60.948	44.7	46.049	126.539	66.831	77.187	93.87	88.943	89.808	109.609	153.706	106.602	92.266	106.228	314.661	138.229	144.211	85.159	128.796	76.71	56.273	51.596	66.124	42.301	47.267	89.092	95.777
piR-hsa-11817	TGATCAGTAGTGGGATCGCGCCTGTGAAT	DQ581533	multiple	29	no	2.352	0.644	1.028	1.72	0.73	0.829	5.853	1.231	2.24	2.228	1.554	0.562	4.295	1.476	1.883	1.166	2.047	0.514	0.817	2.041	0.766	4.726	1.264	1.569	3.25	6.683	0.57	1.091	1.758	1.908
piR-hsa-1191	AGCAGTTGAACATGGGTCAGTCGGTCCTG	DQ570940	chr17:19355688-19355717	29	no	32.836	37.73	52.662	28.122	37.327	27.616	209.602	43.788	69.04	51.182	101.76	49.894	287.375	101.146	58.546	94.161	126.496	83.293	91.745	107.107	95.677	486.528	69.612	106.272	82.715	136	98.571	74.548	85.656	97.149
piR-hsa-1207	AGCATTGGTGGTTCAGTGGTAGAATTCTCGC	DQ570956	multiple	31	no	7.752	4.249	7.161	3.591	2.343	1.531	16.89	8.668	5.612	11.501	43.501	36.823	108.302	38.597	56.484	83.958	39.547	95.118	54.652	35.302	14.002	116.684	28.018	9.019	20.477	35.993	5.951	9.017	19.449	13.359
piR-hsa-12275	CACATGCAAGCATCCCCGTTCCAGTGA	DQ582036	chrM:693-720	27	no	1.481	0.644	1.747	1.163	1.997	0	2.592	2.321	2.215	3.286	0.777	0.878	0.373	4.995	4.214	1.166	2.245	0.643	0	1.801	1.776	0.591	0.843	0.98	0.518	1.759	0.392	0.804	1.678	2.594
piR-hsa-1242	AGCCCGGCTAGCTCAGTCGGTAGAGCATGAG	DQ570991	chr6:26556772-26556803	31	no	5.923	8.306	4.934	4.653	3.379	1.212	51.563	6.134	9.181	11.807	26.411	19.887	25.395	28.607	23.938	26.674	18.684	20.952	26.884	24.255	7.454	10.044	16.393	9.412	10.44	24.972	2.245	4.652	25.124	10.526
piR-hsa-12423	CAGAAGATTGAGGGTTCGTGTCCCTTCGTGGT	DQ582199	multiple	32	no	2.7	2.962	3.049	4.906	1.728	0.957	36.237	3.316	5.981	13.505	6.991	2.565	12.511	4.995	8.338	45.769	18.288	8.612	9.188	9.576	5.015	14.77	14.131	4.902	5.349	10.317	2.78	4.02	15.293	14.134
piR-hsa-1243	AGCCCGGCTAGCTCAGTCGGTAGAGCATGAGA	DQ570992	chr6:26556772-26556804	32	no	5.923	8.306	4.934	4.653	3.379	1.212	51.652	6.157	9.181	11.863	26.411	19.957	25.582	28.721	23.938	26.674	18.684	20.952	26.884	24.315	7.454	10.339	16.393	9.412	10.44	24.972	2.245	4.652	25.124	10.526
piR-hsa-12454	CAGACCCCAGAAAAGGTGTTGGTTGAT	DQ582231	multiple	27	no	3.31	2.575	3.186	2.225	2.074	1.531	10.232	3.031	1.551	4.595	6.991	3.022	2.801	5.108	3.138	5.83	3.631	3.471	5.173	6.634	2.821	5.022	3.926	5.686	3.422	4.69	2.922	3.044	5.115	3.817
piR-hsa-12525	CAGCAGTTGAACATGGGTCAGTCGGTCC	DQ582302	multiple	28	no	13.936	16.225	31.316	13.808	10.484	7.972	192.221	16.459	43.836	23.948	24.469	16.83	211.19	32.126	22.325	15.451	23.372	18.124	19.601	31.28	15.29	147.701	14.841	14.902	12.827	18.759	11.404	10.338	20.248	29.55
piR-hsa-1254	AGCCTGAGCAACATAGCGAGACCCCGTCTCTA	DQ571003	multiple	32	no	0.697	0.386	0.206	0.556	0.077	0.128	1.832	0.687	0.541	0.835	1.165	2.108	2.054	0.908	1.345	0.437	1.32	1.671	1.225	0.72	1.184	1.182	0.732	0.392	0.288	0.469	0.499	0.402	0.346	0.716
piR-hsa-12623	CAGGAGTTCAAGACCAGCCTGGCCAACGTA	DQ582400	multiple	30	no	0.958	0.837	0.925	1.619	0.922	0.574	11.305	1.634	1.748	2.506	1.165	1.265	1.494	0.454	0.717	0.583	1.651	0.257	0.613	1.501	0.662	0.886	0.799	0.196	0.403	0.703	0.606	0.574	0.906	1.729
piR-hsa-12682	CAGGTTAGTTTTACCCTACTGATGATGT	DQ582459	chr4:76807191-76807219	28	no	1.481	1.03	1.542	0.708	0.998	0.702	3.709	0.71	1.501	3.286	3.107	2.178	1.494	3.633	1.076	2.915	1.386	1.285	2.246	5.253	2.299	2.659	1.309	1.961	1.409	2.228	1.212	0.919	3.117	1.64
piR-hsa-12719	CAGTTGAACATGGGTCAGTCGGTCCT	DQ582496	chr17:19355690-19355716	26	no	10.713	13.006	21.209	11.431	9.255	6.187	75.378	14.565	31.259	17.543	20.197	15.882	71.33	24.974	15.511	10.786	14.525	19.409	11.57	21.193	11.807	59.081	10.582	10	9.117	11.372	9.729	8.558	13.481	15.207
piR-hsa-12759	CATGATACTGTAAACGCTTTCTGATG	DQ582536	chr5:85916357-85916383	26	no	11.497	35.927	16.309	27.97	31.644	21.111	7.06	34.718	17.377	35.031	28.353	35.944	30.623	13.055	13.538	18.949	31.69	23.779	7.214	12.038	32.984	30.131	19.521	27.843	31.953	27.2	22.416	30.956	31.811	46.308
piR-hsa-12789	CATTGATCATCGACACTTCGAACGCACTTG	DQ582566	chrY:10037844-10037874	30	no	649.925	427.263	327.276	343.434	531.989	658.839	769.957	502.748	719.05	561.606	1,353.57	548.547	710.314	778.181	521.89	1,942.4	9,437.32	53,174.2	3,070.31	10,170.4	1,537.94	1,334.33	1,062.32	1,145.86	2,045.55	1,445.82	10,802.7	12,057.7	2,354.18	1,971.51
piR-hsa-12790	CATTGGTGGTTCAGTGGTAGAATTCTCGC	DQ582567	multiple	29	no	3.484	1.738	4.591	2.478	1.267	0.957	8.802	3.694	3.347	7.407	13.982	13.211	22.968	7.946	17.483	62.677	30.172	70.182	40.7	27.137	10.379	84.781	21.096	3.725	6.874	9.848	1.461	2.642	5.888	4.622
piR-hsa-1280	AGCGTTGGTGGTATAGTGGTGAGCATA	DQ571029	chr19:58472362-58472389	27	no	0.523	0.129	0.343	0.303	0.115	0.128	2.323	0.497	0.443	1.337	2.719	3.865	6.722	3.86	5.29	2.915	1.849	1.8	2.382	2.762	0.94	2.068	1.553	0.98	2.617	4.338	0.535	0.574	2.345	0.745
piR-hsa-1281	AGCGTTGGTGGTATAGTGGTGAGCATAGC	DQ571030	chr19:58472362-58472391	29	no	0.61	0.129	0.343	0.354	0.115	0.128	2.681	0.616	0.468	1.504	3.107	4.181	7.469	4.314	6.276	4.081	2.443	2.699	3.063	4.113	1.045	2.363	3.083	1.373	2.962	5.393	0.57	0.632	2.718	0.954
piR-hsa-1282	AGCGTTGGTGGTATAGTGGTGAGCATAGCTGC	DQ571031	chr19:58472362-58472394	32	no	0.784	0.193	0.343	0.405	0.115	0.128	2.77	0.639	0.541	1.615	3.884	4.533	9.15	5.222	6.904	6.122	3.631	5.913	5.581	6.184	1.672	3.249	4.503	1.373	3.336	6.214	0.57	0.689	3.011	1.044
piR-hsa-1336	AGGGGCCCGTGCCTTGGAAAGCGTCGC	DQ571333	multiple	27	no	4.442	3.606	3.632	2.63	1.767	2.232	64.833	3.102	15.186	10.972	3.107	2.178	8.403	12.714	5.11	4.664	3.301	1.157	5.989	11.227	3.518	16.543	3.461	4.118	2.473	3.517	2.495	2.01	11.083	6.471
piR-hsa-1359	ATCGAGGCTAGAGTCACGCTTGGGTATCGGCT	DQ571589	chr11:8705773-8705805	32	no	0.435	1.416	0.994	0.253	0.845	0.446	1.609	1.066	1.231	1.142	0.388	0.246	0.187	2.157	1.972	0.875	2.773	0.643	2.042	1.561	2.508	0	2.063	1.765	1.783	1.759	0.855	0.574	1.119	1.729
piR-hsa-1361	ATCGCTGTACGGCCTTGATGAAAGCA	DQ571591	chr16:89627858-89627884	26	no	0.784	0.901	0.651	0.556	0.499	0.51	0.581	0.474	0.689	0.947	0	0.351	0.187	0.908	2.152	1.166	1.585	0.771	1.089	1.501	0.418	0.591	0.843	1.176	1.294	0.352	0.641	1.493	1.678	1.372
piR-hsa-13633	TGCAATGGATGGTCGTGCGGAACTGC	DQ583324	chr19:55897738-55897764	26	no	0.523	0.064	0.582	0.303	0.154	0.255	6.792	0.355	0.517	1.782	0	0	0.187	0	0.538	0	1.585	0	0.408	0.21	0	0	0.577	0.196	0	0	0.036	0	0.266	0.805
piR-hsa-13770	TGCACTCCAGCCTGGGCAACAAGAGTGT	DQ583490	multiple	28	no	0.348	0.901	0.685	1.871	1.882	1.403	5.362	2.084	1.206	2.423	0.388	0.914	0.747	0.114	0.538	0.146	0.924	0.129	0.544	0.57	0.488	1.477	0.932	0.196	0.633	0.821	1.354	1.608	0.906	1.64
piR-hsa-13771	TGCACTCCAGCCTGGGTGACAGAGTGTC	DQ583491	multiple	28	no	1.481	2.769	1.199	3.389	2.266	1.722	11.841	3.316	2.978	4.622	1.554	2.635	2.614	0.454	1.166	1.312	2.971	1.928	0.544	2.492	0.975	1.772	2.241	0.784	1.611	1.524	2.067	1.493	2.451	4.413
piR-hsa-14419	TGCCAATGATGGTTAAGAATTTCTTCACCTGA	DQ584197	chr9:136217701-136217733	32	no	0.174	0.322	0.308	0.101	0.077	0.064	1.474	0.189	0.246	1.476	0.388	0.141	0.187	0.114	0.628	2.624	9.309	24.165	1.225	18.462	1.393	0.886	1.154	1.373	2.646	3.4	2.245	11.659	3.464	2.236
piR-hsa-14647	TGCTATCTGAGAGATGGTGATGACATTA	DQ585617	chr9:136216273-136216301	28	no	9.581	6.889	5.619	14.314	5.837	4.911	3.664	4.121	7.63	7.769	15.536	13.281	8.216	3.292	9.952	10.495	8.715	5.656	4.832	11.677	10.344	5.613	15.573	18.627	20.42	8.793	18.709	20.906	14.12	7.932
piR-hsa-15022	TGCCCCCATGTCTAACAACATGGCTTTCT	DQ584697	multiple	29	no	0.087	0.322	0.445	0.051	0.269	0.064	0.447	0.568	0.492	0.808	3.107	3.233	2.427	0.454	1.793	0	0.528	0.771	2.79	0.69	0.627	0.591	0.754	0.392	0.058	0.234	0.321	0.345	0.746	2.535
piR-hsa-15023	TGCCCCCATGTCTAACAACATGGCTTTCTCA	DQ584698	multiple	31	no	0.523	0.579	1.096	0.354	0.768	0.128	1.34	1.018	0.591	2.311	3.107	3.233	2.614	0.908	3.048	0.437	0.99	0.771	4.764	1.141	0.906	0.886	1.109	0.588	0.259	0.234	0.606	0.402	1.119	3.399
piR-hsa-15024	TGCCCCCATGTCTAACAACATGGCTTTGA	DQ584699	chr8:68497708-68497734	29	no	0.087	0.322	0.411	0.051	0.269	0.064	0.402	0.568	0.492	0.752	3.107	3.092	2.241	0.341	1.614	0	0.396	0.771	1.974	0.66	0.522	0.591	0.71	0.196	0.058	0.117	0.321	0.345	0.719	2.535
piR-hsa-15215	TGCCTAGTGGGCCACTTTTGGTAAGCAGAA	DQ584904	chr6:133594072-133594102	30	no	3.397	1.996	3.563	1.669	1.882	1.977	10.187	1.516	3.101	3.397	2.33	1.827	3.361	3.292	2.152	1.895	2.773	1.671	2.11	4.653	1.672	2.954	1.664	1.569	1.467	1.524	0.855	2.01	3.57	2.594
piR-hsa-15404	TGCCTGTAATCCCAGCACTTTGGGAGGCC	DQ585093	multiple	29	no	0.61	1.095	0.685	0.961	0.499	0.319	11.438	1.208	1.551	2.785	0.388	0.562	0.373	0.227	0.717	0.437	1.188	0.386	0.476	0.931	0.209	1.477	0.754	0.392	0.403	1.055	0.57	0.287	0.773	1.64
piR-hsa-15405	TGCCTGTAATCCCAGCACTTTGGGAGGCCG	DQ585094	multiple	30	no	0.61	1.095	0.685	0.961	0.499	0.319	11.751	1.208	1.674	2.868	0.388	0.562	0.56	0.227	0.717	0.583	1.32	0.386	0.476	0.931	0.209	1.477	0.754	0.392	0.403	1.055	0.606	0.287	0.826	1.64
piR-hsa-15406	TGCCTGTAATCCCAGCTACTCAGGAGGCTG	DQ585095	multiple	30	no	0.348	0.901	0.171	0.809	0.307	0.893	7.819	1.089	0.788	2.2	0	0.738	1.12	0.341	0.179	0	1.254	0.129	0.272	0.6	0.279	0.886	0.466	0	0.259	0.234	0.855	0.345	0.639	0.895
piR-hsa-1580	AGGCCGTGATCGTATAGTGGTTAGTACTC	DQ571243	chr11:109473921-109473950	29	no	3.658	2.769	3.186	3.844	1.536	1.02	10.679	4.5	3.347	6.154	5.826	7.379	9.523	6.13	12.821	6.851	6.602	3.471	3.063	6.484	2.055	2.068	6.056	4.706	2.876	5.745	1.354	2.814	7.487	4.86
piR-hsa-1593	AGGCTCGTTGGTCTAGTGGTATGATTCTCG	DQ571256	multiple	30	no	5.836	3.734	1.371	5.007	1.536	1.276	4.692	2.866	2.437	4.567	10.098	16.76	14.565	2.838	3.048	5.976	2.641	22.494	1.021	4.923	3.378	2.363	3.549	4.314	11.188	12.193	1.497	6.835	14.84	3.012
piR-hsa-16750	TGGAAAGGATGAAGAGCTGACTGATGGAA	DQ586430	chr17:7809612-7809638	29	no	2.265	1.159	1.302	1.366	2.035	1.594	2.368	2.155	2.683	1.699	2.33	2.389	2.054	1.135	4.393	2.624	2.773	1.8	1.906	3.482	2.159	3.545	3.682	1.961	2.934	2.814	2.851	2.699	2.398	4.055
piR-hsa-1731	AGGTTAGTTTTACCCTACTGATGATGTGTT	DQ571408	chr4:76807192-76807222	30	no	1.916	1.352	1.953	0.86	1.382	1.276	4.647	1.326	2.141	3.898	5.049	2.741	2.801	5.108	2.241	3.79	2.971	1.928	5.717	7.625	3.204	2.954	2.085	3.921	2.215	3.517	2.031	1.436	4.343	2.564
piR-hsa-1742	AGTAAGTGAAGATAAAGTGTGTCTGAGG	DQ571419	chr1:45244099-45244127	28	no	5.139	4.121	6.99	4.502	5.76	2.105	3.843	7.436	7.581	4.845	10.098	9.346	6.349	3.973	10.669	9.766	10.431	5.013	3.675	7.114	6.861	7.09	6.522	8.823	13.086	6.214	10.37	10.97	7.247	6.5
piR-hsa-17444	TGGAGGTGATGAACTGTCTGAGCCTGACC	DQ587153	chr20:2637584-2637613	29	no	52.868	51.508	48.893	45.774	46.121	34.122	31.233	84.498	73.421	54.328	182.547	202.736	248.348	41.208	123.278	101.449	156.602	120.311	76.567	70.995	133.92	153.314	156.482	89.018	124.187	84.882	122.163	115.498	84.137	149.063
piR-hsa-1748	AGTAGAGACAGGGTTTCACCATGTTGGCCA	DQ571425	multiple	30	no	0.871	0.193	0.24	0.506	0.653	0.128	8.624	0.734	0.985	2.673	0.777	0.738	0.187	0.454	0.269	0	1.254	0.257	1.021	0.991	0.418	0	0.754	0.196	0.23	0.821	0.107	0.459	0.373	1.193
piR-hsa-18052	TGGCCAAACGTACCAAGAAAGTCGGGAT	DQ587776	multiple	28	no	0	6.632	2.398	0.202	5.261	1.531	0.67	2.131	0.32	1.504	0	0.105	0	2.384	0.628	1.166	0.462	0	0.953	0.66	0.104	0	0.288	0	0.144	0.938	0.178	0.115	0.879	1.491
piR-hsa-18071	TGGCCAAGGATGAGAACTCTAATCTGAAA	DQ587795	chr7:22896232-22896258	29	no	4.442	2.511	2.227	3.642	2.189	2.232	5.719	2.321	3.84	3.174	6.991	10.435	11.764	1.362	2.779	6.997	5.48	9.512	3.335	7.565	6.478	6.203	10.582	8.235	13.661	5.159	10.691	10.625	8.739	3.101
piR-hsa-182	ACAGCAGTTGAACATGGGTCAGTCGGTCC	DQ570326	multiple	29	no	14.023	16.74	32.138	14.011	10.983	8.483	198.789	17.099	45.165	24.421	30.295	18.06	224.074	36.894	26	18.512	28.389	20.952	23.072	33.501	19.017	156.859	16.194	16.862	14.84	22.393	13.257	11.774	22.193	32.234
piR-hsa-1823	AGTTCGTGATGGATTTGCTTTTTTCTGATT	DQ571500	chr2:207026644-207026674	30	no	60.882	5.086	33.372	12.392	14.785	7.143	2.413	23.635	12.159	6.098	77.291	34.047	54.338	8.06	138.609	36.732	21.457	31.106	13.816	9.306	26.714	59.081	23.026	28.039	39.632	25.91	39.307	36.068	16.838	30.564
piR-hsa-1834	ATAACTGACGAAGACTACTCCTGTCTGATT	DQ571511	chr17:16343390-16343420	30	no	1.655	1.61	1.816	2.225	1.92	0.765	2.681	2.416	3.2	4.149	5.049	5.692	3.174	4.087	2.779	3.061	4.754	4.37	3.403	2.882	4.284	4.431	2.507	4.314	3.336	3.166	3.029	3.216	4.636	4.592
piR-hsa-1847	ATAGGGTTTACGACCTCGATGTTGGATC	DQ571524	multiple	28	no	1.916	0.644	1.747	0.961	4.263	0.638	1.832	5.589	2.954	3.536	2.719	1.054	2.801	4.995	8.517	0.437	1.981	0.771	53.019	1.801	0.592	3.249	0.488	0	0.633	1.055	0.285	0.287	0.533	1.431
piR-hsa-1848	ATAGGTTTGGTCCTAGCCTTTCTATT	DQ571525	multiple	26	no	1.481	1.481	0.857	0.556	0.614	0.51	3.53	0.876	1.083	1.615	0.777	1.3	0.56	2.157	2.062	1.02	1.188	0.514	2.246	1.921	0	0.591	1.176	0.98	1.093	1.172	1.639	0.861	1.465	2.356
piR-hsa-1849	ATAGGTTTGGTCCTAGCCTTTCTATTAGCTCT	DQ571526	multiple	32	no	1.481	1.481	0.857	0.556	0.614	0.51	3.53	0.876	1.083	1.615	0.777	1.3	0.56	2.157	2.062	1.312	1.386	1.157	2.518	2.251	0	0.591	1.331	0.98	1.122	1.172	1.675	0.861	1.465	2.385
piR-hsa-1861	ATCAATGATGAGTACCCTGGGGTGTCT	DQ571538	chr14:101411988-101412015	27	no	1.481	1.095	1.165	1.163	0.768	0.446	5.272	1.729	1.501	1.671	0	0	0	1.135	1.524	0.292	0.132	0	1.293	0.48	0.174	0	0.244	0.392	0.46	0.117	0.463	0.459	0.639	0.835
piR-hsa-18709	TGGTGGTTCAGTGGTAGAATTCTCGCCTG	DQ590386	multiple	29	no	12.455	5.666	12.163	5.867	1.843	1.722	15.102	7.365	7.827	10.721	7.768	12.579	18.113	5.676	11.745	3.352	7.989	9.126	5.853	5.403	0.906	5.613	3.083	2.941	6.529	8.676	1.14	2.699	5.941	3.876
piR-hsa-1872	ATCAGACCCCAGAAAAGGTGTTGGTTGA	DQ571549	multiple	28	no	2.526	1.932	3.289	1.871	1.882	1.339	9.562	2.558	1.452	4.01	6.214	2.495	2.614	5.335	2.421	4.664	3.631	2.442	4.356	6.124	2.752	5.317	3.372	5.686	2.79	4.455	2.352	2.987	3.996	3.34
piR-hsa-1873	ATCAGACCCCAGAAAAGGTGTTGGTTGAT	DQ571550	multiple	29	no	3.484	2.769	3.735	2.276	2.343	1.722	12.109	3.244	1.821	4.957	8.156	3.549	3.174	5.903	3.676	7.142	5.15	4.627	5.717	8.135	3.901	7.09	4.437	6.078	4.113	5.393	3.243	3.561	5.968	4.532
piR-hsa-18905	TGGGAATGCAGCCCAAAGCGGGTGGTA	DQ588594	chr11:85195039-85195066	27	no	4.877	1.738	1.268	3.338	0.768	0.829	21.224	1.018	19.592	7.24	0.388	0.316	0.373	3.179	1.255	0.729	1.452	0.257	1.974	7.955	0.766	0.591	0.732	1.176	0.374	0.469	0.214	0.172	6.208	3.817
piR-hsa-1944	ATGCAGTGTGGAACACAATGAACTGAAC	DQ571650	chr10:70514965-70514993	28	no	372.953	134.566	154.97	161.045	101.69	115.185	34.271	138.185	244.803	181.029	561.624	444.79	445.16	185.378	1,078.39	227.969	341.461	211.83	237.256	151.835	399.044	202.351	467.892	292.347	345.987	237.765	347.636	339.831	320.082	529.069
piR-hsa-19620	TGGGGGGGCCCAAGTCCTTCTGATCGAGG	DQ589338	multiple	29	no	0.784	1.545	1.233	1.113	2.074	2.551	3.932	2.297	2.412	2.59	12.429	7.765	7.096	12.828	3.317	3.498	4.291	2.956	6.261	6.274	3.762	4.431	5.302	5.098	6.385	6.566	6.486	5.858	4.955	4.145
piR-hsa-20266	TGGTCGTGGTTGTAGTCCGTGCGAGAA	DQ590013	multiple	27	no	1.306	0.451	0.548	0.405	0.653	0.191	1.34	1.824	0.64	2.645	6.991	7.554	12.511	22.023	15.69	2.769	2.905	3.085	60.437	3.993	3.378	2.363	2.64	0.588	0.633	0.586	1.14	0.747	1.892	3.847
piR-hsa-20613	TGGTGTATGTGCTTGGCTGAGGAGCCAATGG	DQ590404	chr7:48672370-48672401	31	no	5.226	4.636	9.525	2.731	3.187	2.232	12.868	3.15	5.538	6.182	7.38	4.041	22.594	6.244	6.276	4.664	5.48	3.728	8.439	5.493	4.493	31.608	3.882	6.274	4.889	7.152	2.708	2.814	6.607	6.143
piR-hsa-20664	TGGTGTGATCTCGGCTCACTGCAACCTCCT	DQ590455	multiple	30	no	0.348	0.451	0.343	0.405	0.461	0.574	8.266	0.45	1.452	1.838	0	0.457	0	1.135	0.448	0.437	1.056	0.9	0.204	0.78	0.383	0	0.355	0.588	0.316	0	0.285	0.23	0.799	1.073
piR-hsa-20757	TGGTTCAGTGGTAGAATTCTCGCCTCC	DQ590548	multiple	27	no	13.152	5.923	12.746	5.968	1.882	1.977	15.013	7.128	7.802	10.777	7.768	18.095	20.353	5.449	11.566	3.061	5.084	8.612	4.696	4.053	1.115	10.339	2.906	2.745	6.126	8.09	1.247	2.584	6.101	3.727
piR-hsa-2106	ATTGGTGGTTCAGTGGTAGAATTCTCGCC	DQ571812	multiple	29	no	5.836	2.253	5.037	3.338	1.19	1.084	10.947	4.097	3.79	8.048	8.545	12.508	14.938	4.541	13.18	2.915	7.989	5.656	4.288	6.034	0.697	5.613	2.95	2.941	4.63	5.862	0.927	1.723	4.13	3.399
piR-hsa-2107	ATTGGTGGTTCAGTGGTAGAATTCTCGCCTG	DQ571813	multiple	31	no	13.065	5.859	12.711	6.019	1.997	1.85	16.398	7.862	8.319	12.085	10.875	15.671	20.914	6.698	16.407	4.081	12.412	9.897	6.806	9.516	1.08	6.794	4.348	3.529	6.759	8.91	1.283	2.814	6.554	4.711
piR-hsa-21126	TGTAGTCGTGGCCGAGTGGTTAAGGC	DQ590830	multiple	26	no	14.894	11.074	8.189	11.836	4.685	2.998	15.505	12.03	10.461	16.764	27.576	55.902	50.977	30.31	26.269	36.294	17.892	50.901	19.057	17.501	8.986	18.02	14.131	14.313	21.513	37.4	5.809	18.551	31.625	15.625
piR-hsa-2117	ATTTGGTGTATGTGCTTGGCTGAGGAGCCAA	DQ571823	chr7:48672367-48672398	31	no	5.313	4.893	10.382	2.984	3.341	2.487	14.656	3.647	5.563	6.21	4.272	4.111	30.437	7.265	5.29	5.976	5.744	3.856	8.916	6.004	4.493	39.584	4.104	6.274	5.091	6.917	2.993	3.274	8.099	7.544
piR-hsa-21353	TGTCCATGATGTTCCGCAACTACCTACA	DQ591074	chr19:49994163-49994191	28	no	0.174	0.193	0.034	0.405	0.115	0.064	1.877	0.237	0.517	1.754	0.388	0.562	0.747	0.341	0.448	0.437	6.272	13.111	1.77	12.068	0.94	0.591	1.486	0.392	0.518	0	0.641	0.861	1.465	0.775
piR-hsa-2138	CAAAGTGATTGGTACCTCGTTGTCTGATG	DQ571858	chr17:27049638-27049667	29	no	8.71	12.298	17.474	16.54	15.054	8.61	2.726	20.674	12.085	9.913	20.585	17.357	20.54	4.087	13.807	16.179	20.863	16.581	4.9	9.546	21.002	20.383	16.66	18.235	33.736	16.765	31.111	35.494	13.215	16.43
piR-hsa-2153	CAACAAGTACCGTAAGGGAAAGTTGA	DQ571873	chr11:85195106-85195132	26	no	1.306	1.352	0.754	0.556	0.538	0.574	2.86	0.474	0.517	1.281	3.884	1.37	1.12	6.471	1.076	3.061	1.056	1.414	3.811	4.683	1.637	0.295	1.863	0.98	0.748	1.524	1.319	0.804	2.345	1.372
piR-hsa-2154	CAACAATAGGGTTTACGACCTCGATGTTGG	DQ571874	chrM:2968-2998	30	no	4.268	4.121	2.844	3.945	6.989	1.977	1.564	6.584	5.12	8.159	16.313	8.468	17.552	34.056	40.435	10.057	27.465	15.296	1,109.31	20.713	8.046	76.509	8.452	4.706	6.155	7.034	4.17	5.973	10.55	31.22
piR-hsa-2155	CAACAATAGGGTTTACGACCTCGATGTTGGA	DQ571875	chrM:2968-2999	31	no	4.529	4.314	3.118	4.148	7.412	2.041	1.921	7.176	5.44	8.41	16.313	8.679	17.739	34.283	41.69	10.057	27.663	15.553	1,113.12	21.103	8.15	76.509	8.585	4.706	6.356	7.269	4.276	5.973	10.63	31.459
piR-hsa-21622	TGTGAATCTGACAACAGAGGCTTACGACCCC	DQ591357	chrM:12167-12198	31	no	0.697	1.03	2.638	1.264	1.882	0.383	4.289	2.794	1.329	5.82	1.554	0.597	1.307	5.676	4.483	25.508	28.455	2.828	69.353	10.507	22.326	5.613	9.339	10.784	7.363	18.407	4.633	1.895	32.45	17.503
piR-hsa-22547	TGTTGCCCAGGCTGGAGTGCAGTAGCGCGA	DQ592313	multiple	30	no	0.261	0.258	0.72	0.354	0.154	0.383	5.496	0.639	0.714	1.337	0.388	0.457	0	0.454	0.179	1.02	0.858	0	0.749	1.051	0.662	0.295	0.333	0.392	0.46	0.703	0.321	0.459	0.559	0.835
piR-hsa-22905	CGGTGAATACAGGTCTGGAAGTCTGAGG	DQ593398	chr14:101416208-101416236	28	yes	233.858	316.455	294.453	587.328	164.362	155.749	124.126	212.95	315.172	245.549	85.836	38.544	41.827	143.149	241.355	215.434	200.77	23.008	76.227	196.173	128.278	29.836	219.838	212.74	188.984	158.979	207.121	224.563	290.696	222.118
piR-hsa-23209	CCCCCCACTGCTAAATTTGACTGGCTA	DQ592931	chr6:80451643-80451670	27	no	8.884	25.819	17.029	37.024	12.903	4.783	40.66	23.137	11.224	26.621	66.028	62.613	94.111	6.244	9.593	48.83	28.191	66.84	27.36	86.634	17.206	70.306	35.56	13.725	33.046	24.269	17.854	45.2	37.806	44.966
piR-hsa-23210	CCCCCCACTGCTAAATTTGACTGGTT	DQ592932	multiple	26	no	7.229	22.149	15.521	34.495	11.137	3.572	38.382	21.03	9.082	23.196	38.84	48.523	79.173	5.108	7.71	40.667	21.391	59.77	22.256	77.269	13.096	62.33	22.76	11.764	27.811	20.4	13.684	36.47	28.667	36.14
piR-hsa-23231	CCCCTGGTGGTCTAGTGGTTAGGATTCGGC	DQ592953	chr2:206218953-206218983	30	no	0.435	0.193	0.137	0	0.192	0.064	4.602	1.184	0.861	1.086	22.916	19.852	82.16	16.801	42.407	21.864	19.08	22.108	19.533	18.432	5.747	57.604	10.692	7.255	6.931	28.841	6.094	3.274	9.565	4.89
piR-hsa-23247	CCCGCGCAGGTTCGTATCCTGCCGACTACGC	DQ592969	multiple	31	no	1.916	7.855	2.604	8.346	1.575	0.957	9.696	1.989	2.24	21.163	0.777	0.386	0.934	1.022	3.138	3.352	5.348	0.386	2.518	9.156	0.592	0.886	7.742	0.98	0.173	1.055	0.356	0.632	5.915	6.62
piR-hsa-23248	CCCGGCCCGGACACGGACAGGATTGACAGATT	DQ592970	chrY:10036118-10036150	32	no	52.085	35.798	71.472	29.235	22.12	14.414	564.555	32.373	62.616	55.526	23.304	22.382	53.964	89.567	41.332	59.033	71.699	30.721	89.703	142.199	31.416	58.785	39.708	71.371	31.55	56.276	29.115	24.466	63.782	39.241
piR-hsa-23317	CCGCCTGGGAATACCGGGTGCTGTAGGCTTA	DQ593039	chr6:4428286-4428317	31	no	16.026	12.877	6.441	10.824	8.41	19.006	17.113	13.096	22.816	18.407	38.063	43.92	55.085	50.743	37.297	27.403	35.519	26.093	34.098	36.803	25.112	34.562	27.774	13.333	14.697	10.552	23.378	16.139	23.952	38.347
piR-hsa-23326	CCGGCCCGGACACGGACAGGATTGACAGAT	DQ593048	chrY:10036119-10036149	30	no	48.775	33.094	68.114	27.819	20.468	13.33	542.839	29.958	57.029	50.82	19.42	19.395	36.972	81.394	34.876	51.016	60.739	25.193	75.07	119.325	26.61	41.061	35.338	54.901	26.661	43.262	23.627	21.078	53.764	32.592
piR-hsa-23327	CCGGCTAGCTCAGTCGGTAGAGCATGAGA	DQ593049	multiple	29	no	0.348	0.129	0.137	0.202	0.269	0.128	1.474	0.592	0.222	0.78	1.554	1.897	1.681	0.795	0.897	0.583	0.594	1.542	0.408	0.48	0.557	1.182	0.421	0	0.144	0.586	0.036	0.172	0.559	0.477
piR-hsa-23387	CCTCCCAAAGTGCTGGGATTACAGGCGTGAG	DQ593109	multiple	31	no	1.132	0.773	0.377	0.708	0.768	0.765	3.977	1.208	0.788	1.225	0.388	4.146	1.494	0.681	0.628	0.292	0.858	0.9	0.613	0.901	0.94	1.477	0.466	0.588	0.316	0.938	0.499	0.459	0.586	1.312
piR-hsa-23533	CGCACGTGTTAGGACCCGAAAGATGGTGAAC	DQ593270	multiple	31	no	148.241	81.512	142.018	73.998	56.644	68.945	88.917	69.555	163.382	92.728	46.219	35.909	86.642	62.436	46.532	33.088	31.426	35.348	40.972	55.055	38.522	64.102	30.413	26.666	26.316	48.069	19.173	22.227	58.667	56.118
piR-hsa-23538	CGCAGAGTCGCGCAGCGGAAGCGTGCTGGGCC	DQ593275	multiple	32	no	0	0.129	0.343	0.354	0.115	0.255	1.743	0.355	0.64	0.557	0	1.405	1.867	0.568	0.269	0.146	0.396	0.643	0.408	1.531	0.244	0.295	0.444	0.392	0.46	0.821	0.143	0.115	0.48	0.417
piR-hsa-23566	CGCGGGTTCGATCCCCGTACGGGCCACC	DQ593303	multiple	28	no	0.174	1.223	3.769	1.062	0.422	1.02	2.502	0.45	0.738	1.309	0.777	0.105	0.187	0.568	0.448	2.041	0.792	0.257	0.681	3.032	1.254	0	1.176	1.373	0.575	1.993	0.998	1.264	3.703	1.103
piR-hsa-23574	CGCTGGTTCGATTCCGGCTCGAAGGAC	DQ593311	chr2:27273712-27273739	27	no	1.394	1.416	3.563	2.276	0.307	0.319	0.849	0.568	0.738	1.197	0.777	0.351	0.747	0.568	0.897	1.603	1.386	0.257	0.408	1.411	0.627	0.591	1.02	1.373	0.633	0.586	0.178	0.402	1.572	0.805
piR-hsa-23617	CGGCGGTGGCGGCGGCGGCGGCGGGACC	DQ593354	chr9:77113732-77113760	28	no	0.697	0.451	1.576	2.023	0.307	0.191	8.4	0.45	1.575	4.706	0.388	0.141	1.494	0.227	0.09	0.437	0.726	1.285	0.544	1.141	0.244	1.772	0.71	0.784	0.92	0.586	0.321	0.574	0.24	0.686
piR-hsa-23619	CGGCTAGCTCAGTCGGTAGAGCATGAGACT	DQ593356	multiple	30	no	0.348	0.258	0.206	0.202	0.038	0.064	2.323	0.474	0.246	0.947	1.554	1.476	1.681	0.795	1.883	0.437	0.792	1.542	0.885	0.75	0.453	1.477	0.377	0	0.288	0.703	0.036	0.23	0.586	0.477
piR-hsa-23637	CGGGAGGCCCGGGTTCGGTTCCCGGCCAATGC	DQ593374	multiple	32	no	3.223	4.443	1.747	3.996	1.882	1.722	27.39	3.268	5.883	24.366	1.554	0.843	0.56	1.93	4.304	5.247	16.043	0.514	7.214	18.432	0.697	0.591	20.187	2.745	1.237	0.938	0.249	0.345	8.286	12.017
piR-hsa-23638	CGGGAGGCCCGGGTTCGTTTCCCGGCCAATG	DQ593375	multiple	31	no	6.881	8.563	5.413	11.583	4.071	3.38	73.77	8.052	15.285	51.293	3.884	3.373	4.108	8.741	26.449	46.06	48.459	3.213	26.203	60.188	2.856	1.182	57.278	9.412	2.215	2.579	1.319	1.378	29.999	38.824
piR-hsa-23662	CGTCCATGATGTTCCGCAACTACCTAC	DQ593414	chr19:49994163-49994190	27	no	26.391	14.294	14.425	24.986	6.413	4.273	132.124	17.856	40.809	105.788	8.156	10.892	13.818	12.714	17.931	23.467	184.727	456.438	30.355	440.437	8.568	18.02	38.888	18.039	10.498	7.269	11.261	17.058	60.452	37.512
piR-hsa-23663	CGTCCATGATGTTCCGCAACTACCTACA	DQ593415	chr19:49994163-49994191	28	no	26.826	14.487	14.425	25.138	6.452	4.273	133.733	17.975	41.35	106.652	8.545	11.56	14.191	13.168	18.828	24.488	195.554	490.115	32.873	469.495	9.195	19.497	40.13	18.235	10.843	7.972	11.725	18.034	62.876	39.748
piR-hsa-23884	CTCTACTGAACTGCCATGAGGAAACTGCC	DQ593636	chr6:133137965-133137994	29	no	3.048	2.897	2.741	3.945	3.187	2.998	2.994	3.173	5.07	6.433	21.362	8.995	6.535	1.589	4.483	12.39	67.54	23.651	10.277	39.835	18.738	42.243	29.837	26.862	61.461	46.896	98.357	99.876	61.73	24.66
piR-hsa-24016	CTGCGTGTTCAAGTCACGTCGGGGTCAC	DQ593768	multiple	28	no	0.348	0.901	1.405	0.86	0.307	0.064	6.926	0.616	1.231	1.392	0	0.035	0.187	0.114	0.269	0.437	1.518	0	0.408	1.291	0.209	0	1.131	0.784	0.23	0.234	0.143	0.057	1.625	0.686
piR-hsa-24085	CTGGGAATGCAGCCCAAAGCGGGTGGTAA	DQ593837	chr11:85195038-85195067	29	no	4.877	1.738	1.268	3.338	0.768	0.829	21.268	1.042	19.715	7.268	0.388	0.316	0.373	3.179	1.255	0.729	1.518	0.257	1.974	7.955	0.766	0.591	0.732	1.176	0.374	0.469	0.214	0.172	6.261	3.847
piR-hsa-24143	CTTAGGTCGCTGGTTCGATTCCGGCT	DQ593909	multiple	26	no	0.174	0.773	0.274	1.113	0.192	0.128	0.268	0.497	0.689	1.504	0	0.035	0	0.114	0	0.146	0.726	0.129	0.544	0.841	0.07	0	1.264	0	0	0	0.036	0	1.066	1.431
piR-hsa-24672	TTCCCTGGTGGTCTAGTGGTTAGGATTCGGC	DQ594453	multiple	31	no	1.829	1.867	1.371	0.86	0.653	0.446	8.802	2.202	1.821	2.673	12.04	11.982	33.238	9.195	17.842	25.508	23.173	28.278	24.365	22.394	6.931	69.42	12.689	7.059	7.564	35.407	8.945	4.824	11.163	6.5
piR-hsa-24680	TTCCGGGTTCGAGTCCCGGCGGAGTCGCC	DQ594461	multiple	29	no	1.132	2.447	2.261	6.676	0.998	0.957	8.177	3.576	4.873	30.882	0.388	0.105	0	0.568	0.628	2.041	6.8	0.129	1.565	7.955	0.731	0	10.87	0.98	0.345	0.352	0.535	0.402	10.817	6.978
piR-hsa-24775	TTCGATGAAGAGATGATGACGAGTCTGACT	DQ594556	chr11:75111435-75111465	30	no	0.087	0	0.069	0.152	0.192	0.064	1.609	0.024	0.295	0.446	0.388	0.316	0.187	0.114	0	1.02	1.386	0.9	1.225	1.501	0.836	0.591	1.264	1.176	0.661	0.469	0.321	0.574	0.879	0.596
piR-hsa-25046	TTCTGGGTCGGGGTTTCGTACGTAGCA	DQ594740	chr12:127650507-127650534	27	no	0.435	0.966	0.891	0.455	0.346	0.191	2.904	0.497	1.058	0.696	1.165	0.878	3.361	0.568	0.448	0.875	1.056	0.643	0.613	0.931	0.801	4.726	0.865	0	0.374	0.117	1.425	0.574	0.613	0.417
piR-hsa-25313	TTGCAAGCAACACTCTGTGGCAGATGATC	DQ595023	chr14:103804181-103804210	29	no	3.223	1.416	2.33	3.288	1.344	1.658	5.138	2.463	4.75	5.04	0.777	1.651	1.867	2.27	4.572	1.603	2.707	1.542	2.314	3.392	5.712	1.772	3.438	4.314	5.637	7.503	2.78	1.551	3.25	2.147
piR-hsa-25779	TTGGTGGTTCAGTGGTAGAATTCTCGC	DQ595532	multiple	27	no	2.961	1.545	3.529	2.175	0.96	0.957	7.596	3.102	2.683	6.21	7.768	10.506	11.577	3.519	10.131	1.603	5.612	4.884	3.199	4.233	0.488	3.84	2.285	2.157	4.228	4.69	0.784	1.378	3.011	2.743
piR-hsa-25780	TTGGTGGTTCAGTGGTAGAATTCTCGCCT	DQ595533	multiple	29	no	12.368	5.73	12.266	5.817	1.92	1.786	15.594	7.46	7.802	11.389	9.322	15.038	19.42	6.244	14.704	3.498	10.96	9.126	6.125	8.225	0.975	6.499	3.793	3.137	6.644	8.441	1.247	2.757	6.101	4.204
piR-hsa-25781	TTGGTGGTTCAGTGGTAGAATTCTCGCCTG	DQ595534	multiple	30	no	12.542	5.795	12.369	5.968	1.959	1.85	15.996	7.744	8.024	11.501	10.098	15.39	20.353	6.471	14.704	3.498	11.488	9.64	6.33	8.675	1.01	6.499	3.993	3.137	6.73	8.676	1.283	2.814	6.261	4.294
piR-hsa-25782	TTGGTGGTTCAGTGGTAGAATTCTCGCCTGC	DQ595535	multiple	31	no	12.803	5.859	12.711	6.07	2.112	1.913	16.085	7.934	8.418	11.723	10.487	15.882	21.847	6.698	14.883	4.227	11.884	11.311	6.806	9.066	1.358	10.044	4.392	3.137	7.19	9.028	1.319	3.044	6.394	4.473
piR-hsa-25783	TTGGTGGTTCAGTGGTAGAATTCTCGCCTGCC	DQ595536	multiple	32	no	12.803	5.859	12.78	6.07	2.151	1.913	16.13	7.957	8.442	11.779	10.487	15.952	22.221	6.811	15.152	4.227	12.148	11.311	6.806	9.456	1.393	10.044	4.459	3.137	7.19	9.028	1.354	3.044	6.421	4.503
piR-hsa-25786	TTGGTGTATGTGCTTGGCTGAGGAGCC	DQ595539	chr7:48672369-48672396	27	no	4.355	4.249	9.011	2.529	2.803	2.168	12.109	3.079	4.726	5.096	4.272	2.741	22.968	5.562	4.393	3.644	3.433	2.571	5.717	4.203	3.309	28.95	2.95	4.706	3.25	4.338	2.031	2.068	4.982	4.622
piR-hsa-26039	TTTCTGTGTGGAATTTGAATATCTGAAA	DQ595807	chr17:74557241-74557269	28	no	31.965	18.157	32.241	28.072	32.45	18.113	32.484	30.526	41.793	38.261	143.319	71.854	72.264	34.397	121.395	156.984	108.605	32.135	55.197	82.672	100.727	62.33	173.275	219.407	170.923	137.289	142.547	150.532	149.038	130.128
piR-hsa-26131	TTTGGCAATGGTAGAACTCACACTGGTGAGGT	DQ595899	chr7:129410278-129410310	32	no	1.045	0.773	1.131	0.86	0.845	1.148	0.894	1.208	0.96	1.253	6.991	11.982	13.631	9.99	5.021	1.749	1.651	3.213	1.021	1.351	2.403	6.203	1.242	0.784	0.978	1.29	1.069	1.608	1.838	2.087
piR-hsa-26399	GAATGCAGCCCAAAGCGGGTGGTAAACT	DQ596183	chr11:85195042-85195070	28	no	4.442	1.867	1.233	3.288	0.768	1.02	21.626	1.113	20.331	7.212	0.388	0.246	0.373	3.406	1.255	0.729	1.651	0.257	2.042	8.585	0.697	0.295	0.643	1.176	0.259	0.469	0.214	0.23	6.341	3.817
piR-hsa-26441	GACAATGAATACGTGTCTGGAACTCTGAGG	DQ596225	chr14:101450249-101450279	30	yes	149.025	145.19	145.273	264.277	78.763	64.481	307.455	78.198	295.457	213.276	61.367	36.015	39.586	122.602	180.478	122.293	176.012	19.666	100.729	182.365	106.927	20.087	199.074	242.544	187.086	159.682	140.801	154.207	262.242	202.11
piR-hsa-26492	GACATCCCGATGGTGCAGCCGCTATTAAA	DQ596276	chrM:3003-3032	29	no	0	0.129	0.582	0.202	1.344	0.255	0.536	1.231	0.837	1.532	0	0.07	0.187	0.908	0.628	0.292	0.066	0	12.319	0.75	0.348	0	0.044	0	0.173	0.117	0.249	0	0.533	0.596
piR-hsa-26508	GACATTGGTGGTTCAGTGGTAGAATTCT	DQ596292	multiple	28	no	1.481	0.708	1.096	0.405	0.192	0.128	5.272	1.871	1.723	2.924	24.858	21.749	45.188	21.909	37.297	10.203	9.573	7.841	7.691	6.184	2.194	9.157	5.457	2.157	7.334	13.834	1.817	2.297	5.915	4.204
piR-hsa-26522	GACCAATGATGACCACTGGTGGCGTTTGAGT	DQ596306	chr14:101419687-101419718	31	yes	0.784	2.704	1.679	1.467	0.845	0.893	5.138	1.776	4.012	2.729	7.768	1.159	0.934	1.93	3.855	59.47	83.781	5.527	20.146	35.152	23.022	12.111	15.373	27.843	41.645	26.614	46.506	32.622	34.742	27.015
piR-hsa-26523	GACCAATGATGAGACAGTGTTTATGAA	DQ596307	chr14:101364258-101364285	27	yes	0.523	0.837	0.72	1.012	0.614	0.319	4.423	0.947	2.264	1.281	1.165	0.632	0.747	1.249	2.062	1.749	2.311	0.257	1.361	1.771	1.219	0	2.529	3.921	4.63	1.524	4.063	4.48	3.277	1.729
piR-hsa-26524	GACCAATGATGAGACAGTGTTTATGAAA	DQ596308	chr14:101364258-101364286	28	yes	0.523	0.901	0.72	1.062	0.614	0.319	4.423	0.971	2.264	1.309	1.165	0.668	0.934	1.249	2.062	1.749	2.377	0.257	1.361	1.891	1.358	0	2.64	4.314	4.832	1.524	4.419	4.652	3.357	1.849
piR-hsa-26525	GACCAATGATGAGACAGTGTTTATGAAC	DQ596309	chr14:101364258-101364286	28	no	1.655	2.511	2.124	2.681	1.306	0.765	5.853	3.079	4.898	2.924	6.214	1.616	1.307	3.065	6.635	10.64	7.262	1.285	4.356	6.544	4.598	0.591	9.694	15.098	15.07	5.628	11.76	12.865	9.724	5.546
piR-hsa-26526	GACCAATGATGAGATTGGAGGGTGTCTGAA	DQ596310	chr14:101409789-101409819	30	yes	5.923	6.181	8.531	6.221	7.028	3.444	13.047	10.373	10.781	6.655	8.933	2.354	5.602	14.644	22.504	27.257	22.843	3.599	16.743	26.357	17.345	5.613	22.694	31.372	16.336	20.752	17.569	16.426	19.396	22.93
piR-hsa-26527	GACCAATGATGAGATTGGAGGGTGTCTGAAT	DQ596311	chr14:101409789-101409820	31	yes	6.358	6.825	8.977	6.879	7.143	3.699	13.449	10.87	11.519	7.101	9.322	2.495	5.975	14.985	22.952	27.84	23.305	3.599	17.355	27.227	18.007	5.613	23.426	31.96	16.71	21.69	17.89	16.656	20.142	23.706
piR-hsa-26529	GACCAATGATGAGTATTCTGGGGTGTCTGA	DQ596313	chr14:101396257-101396287	30	yes	0.784	0.773	0.343	1.113	0.346	0.319	2.055	0.592	1.083	0.724	0.388	0.246	0.56	1.022	0.538	1.749	1.585	0.386	1.157	2.612	0.871	0.295	1.22	2.157	1.668	1.172	1.354	1.378	1.892	1.342
piR-hsa-26530	GACCAATGATGAGTATTCTGGGGTGTCTGAA	DQ596314	chr14:101396257-101396288	31	yes	0.784	0.773	0.343	1.113	0.346	0.319	2.055	0.592	1.083	0.724	0.388	0.246	0.56	1.022	0.538	1.749	1.585	0.386	1.157	2.612	0.871	0.295	1.22	2.157	1.668	1.172	1.354	1.378	1.892	1.342
piR-hsa-26543	GACCAGCCTGGCCAACATGGTGAAACCCCGCC	DQ596327	multiple	32	no	6.097	5.28	3.7	7.486	3.495	4.783	57.193	6.584	9.082	11.695	4.272	9.803	6.535	3.406	3.586	0.729	7.592	6.427	2.178	6.844	4.493	4.431	3.86	5.882	7.19	9.262	2.103	3.216	5.408	8.588
piR-hsa-26570	GACCTATGATGATGACTGGTGGCGTATGAGT	DQ596354	chr14:101416171-101416202	31	yes	4.965	6.889	8.771	6.98	4.685	3.38	9.607	7.413	8.664	7.045	5.049	1.546	2.241	3.973	8.428	29.152	25.418	3.985	8.984	35.302	13.688	4.726	14.597	28.431	32.125	19.931	24.482	32.22	28.88	17.712
piR-hsa-26589	GACGAGGTGGCCGAGTGGTTAAGGCAATGG	DQ596373	multiple	30	no	56.265	44.748	40.67	30.247	20.66	11.225	483.457	46.606	69.557	94.316	72.242	52.669	86.455	115.904	107.498	174.038	122.865	103.602	205.2	188.518	45.174	121.706	118.016	236.661	268.708	823.501	23.485	63.865	301.326	100.101
piR-hsa-26590	GACGAGGTGGCCGAGTGGTTAAGGCAATGGA	DQ596374	multiple	31	no	56.265	44.748	40.67	30.247	20.66	11.225	484.172	46.606	69.582	94.455	72.242	52.739	86.642	115.904	107.498	174.184	122.931	103.73	205.541	188.699	45.279	121.706	118.149	236.661	268.88	824.087	23.485	63.865	301.566	100.16
piR-hsa-26591	GACGAGGTGGCCGAGTGGTTAAGGCTATGG	DQ596375	multiple	30	no	107.653	75.846	87.575	40.109	41.551	16.2	474.789	96.978	106.28	130.21	308	107.025	350.676	341.469	280.983	729.385	501.628	565.438	858.37	400.902	143.916	918.407	391.36	966.057	694.505	2,436.5	100.389	299.226	1,170.16	396.198
piR-hsa-26592	GACGAGGTGGCCGAGTGGTTAAGGCTATGGA	DQ596376	multiple	31	no	108.089	76.426	87.849	40.514	41.935	16.455	477.47	97.476	106.723	130.767	309.554	107.517	351.422	341.696	281.611	729.677	502.156	566.466	858.983	401.682	144.056	918.407	392.291	967.43	695.598	2,437.91	100.531	299.628	1,171.55	396.914
piR-hsa-26593	GACGAGGTGGCCGAGTGGTTAAGGCTATGGAC	DQ596377	multiple	32	no	108.089	76.426	87.884	40.565	41.935	16.455	477.47	97.476	106.747	130.795	310.33	107.517	351.609	341.696	281.611	729.677	502.156	566.466	858.983	401.742	144.056	918.407	392.313	967.43	695.655	2,437.91	100.531	299.857	1,171.63	396.944
piR-hsa-26594	GACGAGGTGGCCGAGTGGTTAAGGCTATGGAT	DQ596378	multiple	32	no	108.524	76.748	87.918	40.716	42.012	16.519	479.034	97.665	107.092	130.934	311.884	108.641	353.663	341.696	281.88	729.823	502.42	566.852	859.459	401.892	144.16	918.703	392.469	967.626	695.828	2,438.97	100.531	299.743	1,172.03	397.122
piR-hsa-26606	GACGGTGAATACAGGTCTGGAAGTCTGAGGT	DQ596390	chr14:101416206-101416237	31	yes	378.092	451.214	442.947	724.246	259.14	221.059	196.421	339.105	523.473	372.752	163.516	83.378	98.593	289.136	519.918	369.211	408.076	43.574	165.249	322.072	240.952	56.717	366.403	363.129	359.591	279.034	316.098	345.344	479.457	397.003
piR-hsa-26681	GAGAAAGCTCACAAGAACTGCTAACTCAC	DQ596465	chrM:12207-12236	29	no	110.092	57.174	75.172	51.186	59.716	19.325	249.548	71.828	81.494	246.357	95.158	145.113	76.745	151.549	196.975	63.552	101.805	124.939	316.138	204.879	122.357	76.214	111.915	88.233	176.704	424.882	50.355	41.524	130.441	208.282
piR-hsa-26682	GAGAAAGCTCACAAGAACTGCTAACTCACA	DQ596466	chrM:12208-12235	30	no	110.092	57.174	75.172	51.186	59.716	19.389	249.548	71.828	81.494	246.357	95.158	145.113	76.745	151.549	196.975	63.552	101.805	124.939	316.138	204.879	122.357	76.214	111.915	88.233	176.704	424.882	50.355	41.524	130.441	208.282
piR-hsa-26683	GAGAAAGCTCACAAGAACTGCTAACTCACC	DQ596467	chrM:12208-12235	30	no	112.356	60.265	79.592	56.801	63.518	22.705	251.022	75.806	85.112	251.091	99.042	146.659	79.546	154.728	202.803	67.779	106.756	127.895	321.242	215.415	128.034	81.531	117.971	89.802	179.723	427.93	53.17	43.477	135.264	220.716
piR-hsa-26684	GAGAAAGCTCACAAGAACTGCTAACTCAT	DQ596468	chrM:12207-12236	29	no	110.092	56.981	74.829	50.327	59.793	19.389	249.503	71.638	81.347	246.413	96.711	145.429	77.305	152.231	198.051	65.738	104.841	133.037	320.358	208.571	123.053	79.759	112.559	90.782	177.883	425.468	51.923	45.085	133.452	212.904
piR-hsa-26685	GAGAAAGCTCACAAGAACTGCTAACTCATG	DQ596469	chrM:12207-12237	30	no	110.701	58.205	75.892	51.237	61.06	19.835	250.441	72.894	82.331	249.225	112.636	148.17	91.87	158.815	217.507	126.374	184.331	407.465	493.161	357.194	153.181	180.196	135.452	139.997	226.028	469.199	93.404	180.397	247.402	450.438
piR-hsa-26686	GAGAAAGCTCACAAGAACTGCTAACTCATGC	DQ596470	chrM:12207-12238	31	no	111.137	58.398	76.337	51.338	61.29	19.835	250.665	73.107	82.602	250.618	112.636	148.591	92.617	159.723	219.569	128.415	188.622	415.691	499.695	362.658	154.505	181.673	136.317	140.977	227.12	470.137	95.685	182.579	249.213	453.658
piR-hsa-26747	GAGAGAGGGGCCCGTGCCTTGGAAAGTG	DQ596531	multiple	28	no	0.697	0.193	0.308	0.202	0.307	0.383	1.921	0.095	0.418	0.195	0.388	0.422	1.307	0.568	0.448	0.875	0.396	0.257	0.476	0.69	0.244	2.954	0.311	0.196	0.345	0.469	0.285	0.172	0.613	0.447
piR-hsa-26754	GAGAGGGGCCCGTGCCTTGGAAAGCGTCGCG	DQ596538	chr5:71146846-71146877	31	no	15.068	9.851	7.469	6.474	6.644	6.059	132.437	9.307	32.612	26.566	8.933	6.922	21.1	23.612	9.235	10.349	9.771	4.499	13.952	22.844	9.474	29.836	8.652	9.019	5.925	7.386	8.66	6.088	19.369	13.657
piR-hsa-26946	GAGGGGCCCGTGCCTTGGAAAGCGTCGCG	DQ596744	chr5:71146848-71146877	29	no	14.981	9.787	7.435	6.424	6.567	6.059	131.722	9.307	32.563	26.51	8.933	6.887	21.1	22.59	9.235	10.057	9.573	4.37	13.748	22.634	9.369	29.836	8.43	8.235	5.838	7.269	8.517	5.916	19.076	13.627
piR-hsa-26947	GAGGGTCCAGGGTTCATGTCCCTGTTCAG	DQ596745	multiple	29	no	0	0.258	0.171	0.658	0.115	0	0.76	0.663	0.074	1.364	1.165	0.141	0.187	0.227	0.628	0.729	0.66	0	0.272	0.51	0	0.295	1.375	0.392	0	0.234	0	0.057	1.066	0.984
piR-hsa-27032	GAGTTTGAGACCAGCCTGGCCAACATGGT	DQ596830	multiple	29	no	0.958	0.837	0.994	1.922	0.883	0.893	20.42	1.942	1.944	2.896	0.777	1.511	1.12	0.795	0.628	0.146	2.245	1.028	0.136	1.501	0.975	1.182	0.843	1.961	2.416	3.869	0.606	1.321	1.172	2.445
piR-hsa-27065	GATCGATGATGACTACCGGTGGCGTATGAGT	DQ596863	chr14:101449264-101449295	31	yes	17.332	9.4	6.647	9.307	5.76	4.337	46.38	10.491	27.419	15.455	3.107	3.443	6.162	14.985	8.517	5.685	14.591	13.111	19.193	50.402	4.284	3.84	8.03	10.784	11.792	6.683	25.231	24.869	16.758	21.589
piR-hsa-27124	GCAGTAGCATTGGTGGTTCAGTGGTAGA	DQ597155	chr1:161493685-161493713	28	no	2.7	1.481	1.508	0.658	0.653	0.319	3.172	1.776	0.96	1.81	20.585	15.776	51.91	19.866	25.911	11.661	5.282	9.126	7.827	4.683	2.717	12.111	3.638	2.549	3.94	9.614	1.924	1.666	4.263	4.443
piR-hsa-27226	GATTGAGACCATCCTGGCCAACATGGTGT	DQ596936	multiple	29	no	0.087	0.515	0.274	1.264	0.576	0.893	8.892	0.947	1.329	2.005	0.388	0.843	0.373	0.454	0.359	0.292	1.518	0.257	0.136	0.69	0.313	0.591	0.399	0	0.575	0.703	0.891	0.402	0.719	1.67
piR-hsa-27282	GCAATAACAGGTCTGTGATGCCCTTAGA	DQ596992	chr14:90341397-90341425	28	no	1.742	1.03	0.891	0.506	1.69	0.893	2.055	1.563	1.428	1.03	2.719	1.089	1.307	5.108	4.393	0.875	2.641	1.285	2.927	2.371	2.055	0.886	1.908	1.569	1.754	1.876	0.535	0.689	1.785	2.475
piR-hsa-27283	GCAATCACTGATGTCTCCATGTCTCTGAGCA	DQ596993	chr20:2634900-2634931	31	no	24.126	23.114	25.389	21.243	20.584	15.562	10.277	25.008	24.909	24.672	53.987	49.437	43.881	25.996	72.532	32.067	45.158	22.623	21.235	25.666	47.682	22.746	36.625	36.078	45.988	33.297	35.708	41.179	38.019	49.26
piR-hsa-27493	GCATTGGTGGTTCAGTGGTAGAATTCTCAC	DQ597218	chr1:229673603-229673633	30	no	5.923	3.219	4.523	1.871	1.498	1.02	11.796	6.418	3.643	6.767	36.51	29.374	91.87	34.17	48.325	31.338	19.74	34.32	21.983	15.13	5.608	41.356	13.465	6.863	17.947	32.241	5.488	7.179	16.785	11.122
piR-hsa-27513	GCCAAGGTCGCGGGTTCGGTCCCCGTACGGG	DQ597238	multiple	31	no	6.707	7.147	5.071	5.311	2.957	1.913	24.396	2.629	5.563	16.457	2.33	4.251	5.415	1.93	10.669	8.746	9.969	5.527	6.057	13.629	1.184	1.477	16.393	2.157	3.509	3.634	1.39	2.01	20.142	12.822
piR-hsa-27619	GCCCGGCTAGCTCAGTCGGTAGAGCATGA	DQ597344	multiple	29	no	5.923	8.177	4.831	4.653	3.341	1.212	50.758	6.086	9.082	11.751	26.411	19.571	24.835	28.494	23.759	24.488	17.033	16.967	23.549	20.353	6.931	8.862	15.085	9.215	10.267	24.621	2.174	4.595	24.937	10.407
piR-hsa-27620	GCCCGGCTAGCTCAGTCGGTAGAGCATGAG	DQ597345	multiple	30	no	5.923	8.306	4.9	4.653	3.341	1.212	51.295	6.086	9.107	11.779	26.411	19.817	25.395	28.607	23.938	26.674	18.618	20.823	26.611	24.195	7.419	10.044	16.327	9.412	10.44	24.972	2.174	4.595	25.07	10.496
piR-hsa-27621	GCCCGGCTAGCTCAGTCGGTAGAGCATGAGA	DQ597346	multiple	31	no	5.923	8.306	4.9	4.653	3.341	1.212	51.384	6.11	9.107	11.835	26.411	19.887	25.582	28.721	23.938	26.674	18.618	20.823	26.611	24.255	7.419	10.339	16.327	9.412	10.44	24.972	2.174	4.595	25.07	10.496
piR-hsa-27622	GCCCGGCTAGCTCAGTCGGTAGAGCATGAGAC	DQ597347	multiple	32	no	5.923	8.306	4.9	4.653	3.341	1.212	51.518	6.11	9.107	11.835	26.411	19.887	25.582	28.721	23.938	26.674	18.816	20.952	26.679	24.315	7.419	10.339	16.327	9.412	10.44	24.972	2.174	4.595	25.097	10.496
piR-hsa-27725	GCGTTGGTATAGTGGTGAGCATAGCTGC	DQ597479	multiple	28	no	4.442	5.151	3.906	3.439	1.843	1.212	9.651	2.558	2.658	5.402	5.826	9.627	8.589	12.033	11.028	24.925	7.857	8.355	3.675	20.653	2.125	1.772	17.214	14.902	37.072	80.896	1.889	6.26	33.197	5.576
piR-hsa-27729	GCTAAACCTAGCCCCAAACCCACTCC	DQ597483	multiple	26	no	500.813	299.586	254.331	415.408	269.969	239.682	285.025	515.371	218.122	451.641	234.204	356.774	305.487	278.806	289.68	153.777	285.277	372.246	755.736	226.973	261.675	419.472	178.443	108.429	106.039	174.689	156.73	163.799	218.495	565.806
piR-hsa-27730	GCTAAACCTAGCCCCAAACCCACTCCA	DQ597484	multiple	27	no	506.649	301.711	255.633	417.634	272.888	241.34	288.332	521.197	220.239	456.291	246.245	368.931	317.251	292.541	305.639	159.753	296.831	384.585	808.142	234.567	270.662	430.993	187.294	114.899	108.685	180.903	163.145	168.393	228.486	613.724
piR-hsa-27731	GCTAAACCTAGCCCCAAACCCACTCCACCCT	DQ597485	multiple	31	no	547.236	320.64	266.7	434.881	287.558	255.755	318.939	555.796	243.868	496.64	385.68	436.217	397.358	448.972	430.351	216.6	413.094	486.13	1,190.03	311.626	361.985	514.001	293.664	178.035	142.766	260.627	229.465	204.519	330.313	904.305
piR-hsa-28019	GGAGGTGATGAACTGTCTGAGCCTGACC	DQ597789	chr20:2637585-2637613	28	no	17.245	24.209	27.547	20.99	23.925	16.71	13.539	30.976	25.647	20.523	65.251	56.113	62.181	27.358	50.118	39.647	47.073	29.821	20.962	32.12	46.567	32.494	50.135	31.568	42.882	35.055	41.98	42.673	28.854	44.907
piR-hsa-28117	GGCAGATGATGTCCTTATCTCACGAT	DQ597887	chr19:49994431-49994457	26	no	0.523	0.258	0.343	0.455	0.461	0.255	1.698	0.497	0.468	0.724	1.554	0.843	0.934	0.681	0.269	0.583	0.528	0.643	0.681	0.69	0.801	1.182	1.109	0.392	0.489	0.938	0.428	0.632	0.48	0.686
piR-hsa-28131	GGCATTGGTGGTTCAGTGGTAGAATTCTCGC	DQ597916	multiple	31	no	7.752	4.249	7.161	3.591	2.343	1.531	16.89	8.668	5.636	11.528	43.501	36.823	108.302	38.597	56.484	84.104	39.547	95.118	54.652	35.362	14.002	116.684	28.018	9.019	20.506	35.993	5.951	9.074	19.449	13.329
piR-hsa-28183	GGCCGGTTAGCTCAGTTGGTAAGAGC	DQ597968	multiple	26	no	0.174	0.064	0.137	0.051	0	0.128	0.536	0.024	0.049	0.139	1.554	1.3	1.681	0.454	0.448	0.583	0.132	1.285	0.272	0.27	0.104	0.886	0.244	0.196	0.374	0.469	0.107	0.23	0.213	0.089
piR-hsa-28184	GGCCGGTTAGCTCAGTTGGTAAGAGCTTGGT	DQ597969	multiple	31	no	0.174	0.064	0.137	0.051	0	0.128	0.536	0.024	0.049	0.139	1.554	1.3	1.681	0.454	0.448	0.583	0.132	1.285	0.272	0.27	0.104	0.886	0.244	0.196	0.374	0.469	0.107	0.23	0.213	0.089
piR-hsa-28185	GGCCGGTTAGCTCAGTTGGTCAGAGC	DQ597970	multiple	26	no	0.261	0.129	0.137	0.253	0	0.128	0.715	0.047	0.123	0.306	1.554	1.441	1.494	0.227	0.448	0.437	0.066	1.157	0.34	0.36	0.139	0.886	0.333	0.196	0.374	0.352	0.143	0.287	0.266	0.149
piR-hsa-28186	GGCCGGTTAGCTCAGTTGGTTAGAGC	DQ597971	multiple	26	no	0.174	0.193	0.206	0.051	0	0.128	0.76	0	0.123	0.195	2.719	1.546	2.241	0.568	0.448	0.729	0.132	2.314	0.613	0.54	0.209	1.182	0.754	0.196	0.834	0.938	0.143	0.459	0.506	0.209
piR-hsa-28187	GGCCGTGATCGTATAGTGGTTAGTAC	DQ597972	chr11:109473922-109473948	26	no	2.874	2.189	2.81	3.439	1.421	0.893	5.675	3.647	2.363	4.038	3.107	4.954	6.722	3.519	7.531	4.081	4.027	2.571	1.906	4.143	1.637	2.068	3.438	3.725	1.668	1.759	1.247	2.412	4.716	3.191
piR-hsa-28188	GGCCGTGATCGTATAGTGGTTAGTACT	DQ597973	chr11:109473922-109473949	27	no	3.658	2.64	2.981	3.642	1.459	0.957	7.909	4.168	2.683	4.817	5.438	5.868	8.029	4.881	9.952	5.247	5.348	2.828	2.382	5.103	1.846	2.068	4.725	4.118	2.042	3.048	1.319	2.699	6.101	3.668
piR-hsa-28189	GGCCGTGATCGTATAGTGGTTAGTACTC	DQ597974	chr11:109473922-109473950	28	no	3.658	2.769	3.186	3.844	1.536	1.02	10.679	4.5	3.347	6.154	5.826	7.379	9.523	6.13	12.821	6.851	6.602	3.471	3.063	6.484	2.055	2.068	6.056	4.706	2.876	5.745	1.354	2.814	7.487	4.86
piR-hsa-28190	GGCCGTGATCGTATAGTGGTTAGTACTCTG	DQ597975	chr11:109473922-109473952	30	no	5.226	3.606	4.351	5.513	2.535	1.403	24.262	6.063	5.932	12.085	16.313	13.422	23.341	12.601	24.207	22.739	20.136	28.793	13.884	17.831	5.642	23.337	18.634	11.372	11.993	33.531	3.671	9.649	31.864	16.4
piR-hsa-28212	GGCGGGAGTAACTATGACTCTCTTAAGGTA	DQ597997	multiple	30	no	0.958	0.901	4.865	0.658	0.922	0.51	4.066	0.853	1.772	1.671	2.33	2.46	6.535	1.816	0.986	0.729	1.056	3.213	1.293	2.011	0.871	9.157	0.71	2.549	1.122	2.11	1.568	1.608	1.519	1.044
piR-hsa-28223	GGCTCGTTGGTCTAGGGGTATGATTCTCGG	DQ598008	chr11:75946910-75946940	30	no	55.481	28.78	21.551	43.852	10.33	9.822	134.135	22.782	31.579	39.542	53.987	60.153	93.551	18.844	19.276	31.484	16.835	70.439	24.093	32.48	11.076	47.56	20.852	15.294	18.867	55.807	6.058	10.453	51.793	27.642
piR-hsa-28231	GGCTCTGTTGCGCAATGGATAGCGCAT	DQ598016	chr8:122827871-122827898	27	no	64.714	9.4	38.545	35.608	9.946	6.123	170.819	17.738	55.946	46.643	2.719	9.944	7.656	9.422	15.69	7.288	31.294	11.44	23.821	21.253	1.741	4.726	14.375	2.157	9.491	11.49	1.924	3.159	21.394	28.328
piR-hsa-28318	GGGAGATGAAGAGGACAGTGACTGAGAGA	DQ598103	multiple	29	no	63.233	36.7	53.518	28.173	28.802	20.792	62.465	47.459	58.407	36.507	23.304	16.936	24.648	46.43	91.808	32.213	41.527	16.838	32.873	49.711	30.163	22.451	33.12	44.901	25.165	24.034	25.231	21.595	38.925	43.893
piR-hsa-28319	GGGAGATGAAGAGGACAGTGACTGAGAGAC	DQ598104	multiple	30	no	68.72	42.816	62.598	33.433	33.18	24.236	70.687	56.932	67.489	43.023	26.799	19.641	29.316	58.917	106.781	39.501	54.467	20.566	41.653	60.428	37.581	27.768	39.974	55.097	29.221	27.903	29.151	24.352	47.104	53.643
piR-hsa-28322	GGGAGGCCCGGGTTCGTTTCCCGGCCAATGCA	DQ598107	multiple	32	no	10.887	9.143	7.298	12.645	4.339	3.699	56.523	8.383	15.777	50.235	6.603	5.27	2.801	7.719	14.614	13.118	38.49	2.571	20.418	49.771	2.543	3.545	45.054	9.412	2.588	2.814	1.105	1.264	26.269	31.637
piR-hsa-28374	GGGGATGTAGCTCAGTGGTAGAGCGCATGCT	DQ598159	multiple	31	no	155.644	181.181	213.422	145.921	558.487	99.623	255.044	220.054	63.871	169.055	62.921	65.88	87.202	80.372	75.849	121.273	108.473	152.703	82.829	172.278	86.656	37.516	149.827	180.976	492.233	813.418	26.015	50.484	114.642	86.802
piR-hsa-28384	GGGGCGGCCGGTTAGCTCAGTTGGTAAGAGC	DQ598169	multiple	31	no	0.174	0.064	0.137	0.051	0	0.128	0.536	0.024	0.049	0.139	1.554	1.335	1.681	0.454	0.448	0.583	0.132	1.285	0.272	0.27	0.104	0.886	0.244	0.196	0.374	0.469	0.107	0.23	0.213	0.089
piR-hsa-28390	GGGGGATTAGCTCAAATGGTAGAGCGCTCG	DQ598175	multiple	30	no	23.168	18.285	19.256	17.551	8.641	4.209	44.458	14.375	17.229	18.601	27.576	35.628	54.711	52.219	51.283	97.368	38.556	49.487	56.353	64.841	19.992	33.38	42.459	42.744	49.151	230.613	7.377	19.24	125.806	50.9
piR-hsa-28391	GGGGGGTGTAGCTCAGTGGTAGAGCGCGTGC	DQ598176	chr6:28831503-28831534	31	no	3.745	2.575	3.7	1.366	2.266	1.212	3.619	4.855	1.526	1.977	13.982	12.614	34.918	14.076	12.821	54.223	10.761	30.592	13.068	21.553	7.384	40.766	13.754	9.608	23.382	99.42	3.279	7.237	34.395	12.643
piR-hsa-28392	GGGGGGTGTAGCTCAGTGGTAGAGCGCGTGCT	DQ598177	chr6:28831502-28831534	32	no	3.832	2.575	3.735	1.366	2.266	1.212	3.619	4.855	1.526	2.033	13.982	12.614	35.105	14.076	12.821	54.806	10.828	30.592	13.272	22.034	7.384	40.766	13.998	9.804	23.612	100.71	3.314	7.351	35.701	12.822
piR-hsa-28394	GGGGGTATAGCTCAGTGGCAGAGCATTTGA	DQ598179	multiple	30	no	49.733	29.875	22.305	18.158	13.326	4.209	87.666	25.34	12.036	38.901	22.916	30.498	95.605	45.408	89.925	31.776	41.197	34.191	98.21	41.216	6.443	82.417	32.299	15.294	12.194	48.772	6.201	5.341	68.391	65.72
piR-hsa-28395	GGGGGTATAGCTCAGTGGGTAGAGCAT	DQ598180	chr15:80036996-80037023	27	no	5.226	3.155	2.638	2.832	3.034	0.702	14.075	2.937	1.723	4.706	5.049	8.995	22.407	9.422	15.331	4.664	4.952	8.612	9.256	5.013	1.498	6.794	5.124	3.725	2.215	14.186	1.354	1.723	5.941	5.039
piR-hsa-28396	GGGGGTATAGCTCAGTGGTAGAGCATTT	DQ598181	multiple	28	no	2.874	2.189	1.233	0.86	1.267	0.446	8.132	1.374	0.714	3.425	7.38	11.7	25.022	10.217	16.676	3.79	4.952	6.684	9.12	5.253	1.602	6.203	5.169	1.961	2.761	8.441	1.176	1.78	6.368	4.264
piR-hsa-28397	GGGGGTATAGCTCAGTGGTAGAGCATTTG	DQ598182	multiple	29	no	3.223	2.769	1.302	1.012	1.267	0.51	8.49	1.516	0.837	3.731	7.38	13	27.262	10.671	17.483	9.474	6.998	18.895	13.272	8.705	2.961	23.041	9.672	2.549	3.221	9.497	1.604	2.642	7.407	4.652
piR-hsa-28398	GGGGGTATAGCTCAGTGGTAGAGCATTTGA	DQ598183	multiple	30	no	3.31	2.833	1.336	1.062	1.267	0.51	10.456	1.729	1.231	4.428	7.768	13.738	27.449	10.898	18.021	9.474	7.064	18.895	13.272	8.886	2.961	23.041	9.739	2.549	3.71	9.731	1.711	2.757	7.646	4.711
piR-hsa-28400	GGGGGTGTAACTCAGTGGTAGAGCATTTGA	DQ598185	chr3:131947985-131948015	30	no	0.697	1.159	0.48	0.455	0.883	0.255	1.072	0.782	0.172	0.529	0.388	0.457	1.12	0.341	0.359	0.729	0.462	0.257	0.136	0.24	0.348	0.295	0.177	0.196	0.575	1.055	0.036	0	0.346	0.209
piR-hsa-28401	GGGGGTGTAGCTCAGTGGTAGAGAGCGTGCT	DQ598186	multiple	31	no	1.045	1.288	0.308	1.163	0.73	0.255	2.279	1.066	0.418	0.613	4.272	4.392	12.137	4.087	3.676	5.393	2.047	4.884	2.859	2.702	1.358	4.726	2.174	0.98	1.726	8.793	0.285	1.034	4.21	2.743
piR-hsa-28402	GGGGGTGTAGCTCAGTGGTAGAGCGCGTG	DQ598187	multiple	29	no	0.958	0.966	0.857	0.607	0.73	0.383	1.966	1.516	0.492	0.78	4.661	6.008	12.697	4.881	3.497	5.685	1.981	6.684	1.906	2.852	1.219	5.022	2.662	1.569	3.336	13.014	0.463	1.206	4.582	2.147
piR-hsa-28403	GGGGGTGTAGCTCAGTGGTAGAGCGCGTGC	DQ598188	multiple	30	no	3.745	2.575	3.7	1.366	2.266	1.212	3.619	4.855	1.526	1.977	13.982	12.614	34.918	14.076	12.821	54.223	10.761	30.592	13.068	21.553	7.384	40.766	13.754	9.608	23.382	99.42	3.279	7.237	34.395	12.643
piR-hsa-28404	GGGGGTGTAGCTCAGTGGTAGAGCGCGTGCT	DQ598189	multiple	31	no	3.832	2.575	3.735	1.366	2.266	1.212	3.619	4.855	1.526	2.033	13.982	12.614	35.105	14.076	12.821	54.806	10.828	30.592	13.272	22.034	7.384	40.766	13.998	9.804	23.612	100.71	3.314	7.351	35.701	12.822
piR-hsa-28405	GGGGGTGTAGCTCAGTGGTAGAGCGCGTGCTT	DQ598190	multiple	32	no	3.832	2.575	3.769	1.416	2.266	1.212	3.753	4.879	1.551	2.116	13.982	12.614	35.105	14.417	12.911	54.806	10.893	30.592	13.34	22.244	7.488	40.766	14.086	10	23.842	101.179	3.314	7.351	36.18	12.971
piR-hsa-28467	GGTAGTGTGGCCGAGCGGTCTAAGGC	DQ598252	chr14:21093528-21093554	26	no	6.271	3.799	5.037	7.486	0.73	1.276	6.613	4.215	3.963	7.435	10.875	30.604	29.877	9.309	10.4	10.349	3.103	24.936	5.853	6.874	2.961	14.475	3.705	2.941	8.427	9.731	5.06	2.699	8.632	3.548
piR-hsa-28478	GGTCAGTCGGTCCTGAGAGATGGGCGAGC	DQ598263	chr2:230045584-230045613	29	no	240.826	294.5	243.127	174.954	287.442	278.141	445.388	300.668	258.783	372.501	245.079	184.606	258.432	392.439	216.072	168.062	218.596	148.461	275.234	281.877	216.049	219.484	234.767	372.541	312.913	407.764	287.375	293.08	307.88	248.776
piR-hsa-28487	GGTCGATGATGATTGGTAAAAGGTCTGATA	DQ598272	chr2:234184372-234184402	30	no	16.462	11.396	13.465	26.099	10.714	11.161	7.507	12.291	21.537	24.95	22.139	14.195	13.071	6.244	16.228	22.884	18.222	11.44	16.675	31.34	20.515	13.293	35.649	40.98	32.384	26.731	38.666	48.646	40.656	38.615
piR-hsa-28488	GGTCGCTGGTTCGAATCCGGCTCGAAGGACC	DQ598273	chr6:26575858-26575889	31	no	2.787	1.867	10.587	4.046	0.96	1.786	2.145	1.966	1.526	3.091	2.33	2.108	2.427	1.022	1.166	7.434	4.754	2.185	2.314	5.313	1.602	1.477	2.773	1.569	1.093	2.697	1.176	0.976	4.849	2.982
piR-hsa-28489	GGTCGCTGGTTCGTTTCCGGCTCGAAGGACC	DQ598274	multiple	31	no	97.376	50.028	130.164	141.976	21.928	19.453	141.373	71.591	86.934	183.118	58.648	84.643	72.451	32.921	78.718	45.623	221.633	53.986	66.971	136.226	35.213	85.371	157.369	53.92	26.891	50.883	11.261	11.774	102.653	140.236
piR-hsa-28525	GGTTAGTTTTACCCTACTGATGATGTGTTGTT	DQ598310	chr4:76807193-76807225	32	no	2.787	2.253	2.672	1.568	2.074	1.658	6.121	1.989	2.683	5.486	8.156	4.076	6.535	6.811	3.048	4.956	4.754	2.956	7.623	11.167	4.458	9.453	2.973	6.078	3.02	4.338	2.851	2.01	6.208	3.638
piR-hsa-28527	GGTTCCATGGTGTAATGGTTAGCACTCTG	DQ598312	multiple	29	no	50.691	25.883	24.875	29.387	13.441	7.717	173.768	19.988	50.383	38.261	76.126	107.482	169.736	47.338	63.208	86.29	54.599	85.735	79.97	69.824	33.471	91.575	58.764	32.941	67.098	150.889	15.181	25.902	103.666	49.588
piR-hsa-28590	GTAGTCGTGGCCGAGTGGTTAAGGCTATGGA	DQ598375	multiple	31	no	49.994	48.547	32.001	29.083	18.971	9.758	35.969	45.328	29.191	43.608	205.074	153.018	244.801	123.283	146.14	380.289	148.878	341.782	256.177	222.47	86.378	306.333	224.94	501.754	357.232	1,295.98	70.668	184.073	451.376	162.839
piR-hsa-28629	GTCCATGATGATTTCAAGTTATCCCTGTCTGA	DQ598428	chr17:74557194-74557226	32	no	2.613	2.575	1.576	5.968	0.845	1.467	23.011	1.421	9.476	6.627	10.098	1.757	4.668	4.087	6.097	28.569	24.098	6.813	8.031	23.295	14.036	28.654	14.929	42.548	14.438	20.4	25.694	15.851	31.225	20.724
piR-hsa-28634	GTCCGGTGCGGAGTGCCCTTCGTCCTGGGAA	DQ598433	chr12:127650628-127650659	31	no	16.287	14.68	26.588	10.47	15.899	24.938	48.435	19.538	28.65	29.545	42.335	20.73	31.744	85.708	23.49	25.071	19.278	17.481	30.967	60.398	36.084	46.083	23.359	53.724	34.685	46.428	30.042	29.52	34.262	22.602
piR-hsa-28646	GTCGGGTTGCTTGGGAATGCAGCCCAAA	DQ598445	chr11:85195028-85195056	28	no	1.568	1.545	1.439	0.91	0.576	0.957	4.379	1.066	1.329	1.894	0.388	0.457	0.934	1.249	0.986	0.437	0.792	0.514	2.178	1.651	0.418	2.068	1.02	0.588	0.575	1.29	0.748	0.689	1.918	0.835
piR-hsa-28840	GTTAACCGAAAGGTTGGTGGTTCGTGCCCA	DQ598640	multiple	30	no	0.087	0.129	0.206	0.708	0.23	0.191	0.804	0.355	0.197	1.392	1.165	0.105	1.494	0.341	0.628	0.583	1.981	1.542	0.817	1.891	0.418	2.068	1.908	0.196	0.115	1.29	0.143	0.517	1.652	3.31
piR-hsa-28841	GTTAAGATGGCAGAGCCCGGTAATCGCATAA	DQ598641	chrM:3230-3261	31	no	137.005	68.12	68.697	80.573	47.312	19.899	433.279	74.48	147.113	372.39	107.586	104.39	49.483	131.002	116.553	294.436	202.883	248.464	693.598	449.052	210.754	283.291	194.948	247.249	252.113	716.46	344.5	172.356	219.294	363.875
piR-hsa-28851	GTTCATGATGACACAGGACCTTGTCTGAAC	DQ598651	chr15:25227141-25227171	30	no	2.352	2.64	1.713	2.124	1.421	1.339	1.564	3.694	4.209	2.005	8.156	3.795	6.722	11.466	13.897	16.471	12.874	2.699	7.214	10.807	8.603	2.954	11.025	11.764	11.36	8.09	10.655	9.764	12.362	15.267
piR-hsa-28875	GTTTAGACGGGCTCACATCACCCCATAAACA	DQ598675	multiple	31	no	0.435	0.386	0.514	0	0.154	0.446	0.268	0.213	0.148	0.557	0.777	0.386	0.934	1.93	1.883	0.146	0.462	0.129	2.45	0.63	0.731	0	0.133	0	0.058	0.352	0.214	0	0.586	1.044
piR-hsa-28876	GTTTCCGTAGTGTAGTGGTCATCACGTTCGC	DQ598676	chr5:180615457-180615488	31	no	1.655	0.129	0.343	0.556	0.115	0.064	5.138	0.45	1.28	1.114	3.496	6.535	8.776	4.2	2.959	1.749	2.311	2.699	1.565	3.122	0.836	2.659	1.287	0.196	2.157	3.986	0.998	0.919	2.398	1.431
piR-hsa-28877	GTTTCCGTAGTGTAGTGGTCATCACGTTCGCC	DQ598677	chr5:180615456-180615488	32	no	1.655	0.129	0.343	0.556	0.115	0.064	5.138	0.45	1.28	1.142	3.496	6.535	8.776	4.2	2.959	1.749	2.311	2.699	1.565	3.122	0.836	2.659	1.287	0.196	2.157	3.986	0.998	0.919	2.398	1.431
piR-hsa-29218	TAAAGTGCTGACAGTGCAGATAGTGGTCCTC	DQ598918	chr7:99691655-99691686	31	no	0.261	0.129	0.206	0.152	0.346	0.191	0.179	0.118	0.222	0.306	0.777	1.616	1.867	1.589	1.166	0.437	0.33	0.129	0.068	0.48	0.383	0.591	0.577	0.392	0.374	0.703	0.214	0.172	0.186	0.686
piR-hsa-29714	TAAGGTGCATCTAGTGCAGATAGTGAA	DQ599457	chr13:92003009-92003036	27	no	11.584	15.839	6.578	10.318	11.329	7.59	9.115	14.707	13.783	12.921	15.536	30.077	26.702	8.4	8.966	12.973	24.494	19.666	15.041	16	23.545	31.904	32.144	13.921	20.247	12.076	11.831	20.963	11.563	14.909
piR-hsa-29715	TAAGGTGCATCTAGTGCAGATAGTGAAGT	DQ599458	chr13:92003009-92003038	29	no	11.584	15.839	6.578	10.318	11.329	7.59	9.115	14.707	13.783	12.921	15.536	30.077	26.702	8.4	8.966	12.973	24.494	19.666	15.041	16	23.545	31.904	32.144	13.921	20.247	12.076	11.831	20.963	11.563	14.909
piR-hsa-29716	TAAGGTGCATCTAGTGCAGATAGTGAAGTA	DQ599459	chr13:92003009-92003039	30	no	11.584	15.839	6.578	10.318	11.329	7.59	9.115	14.707	13.783	12.921	15.536	30.077	26.702	8.4	8.966	12.973	24.494	19.666	15.041	16	23.545	31.904	32.144	13.921	20.247	12.076	11.831	20.963	11.563	14.909
piR-hsa-30292	TACCAATGATGAGATTGGAGGGTGTCT	DQ600078	chr14:101409789-101409816	27	yes	0.174	0.579	1.747	0.708	0.691	0.446	2.502	0.9	0.812	0.724	0.777	0.246	0	1.362	1.166	0.583	0.528	0.129	0.408	1.261	0.453	0.295	0.799	0.98	0.633	0.938	0.321	0.23	0.853	0.537
piR-hsa-30293	TACCAATGATGAGATTGGAGGGTGTCTGAAT	DQ600079	chr14:101409789-101409820	31	no	3.919	4.314	4.625	4.198	3.533	2.615	5.585	6.276	5.636	3.369	6.991	1.827	3.361	8.855	13.986	16.034	11.29	1.8	10.89	16.45	10.971	3.545	14.641	20.196	9.75	14.538	11.047	7.811	12.948	15.357
piR-hsa-30715	TACTCAGGAGGCTGAGGCAGGAGAATGGC	DQ600515	multiple	29	no	0.523	0.451	0.137	0.607	0.23	0.255	3.351	0.805	0.517	0.724	0	1.827	1.12	0.114	0.269	0.146	0.594	1.028	0.272	0.18	0.557	1.477	0.2	0.196	0.144	0.234	0.143	0.287	0.186	0.447
piR-hsa-30734	TACTCCTGCTCGCATCTGCTATAGTGGAGGCA	DQ600534	chrM:6232-6264	32	no	0.087	0	0.24	0.051	0.73	0.255	0.268	0.568	0.517	1.03	0	0.211	0	2.384	1.614	0.146	0.33	0	10.481	0.36	0.07	0	0.111	0	0.086	0.117	0	0	0.133	0.268
piR-hsa-317	AAATGCAGTGTGGAACACAATGAACTGAAC	DQ569993	chr10:70514963-70514993	30	no	646.005	137.592	178.679	165.647	104.378	116.588	50.178	144.153	309.659	209.21	581.044	460.707	504.353	259.961	1,800.03	236.132	485.717	212.602	286.6	165.794	401.935	203.237	502.587	313.523	347.684	243.275	349.24	340.865	408.935	581.281
piR-hsa-31830	TAGGCAGTGTCATTAGCTGATTGTACTGT	DQ601590	chr11:111383674-111383703	29	no	1.306	0.258	0.48	0.506	0.538	0.51	0.268	0.592	0.468	0.501	1.942	0.668	0.934	0.341	0.448	1.166	0.528	0.257	1.77	0.48	1.846	0.591	1.841	1.373	3.422	0.703	7.199	4.193	0.959	0.865
piR-hsa-32153	CTGAGCAACATAGCGAGACCCCGTCTCTA	N/A	multiple	29	no	0.174	0.193	0.069	0.202	0	0.064	1.206	0.45	0.271	0.668	1.165	1.651	1.681	0.908	1.255	0.292	1.122	1.414	1.157	0.57	0.975	0.591	0.577	0.392	0.144	0.469	0.392	0.172	0.293	0.626
piR-hsa-32154	CCTGAGCAACATAGCGAGACCCCGTCTCT	N/A	multiple	29	no	0.523	0.386	0.206	0.556	0.038	0.128	1.519	0.568	0.492	0.78	1.165	1.968	1.867	0.908	1.255	0.292	0.792	1.157	0.749	0.51	0.801	1.182	0.51	0.392	0.201	0.352	0.463	0.345	0.346	0.656
piR-hsa-32155	TGGAAAGGATGAAGAGCTGACTGATGG	N/A	chr17:7809611-7809638	27	no	2.177	1.159	1.096	1.366	1.767	1.467	2.145	2.131	2.634	1.643	2.33	2.389	2.054	1.022	4.124	2.332	2.707	1.8	1.702	3.272	2.055	3.545	3.416	1.765	2.703	2.228	2.708	2.642	2.158	3.787
piR-hsa-32156	TGGAAAGGATGAAGAGCTGACTGATG	N/A	chr17:7809611-7809637	26	no	1.045	0.644	0.617	0.86	0.845	0.829	1.743	1.445	1.821	1.225	2.33	1.757	1.12	0.681	2.779	1.458	1.717	1.285	1.225	2.041	1.358	2.659	2.241	1.176	1.639	1.29	1.675	1.723	1.519	2.117
piR-hsa-32157	TGCAGTGTGGAACACAATGAACTGAAC	N/A	chr10:70514966-70514993	27	no	52.607	36.957	31.659	39.806	28.456	27.234	10.322	33.96	55.06	49.901	98.653	80.111	86.829	30.196	109.112	50.142	69.124	43.96	44.647	35.062	80.7	39.289	82.212	70.391	73.022	55.924	63.612	71.447	64.874	95.359
piR-hsa-32158	CCCCACTGCTAAATTTGACTGGCT	N/A	multiple	24	no	0	0.129	0.685	1.163	0.154	0.128	0.983	0.592	0.295	0.891	0	0.351	0.56	0.227	0	0.875	0.33	0.771	0.34	1.861	0.348	1.182	0.71	0.588	0.316	0.234	0.285	0.345	0.453	0.358
piR-hsa-32159	CCCCCCACTGCTAAATTTGACTGGCT	N/A	multiple	26	no	8.71	24.595	16.686	36.62	12.366	4.273	40.482	22.522	10.534	26.092	53.987	56.499	87.576	5.676	9.145	46.498	25.418	63.498	25.727	84.443	15.569	66.17	31.39	13.333	31.291	22.745	16.215	41.524	34.715	42.074
piR-hsa-32160	CCCCCACTGCTAAATTTGACTGG	N/A	multiple	23	no	1.481	3.477	3.7	8.649	2.112	0.51	8.266	4.381	1.132	4.121	7.38	9.487	12.884	0.908	1.524	11.224	4.952	14.782	2.518	11.587	2.717	18.906	4.126	2.549	5.752	3.634	3.421	6.662	3.543	4.681
piR-hsa-32161	CCCCCCACTGCTAAATTTGACTGG	N/A	multiple	24	no	7.229	22.149	15.521	34.495	11.137	3.572	38.382	21.03	9.058	23.196	38.84	48.523	79.173	5.108	7.531	40.667	21.391	59.77	22.188	77.239	13.096	62.035	22.694	11.568	27.811	20.4	13.684	36.47	28.667	36.14
piR-hsa-32162	CCCCCCACTGCTAAATTTGACTGGC	N/A	multiple	25	no	7.578	22.857	15.864	35.051	11.213	3.891	39.141	21.456	9.525	24.254	42.335	50.175	81.227	5.335	8.069	42.416	22.513	60.156	22.732	79.49	13.688	63.216	25.444	11.764	28.962	21.221	14.397	38.136	30.612	37.124
piR-hsa-32165	GCCTGAGCAACATAGCGAGACCCCGTCTCTA	N/A	multiple	31	no	0.697	0.386	0.206	0.556	0.038	0.128	1.743	0.687	0.541	0.835	1.165	2.073	2.054	0.908	1.345	0.437	1.254	1.671	1.225	0.72	1.184	1.182	0.732	0.392	0.288	0.469	0.499	0.345	0.346	0.716
piR-hsa-32166	GGAAAGGATGAAGAGCTGACTGATGG	N/A	chr17:7809612-7809638	26	no	0.958	0.579	0.651	0.506	0.922	0.893	0.715	0.829	0.837	0.613	0.777	0.668	0.747	0.454	1.255	1.02	0.858	0.514	0.544	0.871	0.731	1.182	0.976	0.392	0.92	1.172	0.606	1.149	0.506	0.775
piR-hsa-32167	CCCCCACTGCTAAATTTGACTGGCT	N/A	multiple	25	no	1.481	3.734	3.872	8.902	2.189	0.51	8.534	4.642	1.28	4.622	12.817	10.752	14.378	1.022	1.883	11.952	5.678	15.425	2.859	12.968	3.344	19.201	5.679	2.941	6.5	3.986	3.777	7.696	4.13	5.367
piR-hsa-32170	GTAGTCGTGGCCGAGTGGTTAAGGCTATG	N/A	multiple	29	no	20.12	13.907	9.765	13.505	5.799	3.253	19.839	13.144	11.79	19.242	33.791	62.472	61.434	36.894	32.904	48.975	21.787	62.084	27.7	27.828	11.529	25.995	23.426	32.941	33.189	92.738	7.804	24.581	48.596	21.261
piR-hsa-32177	TGATCAGTAGTGGGATCGCGCCTGTGA	N/A	multiple	27	no	1.916	0.515	0.857	1.012	0.653	0.702	4.155	0.924	1.403	1.392	0.777	0.281	2.801	1.135	0.986	0.729	1.056	0.257	0.136	1.231	0.488	2.954	0.688	0.784	1.409	4.455	0.428	0.747	1.252	1.252
piR-hsa-32179	CCCCCACTGCTAAATTTGACTGGC	N/A	multiple	24	no	1.481	3.541	3.803	8.7	2.151	0.51	8.355	4.5	1.157	4.428	8.933	9.979	13.444	1.022	1.703	11.369	5.018	14.91	2.518	12.158	2.821	18.906	4.614	2.549	5.953	3.869	3.492	6.835	3.73	4.771
piR-hsa-32181	TGATCAGTAGTGGGATCGCGCCTGTG	N/A	multiple	26	no	1.742	0.258	0.582	0.809	0.614	0.638	2.77	0.71	1.157	1.058	0.777	0.176	0.373	1.135	0.986	0.729	0.726	0	0	1.081	0.348	0.886	0.621	0.784	1.265	4.103	0.321	0.459	0.986	1.103
piR-hsa-32182	CCCCCACTGCTAAATTTGACTGGCTA	N/A	chr6:80451644-80451670	26	no	1.481	4.056	3.906	9.003	2.266	0.574	8.534	4.736	1.378	4.678	17.09	12.192	16.805	1.135	2.062	12.244	6.206	16.71	3.131	13.569	3.796	20.974	6.455	2.941	6.845	4.455	4.134	9.074	4.689	5.934
piR-hsa-32186	CCCCACTGCTAAATTTGACTGGT	N/A	multiple	23	no	0	0.129	0.651	1.113	0.115	0.128	0.894	0.568	0.246	0.78	0	0.281	0.373	0.227	0	0.875	0.264	0.771	0.408	1.531	0.244	1.182	0.488	0.588	0.23	0.117	0.285	0.23	0.293	0.239
piR-hsa-32187	CCCCCCACTGCTAAATTTGACTG	N/A	multiple	23	no	0.784	1.996	1.61	2.984	1.037	0.383	4.334	3.363	1.132	3.425	6.603	5.657	10.083	0.454	1.793	4.227	2.707	4.756	2.314	5.373	1.01	4.726	2.218	0.392	2.071	1.524	1.675	2.182	2.451	3.757
piR-hsa-32194	AGCCTGAGCAACATAGCGAGACCCCGTCTCT	N/A	multiple	31	no	0.61	0.386	0.206	0.556	0.077	0.128	1.743	0.592	0.517	0.78	1.165	2.073	2.054	0.908	1.255	0.292	0.924	1.157	0.749	0.54	0.801	1.182	0.51	0.392	0.259	0.352	0.463	0.402	0.346	0.686
piR-hsa-32195	CCCCCCACTGCTAAATTTGACTGGT	N/A	multiple	25	no	7.229	22.149	15.521	34.495	11.137	3.572	38.382	21.03	9.082	23.196	38.84	48.523	79.173	5.108	7.531	40.667	21.391	59.77	22.256	77.269	13.096	62.035	22.738	11.764	27.811	20.4	13.684	36.47	28.667	36.14
piR-hsa-32196	ATGCAGTGTGGAACACAATGAACTGAA	N/A	chr10:70514965-70514992	27	no	51.91	5.73	15.589	7.031	4.608	5.102	7.73	9.212	27.493	15.622	45.054	35.242	41.267	28.834	187.741	14.139	37.104	15.939	19.397	16.66	22.186	12.407	28.417	19.019	18.32	14.069	18.353	19.47	24.777	39.271
piR-hsa-32201	GCCTGAGCAACATAGCGAGACCCCGTCTCT	N/A	multiple	30	no	0.61	0.386	0.206	0.556	0.038	0.128	1.653	0.592	0.517	0.78	1.165	2.038	2.054	0.908	1.255	0.292	0.858	1.157	0.749	0.54	0.801	1.182	0.51	0.392	0.259	0.352	0.463	0.345	0.346	0.686
piR-hsa-32204	TTGCAAGCAACACTCTGTGGCAGATGA	N/A	chr14:103804181-103804208	27	no	1.916	0.773	1.302	1.163	0.806	1.148	2.547	1.421	1.92	1.671	0	0.914	0.747	1.249	2.241	1.312	2.179	0.643	1.497	1.771	2.438	1.477	1.752	2.941	3.365	2.814	1.283	0.747	2.078	1.073
piR-hsa-32213	GATCAGTAGTGGGATCGCGCCTGTGA	N/A	multiple	26	no	1.916	0.515	0.857	1.012	0.614	0.702	4.155	0.924	1.403	1.392	0.777	0.281	2.801	1.135	0.986	0.729	1.056	0.257	0.136	1.201	0.453	2.954	0.688	0.784	1.409	4.455	0.428	0.747	1.252	1.252
piR-hsa-32220	TCTACTGAACTGCCATGAGGAAAC	N/A	chr6:133137966-133137990	24	no	0.261	0.258	0.343	0.809	0.384	0.574	0.804	0.332	0.812	1.03	0.777	1.089	0.56	0.227	0.269	0.875	0.594	0.771	0.136	1.111	0.627	2.659	1.043	0.98	1.524	0.703	1.105	1.838	1.172	0.805
piR-hsa-32235	CCCCCACTGCTAAATTTGACTGGT	N/A	multiple	24	no	1.481	3.477	3.7	8.649	2.112	0.51	8.266	4.381	1.132	4.121	7.38	9.487	12.884	0.908	1.524	11.224	4.952	14.782	2.586	11.617	2.717	18.906	4.148	2.745	5.752	3.634	3.421	6.662	3.543	4.681
piR-hsa-32238	CCCCCACTGCTAAATTTGACTGGTT	N/A	multiple	25	no	1.481	3.477	3.7	8.649	2.112	0.51	8.266	4.381	1.132	4.121	7.38	9.487	12.884	0.908	1.524	11.224	4.952	14.782	2.586	11.617	2.717	19.201	4.148	2.745	5.752	3.634	3.421	6.662	3.543	4.681
piR-hsa-32252	TCAGTAGTGGGATCGCGCCTGTGAAT	N/A	multiple	26	no	1.916	0.515	0.994	1.669	0.614	0.702	5.496	1.042	2.215	2.172	1.554	0.492	3.921	0.908	1.703	1.02	1.783	0.514	0.749	1.921	0.522	4.431	1.176	1.569	3.049	5.979	0.463	0.861	1.519	1.67
piR-hsa-32261	GCAGTGTGGAACACAATGAACTGAAC	N/A	chr10:70514967-70514993	26	no	33.097	20.603	17.543	19.776	19.47	13.968	7.685	19.419	30.127	28.097	40.005	37.455	34.358	15.666	41.152	25.654	38.886	23.265	21.235	18.341	35.666	20.678	25.023	36.47	31.608	29.779	23.413	28.027	31.571	40.106
piR-hsa-32280	ATCAGTAGTGGGATCGCGCCTGTGAA	N/A	multiple	26	no	2.003	0.579	0.959	1.467	0.576	0.702	5.004	1.066	1.624	1.587	0.777	0.351	3.735	0.795	1.076	0.875	1.122	0.257	0.204	1.411	0.522	4.136	0.821	0.784	1.409	3.869	0.428	0.747	1.279	1.312
piR-hsa-32299	TTCCGGGTTCGAGTCCCGGCGGAGTCG	N/A	chr1:94313186-94313213	27	no	0	1.223	0.617	3.237	0.346	0.638	1.921	1.8	2.117	14.229	0	0.035	0	0	0.359	0.729	2.377	0	0.613	5.133	0.348	0	5.391	0.392	0.201	0.234	0.107	0.115	3.996	3.996
piR-hsa-32458	TTGCAAGCAACACTCTGTGGCAGATGAT	N/A	chr14:103804181-103804209	28	no	2.177	0.966	1.371	1.264	0.96	1.212	3.172	1.492	2.363	2.033	0.388	1.124	1.12	1.589	3.048	1.458	2.443	0.643	1.77	2.041	2.717	1.772	2.13	2.941	3.653	3.869	1.461	0.919	2.291	1.282
piR-hsa-325	AAATGTTGGTTATACCCTTCCCGTACTACC	DQ570001	chrM:4443-4470	30	no	20.468	15.903	11.786	8.042	11.636	18.113	21.224	18.993	10.633	39.987	9.322	8.327	11.017	46.77	48.952	22.156	24.098	7.07	171.17	25.876	48.344	5.317	24.424	13.529	6.931	18.524	5.239	3.733	26.056	74.129
piR-hsa-32522	ATGCAGTGTGGAACACAATGAACTG	N/A	chr10:70514965-70514990	25	no	7.926	2.125	3.049	1.366	1.344	1.02	3.128	2.463	7.236	4.121	17.478	12.192	15.312	11.806	34.338	2.915	8.715	4.627	4.492	3.242	5.886	2.659	6.943	4.51	4.487	4.572	4.811	4.365	5.595	7.634
piR-hsa-32585	GGAAAGGATGAAGAGCTGACTGATGGA	N/A	chr17:7809612-7809639	27	no	0.958	0.579	0.72	0.506	0.96	0.893	0.849	0.829	0.861	0.613	0.777	0.668	0.747	0.454	1.345	1.166	0.858	0.514	0.613	0.901	0.731	1.182	0.976	0.588	0.949	1.407	0.641	1.206	0.533	0.805
piR-hsa-32588	CAGTGTGGAACACAATGAACTGAAC	N/A	chr10:70514968-70514993	25	no	28.655	19.831	16.617	19.068	18.932	13.139	6.434	18.685	28.453	26.593	37.286	34.855	32.117	13.963	34.966	24.488	36.246	21.594	19.669	17.261	32.775	19.201	22.139	34.509	29.652	28.49	21.952	27.051	29.573	37.124
piR-hsa-32591	GATCAGTAGTGGGATCGCGCCTGTGAAT	N/A	multiple	28	no	2.352	0.644	1.028	1.72	0.691	0.829	5.853	1.231	2.24	2.228	1.554	0.562	4.295	1.476	1.883	1.166	2.047	0.514	0.817	2.011	0.731	4.726	1.242	1.569	3.25	6.683	0.57	1.034	1.705	1.908
piR-hsa-32641	GCCTGAGCAACATAGCGAGACCCCGTCTC	N/A	multiple	29	no	0.523	0.322	0.206	0.556	0.038	0.128	1.474	0.497	0.468	0.613	0.777	1.616	1.307	0.568	0.897	0.292	0.66	1.028	0.681	0.42	0.592	1.182	0.444	0	0.259	0.234	0.392	0.287	0.293	0.567
piR-hsa-32658	GATCAGTAGTGGGATCGCGCCTGTGAA	N/A	multiple	27	no	2.09	0.579	0.959	1.467	0.614	0.765	5.228	1.113	1.649	1.643	0.777	0.351	3.735	1.135	1.255	1.02	1.32	0.257	0.204	1.441	0.557	4.136	0.821	0.784	1.524	4.572	0.428	0.747	1.305	1.521
piR-hsa-32745	TGATCAGTAGTGGGATCGCGCCTGTGAA	N/A	multiple	28	no	2.09	0.579	0.959	1.467	0.653	0.765	5.228	1.113	1.649	1.643	0.777	0.351	3.735	1.135	1.255	1.02	1.32	0.257	0.204	1.471	0.592	4.136	0.821	0.784	1.524	4.572	0.428	0.747	1.305	1.521
piR-hsa-32765	TCTACTGAACTGCCATGAGGAAACT	N/A	chr6:133137966-133137991	25	no	0.348	0.322	0.411	0.91	0.461	0.574	1.162	0.45	1.009	1.17	0.777	1.335	0.747	0.227	0.538	0.875	0.924	0.771	0.204	1.261	0.731	2.954	1.398	1.176	1.783	0.821	1.354	2.182	1.545	1.014
piR-hsa-3405	TCACCCGGCCCGGACACGGACAGGATTGACA	DQ573097	chrY:10036115-10036146	31	no	30.92	28.33	64.448	23.873	15.131	11.544	242.086	26.927	37.387	38.623	13.206	9.627	39.4	52.106	22.055	44.165	43.31	16.196	51.93	85.494	20.062	62.035	26.997	42.94	21.053	28.255	19.672	17.287	44.067	24.928
piR-hsa-3645	TCAGACATTTGGTGTATGTGCTTGGC	DQ573352	multiple	26	no	1.742	1.03	1.713	0.556	1.382	0.638	4.379	0.782	2.141	2.423	0.777	0.492	1.867	3.746	1.166	0	0.924	0.9	2.859	2.011	0.662	3.545	0.821	2.745	0.777	1.759	0.392	0.517	1.945	1.193
piR-hsa-4112	TCATGAGGTCAGGAGTTCAAGACCAGCCA	DQ573835	multiple	29	no	1.394	0.579	1.336	1.467	0.384	0.446	12.645	1.066	1.969	2.506	0.388	2.249	1.681	0.908	0.717	0.583	1.056	0.643	0.749	0.901	0.627	2.068	0.799	0.588	0.719	0.469	0.499	0.172	1.012	1.819
piR-hsa-426	AAGCCAGGGATTGTGGGTTCGGGTCCCATCT	DQ570117	chr7:139025481-139025512	31	no	8.1	4.829	4.351	9.711	3.226	3.572	23.503	7.341	30.816	14.341	1.554	1.195	1.307	8.855	4.124	24.779	45.885	1.542	23.004	31.61	1.254	10.93	20.253	8.039	4.4	4.338	2.601	1.78	38.339	16.967
piR-hsa-4945	TCCTTAGGTCGCTGGTTCGAATCCGGCTCGA	DQ576603	multiple	31	no	0.435	0.837	0.548	2.377	0.461	0.638	1.921	0.853	1.058	3.62	1.165	0.386	0.747	0.227	0.628	1.458	3.037	0.257	1.361	6.934	0.174	0.295	3.682	0.392	0.259	0.234	0.214	0.23	3.117	2.684
piR-hsa-4946	TCCTTAGGTCGCTGGTTCGAATCCGGCTCGAA	DQ576604	multiple	32	no	0.435	0.837	0.582	2.377	0.461	0.638	1.921	0.924	1.083	3.676	1.165	0.386	0.747	0.341	0.628	1.458	3.103	0.257	1.361	6.934	0.244	0.295	3.705	0.392	0.259	0.234	0.214	0.23	3.144	2.773
piR-hsa-4947	TCCTTAGGTCGCTGGTTCGATTCCGGCTCGAA	DQ576605	multiple	32	no	0.523	1.288	0.343	2.124	0.269	0.255	1.162	0.805	1.108	2.952	0	0.176	0.56	0.341	0.897	0.583	3.367	0.514	0.749	4.233	0.279	0	2.95	0.196	0.288	0.234	0.178	0.23	2.904	2.535
piR-hsa-5067	TCCAGGTTCGACTCCTGGCTGGCTCGC	DQ574732	multiple	27	no	0.174	0.258	0.754	0.708	0.23	0	0.626	0.166	0.443	1.197	0	0.07	0.56	0	0.448	1.312	1.188	0.129	0.204	0.66	0.244	0	0.599	0.196	0.23	0.352	0.143	0.402	1.252	0.358
piR-hsa-515	AATGCAGTGTGGAACACAATGAACTGAAC	DQ570206	chr10:70514964-70514993	29	no	644.786	137.592	178.645	165.647	104.339	116.525	49.776	144.106	309.486	209.21	581.044	460.672	504.166	259.621	1,798.96	236.132	485.123	212.602	286.464	165.764	401.412	202.942	502.476	313.326	347.655	243.275	349.169	340.807	408.642	581.073
piR-hsa-5770	TCCCGGCTAGCTCAGTCGGTAGAGCATGA	DQ575492	multiple	29	no	0.523	0.322	0.548	0.253	0.422	0.191	2.502	0.758	0.468	0.891	8.156	10.26	14.938	16.46	9.773	3.644	3.367	4.37	3.539	4.023	1.498	1.477	2.573	1.569	1.122	3.4	0.606	1.321	3.41	1.849
piR-hsa-5934	TCCCTGGTAGTCTAGTGGTTAGGATTC	DQ575656	chr1:7990381-7990408	27	no	0	0.064	0.069	0	0	0	0.134	0.047	0.074	0.084	1.165	0.422	0.747	0.227	0.538	8.308	0.462	0.129	0.204	0.27	0.174	0.886	0.177	0.392	0.115	0.821	0.214	0.172	0.4	2.982
piR-hsa-5936	TCCCTGGTGGTCTAGTGGTTAGGATA	DQ575658	chr5:139140558-139140584	26	no	1.219	1.61	1.165	0.86	0.422	0.383	5.898	1.61	0.985	1.754	8.545	9.417	23.901	6.811	12.821	6.413	6.338	7.327	5.377	5.553	1.602	12.998	3.194	3.529	4.573	19.579	4.775	2.757	6.794	4.085
piR-hsa-5937	TCCCTGGTGGTCTAGTGGTTAGGATTCGGCA	DQ575659	chr3:155378881-155378912	31	no	1.916	1.867	1.371	0.809	0.576	0.446	9.428	2.155	1.969	2.701	11.652	11.946	33.051	9.309	17.662	25.217	23.107	28.278	24.229	22.394	6.792	69.42	12.667	7.255	7.42	35.172	8.767	4.767	11.11	6.411
piR-hsa-5938	TCCCTGGTGGTCTAGTGGTTAGGATTCGGCAC	DQ575660	chr3:155378881-155378913	32	no	2.09	1.932	1.542	0.809	0.614	0.446	10.902	2.297	2.068	2.84	11.652	12.052	33.238	9.536	17.842	25.217	23.173	28.278	24.433	22.904	6.931	69.42	12.844	7.255	7.593	35.172	8.767	4.767	11.616	6.53
piR-hsa-619	ACAGGTCTGTGATGCCCTTAGATGTCCGG	DQ570339	chr16:33963986-33964015	29	no	3.745	3.799	2.775	1.922	1.997	2.424	9.741	2.581	2.831	4.622	2.33	1.827	5.228	7.946	2.152	4.956	4.621	3.085	5.377	8.195	3.03	6.499	3.394	4.314	2.876	3.869	2.138	1.895	5.835	4.592
piR-hsa-624	ACAGTAGCATTGGTGGTTCAGTGGTA	DQ570344	chr1:161493687-161493713	26	no	2.09	1.159	1.096	0.455	0.499	0.319	1.921	1.303	0.566	1.114	16.313	11.876	42.201	15.779	21.607	6.705	3.235	5.27	4.56	2.702	1.567	7.09	2.396	1.176	2.588	6.097	1.069	0.804	2.638	2.594
piR-hsa-673	ACCAATGATGAGATTGGAGGGTGTCT	DQ570393	chr14:101409790-101409816	26	yes	0.174	0.579	1.747	0.708	0.691	0.446	2.502	0.9	0.812	0.724	0.388	0.176	0	1.249	1.076	0.583	0.528	0.129	0.408	1.171	0.453	0.295	0.754	0.784	0.604	0.938	0.285	0.172	0.773	0.477
piR-hsa-674	ACCAATGATGAGATTGGAGGGTGTCTGAAT	DQ570394	chr14:101409790-101409820	30	yes	3.919	4.314	4.557	4.198	3.533	2.615	5.585	6.276	5.636	3.369	6.603	1.722	3.361	8.4	13.717	16.034	11.224	1.8	10.89	16.27	10.902	3.545	14.53	20	9.548	14.538	10.941	7.696	12.815	15.178
piR-hsa-6839	TCCTTAGGTCGCTGGTTCGGTTCCGGCTCGA	DQ576606	multiple	31	no	1.916	4.378	2.57	13.1	2.266	1.02	6.836	4.902	5.883	19.047	0.777	0.351	1.12	0.341	4.035	3.79	10.497	0.9	4.968	21.163	0.383	1.772	17.813	1.569	0.374	0.821	0.428	0.172	10.098	11.748
piR-hsa-6840	TCCTTAGGTCGCTGGTTCGTTTCCGGCTCG	DQ576607	multiple	30	no	10.974	23.565	16.583	61.606	13.71	11.353	55.137	34.789	37.953	112.806	6.214	2.635	13.258	9.082	36.58	29.298	100.946	11.44	36.276	221.299	3.657	10.93	147.631	16.666	3.998	14.89	2.281	4.365	75.505	117.276
piR-hsa-6841	TCCTTAGGTCGCTGGTTCGTTTCCGGCTCGA	DQ576608	multiple	31	no	12.455	24.853	17.44	62.82	13.979	11.48	56.657	35.76	39.184	114.449	16.313	4.814	18.113	11.239	41.601	42.562	111.84	19.281	43.49	226.072	9.509	48.151	153.775	20.392	7.88	23.214	7.341	9.534	94.554	124.224
piR-hsa-6842	TCCTTAGGTCGCTGGTTCGTTTCCGGCTCGAA	DQ576609	multiple	32	no	12.89	25.625	18.536	64.64	14.132	11.735	58.801	36.802	39.726	116.816	17.09	5.165	19.42	11.92	42.228	43.145	114.877	19.538	44.375	227.963	10.205	48.446	155.55	21.568	8.082	24.034	7.591	9.706	95.913	125.864
piR-hsa-7193	TCGCCGTGATCGTATAGTGGTTAGTACTCTG	DQ576872	multiple	31	no	3.571	2.704	2.844	3.793	2.266	0.957	19.481	5.092	4.824	9.44	4.661	7.8	12.137	6.925	14.614	6.559	12.082	3.985	5.717	9.576	1.811	5.317	7.565	2.745	2.675	5.276	0.784	1.608	7.54	6.679
piR-hsa-7239	TCGCTGGTTCGATTCCGGCTCGAAGGAC	DQ576918	chr2:27273711-27273739	28	no	1.394	1.545	4.523	2.377	0.384	0.446	0.938	0.568	0.837	1.309	0.777	0.351	0.747	0.681	0.897	2.332	1.518	0.386	0.476	2.131	0.627	0.591	1.375	1.373	0.69	0.586	0.249	0.574	2.185	0.895
piR-hsa-7549	TCTACTGAACTGCCATGAGGAAACTG	DQ577259	chr6:133137966-133137992	26	no	0.523	0.386	0.685	0.961	0.653	0.957	1.162	0.592	1.181	1.392	2.33	2.178	1.307	0.227	1.435	1.458	1.585	1.414	0.681	1.681	1.01	3.249	2.085	1.765	3.135	1.172	2.423	3.331	2.691	1.729
piR-hsa-7637	TCTCAAAGTGCTGGGATTACAGGCGTGAGC	DQ577347	multiple	30	no	0.435	0.644	0.24	0.202	0.346	0.255	2.145	0.379	0.394	0.529	0.388	3.303	0.373	0.454	0.448	0.146	0.462	0.386	0.136	0.21	0.662	1.182	0.311	0.196	0.173	0.234	0.321	0.345	0.373	0.745
piR-hsa-793	ACCGTCGTAGTTCCGACCATAAACGATGCC	DQ570513	chrY:10035906-10035936	30	no	5.574	6.954	6.647	3.338	4.186	4.082	30.25	3.979	9.205	12.308	4.272	1.932	3.735	30.423	9.235	11.369	7.46	2.699	24.842	25.756	7.454	4.431	9.495	21.764	7.708	15.359	3.706	3.389	22.54	12.434
piR-hsa-9010	TGAACATGGGTCAGTCGGTCCTGAGA	DQ578783	chr17:19355694-19355720	26	no	61.143	54.535	72.157	52.906	55.146	52.682	229.441	60.342	110.784	102.391	78.457	69.64	261.793	98.535	50.746	39.21	63.116	75.58	62.071	82.372	54.195	244.298	54.371	51.764	41.703	62.255	44.546	44.108	72.92	66.346
piR-hsa-9491	TGAATCTGACAACAGAGGCTTACGACCCCTTA	DQ579193	chrM:12169-12201	32	no	1.132	1.03	2.501	1.113	1.306	0.638	2.994	2.368	1.132	4.622	3.496	0.422	2.427	4.2	8.786	64.572	25.286	2.571	26.884	24.435	13.131	3.249	16.105	13.725	15.732	27.786	5.773	5.858	19.662	13.925
piR-hsa-963	ACTTGTGATGTCTTCAAAGGAACCACTGATG	DQ570698	chr17:27047600-27047631	31	no	6.968	7.598	6.236	15.073	5.069	3.635	1.564	10.278	6.547	8.493	6.603	10.822	14.938	1.589	4.035	5.247	7.46	8.098	2.11	3.032	4.04	15.361	4.481	5.882	9.663	5.393	10.406	9.993	6.874	7.097
