# Supplementary material for: Human placental piwi-interacting RNA transcriptome is characterized by expression from the DLK1-DIO3 imprinted region
Source: Sci Rep. 2021 Jul 22;11:14981. doi: 10.1038/s41598-021-93885-3 (PMC8298716; doi:10.1038/s41598-021-93885-3)
Supplement: Supplementary file 6 — Supplementary Table 4. [file 41598_2021_93885_MOESM6_ESM.xlsx]

## Sheet: Sheet1
Supplemental Table 4 – Comparison of expression levels between placenta and germ cells
					Germ cells		Placenta
piRNA ID	Chromosome	Start position	End position	Strand	median # of reads	median RPM	median # reads	median RPM	Fold-change median RPM (GC vs Placenta)
piR-hsa-27282	chr14	90341397	90341425	-	11678	550.727	34	1.76917	311.292
piR-hsa-5937	chr3	155378881	155378912	+	72260	3407.74	186	13.3288	255.667
piR-hsa-5938	chr3	155378881	155378913	+	72278	3408.59	188.5	13.492	252.638
piR-hsa-24672	chr1	145399274	145399305	-	71499	3371.85	187.5	13.368	252.232
piR-hsa-28875	chr2	149639389	149639420	-	2414	120.445	6	0.5322	226.315
piR-hsa-28212	chr1	237766400	237766430	+	4797	257.868	26.5	2.0621	125.051
piR-hsa-1849	chr2	149639356	149639388	-	2185	123.635	22	1.32217	93.5094
piR-hsa-27493	chr1	229673603	229673633	+	31653	1647.87	253.5	18.9164	87.1133
piR-hsa-28877	chr5	180615456	180615488	-	3965	186.987	26	2.1717	86.1017
piR-hsa-28876	chr5	180615457	180615488	-	3864	182.224	26	2.17077	83.9445
piR-hsa-1207	chr1	161493677	161493708	-	53082	2503.31	386.5	31.1184	80.4448
piR-hsa-28131	chr1	16872474	16872505	-	53077	2503.08	386.5	31.1288	80.4104
piR-hsa-28525	chr4	76807193	76807225	+	6467	358.699	66	4.48	80.0667
piR-hsa-23317	chr6	4428286	4428317	+	41579	1960.84	399.5	25.2629	77.6175
piR-hsa-23619	chr1	145395561	145395591	-	541	54.974	9.5	0.7176	76.6081
piR-hsa-23327	chr1	145395563	145395592	-	391	47.12	7	0.6282	75.008
piR-hsa-1848	chr2	149639362	149639388	-	1257	88.631	21	1.25603	70.5642
piR-hsa-1731	chr4	76807192	76807222	+	3440	190.803	45	2.9664	64.3214
piR-hsa-32153	chr1	214372345	214372374	+	735	34.662	10	0.6381	54.3206
piR-hsa-619	chr16	33963986	33964015	+	4593	216.603	59.5	4.01987	53.8831
piR-hsa-12682	chr4	76807191	76807219	+	1892	104.942	28	1.96643	53.3667
piR-hsa-32194	chr1	214372342	214372373	+	790	37.256	11	0.736833	50.5623
piR-hsa-32154	chr1	214372344	214372373	+	747	35.228	10.5	0.703567	50.0706
piR-hsa-32201	chr1	214372343	214372373	+	769	36.266	11	0.727267	49.8662
piR-hsa-1043	chr4	76807188	76807219	+	2206	122.358	32.5	2.469	49.5577
piR-hsa-32181	chr12	119431890	119431916	+	927	43.717	11	0.906567	48.2226
piR-hsa-32204	chr14	103804181	103804208	+	1604	75.644	24.5	1.57293	48.091
piR-hsa-1254	chr1	214372342	214372374	+	790	37.256	12	0.836933	44.5149
piR-hsa-32165	chr1	214372343	214372374	+	769	36.266	12	0.8274	43.8313
piR-hsa-32641	chr1	214372343	214372372	+	516	24.334	9.5	0.577367	42.1465
piR-hsa-26681	chrM	12207	12236	+	116440	5491.24	1874.5	130.988	41.9216
piR-hsa-26684	chrM	12207	12236	+	116504	5494.26	1886	132.515	41.4614
piR-hsa-32458	chr14	103804181	103804209	+	1628	76.775	32.5	1.85563	41.374
piR-hsa-32177	chr12	119431890	119431917	+	957	45.132	15.5	1.24583	36.2264
piR-hsa-32213	chr12	119431891	119431917	+	938	44.236	15.5	1.24237	35.6062
piR-hsa-32745	chr12	119431890	119431918	+	969	45.697	18.5	1.47003	31.0857
piR-hsa-32658	chr12	119431891	119431918	+	949	44.754	18	1.46657	30.5162
piR-hsa-11360	chr9	96938634	96938666	+	3130	260.509	113	8.5499	30.4692
piR-hsa-26685	chrM	12207	12237	+	116738	5505.29	2935	186.835	29.4661
piR-hsa-26686	chrM	12207	12238	+	116816	5508.97	2972	188.514	29.2232
piR-hsa-32280	chr12	119431892	119431918	+	811	38.246	16	1.38257	27.663
piR-hsa-2106	chr1	16872473	16872502	-	3079	145.204	66.5	5.30287	27.3822
piR-hsa-20613	chr7	48672370	48672401	+	3653	185.101	95	6.8728	26.9324
piR-hsa-5936	chr5	139140558	139140584	+	2979	151.683	61.5	5.74317	26.411
piR-hsa-25313	chr14	103804181	103804210	+	1674	78.945	49	3.0483	25.898
piR-hsa-25046	chr12	127650507	127650534	-	238	24.233	14.5	0.962967	25.1649
piR-hsa-11817	chr12	119431890	119431919	+	1043	49.187	22.5	1.95983	25.0975
piR-hsa-32591	chr12	119431891	119431919	+	1020	48.103	22	1.95197	24.6434
piR-hsa-18709	chr1	161493674	161493703	-	3628	171.094	106.5	6.9913	24.4724
piR-hsa-25783	chr1	161493672	161493704	-	4269	201.323	119.5	8.3676	24.0598
piR-hsa-25781	chr1	161493674	161493704	-	3972	187.317	113.5	7.8364	23.9035
piR-hsa-2107	chr1	161493674	161493705	-	4151	195.759	115.5	8.20747	23.8513
piR-hsa-25782	chr1	161493673	161493704	-	4057	191.326	118.5	8.30327	23.0423
piR-hsa-25780	chr1	16872472	16872501	-	3706	174.773	109.5	7.61973	22.9369
piR-hsa-32252	chr12	119431893	119431919	+	861	40.604	20	1.7713	22.9233
piR-hsa-3645	chr7	48672361	48672387	+	615	34.112	17.5	1.52947	22.3032
piR-hsa-793	chrY	10035906	10035936	+	4893	234.194	112	10.5509	22.1967
piR-hsa-25779	chr1	16872474	16872501	-	1851	87.292	45	4.0118	21.7588
piR-hsa-2117	chr7	48672367	48672398	+	3293	164.256	102	7.65733	21.4508
piR-hsa-32158	chr1	151411544	151411568	+	106	10.77	6	0.505133	21.3211
piR-hsa-25786	chr7	48672369	48672396	+	2240	112.664	75.5	5.6945	19.7847
piR-hsa-1359	chr11	8705773	8705805	+	493	23.25	22	1.21453	19.1432
piR-hsa-27124	chr1	161493685	161493713	-	1306	130.367	73	7.81763	16.676
piR-hsa-5934	chr1	7990381	7990408	-	175	8.975	3	0.642567	13.9674
piR-hsa-32186	chr9	72926527	72926550	-	41	5.935	6	0.441667	13.4377
piR-hsa-1280	chr19	58472362	58472389	+	272	22.438	23	1.9	11.8095
piR-hsa-20757	chr1	16872470	16872497	-	1758	82.906	100.5	7.20283	11.5102
piR-hsa-28188	chr11	109473922	109473949	+	234	44.595	50	4.05413	10.9999
piR-hsa-1281	chr19	58472362	58472391	+	337	25.131	29	2.32623	10.8033
piR-hsa-1282	chr19	58472362	58472394	+	504	30.292	44	3.0106	10.0618
piR-hsa-624	chr1	161493687	161493713	-	639	55.871	44	5.6263	9.93033
piR-hsa-1580	chr11	109473921	109473950	+	262	48.588	56.5	4.96213	9.79176
piR-hsa-28189	chr11	109473922	109473950	+	262	48.588	56.5	4.96213	9.79176
piR-hsa-27622	chr1	145395562	145395594	-	2208	152.143	213	15.6717	9.70814
piR-hsa-5770	chr1	145395565	145395594	-	251	29.342	32	3.47443	8.44512
piR-hsa-29218	chr7	99691655	99691686	-	87	4.103	6	0.4949	8.29056
piR-hsa-27621	chr1	145395563	145395594	-	1869	127.683	213	15.6512	8.15805
piR-hsa-1243	chr6	26556772	26556804	+	1869	127.683	213.5	15.6978	8.1338
piR-hsa-1873	chr16	47539239	47539268	+	803	37.869	68	4.7335	8.00021
piR-hsa-15023	chr8	68497703	68497734	-	220	10.375	16	1.30763	7.93418
piR-hsa-15215	chr6	133594072	133594102	+	415	19.901	37	2.62093	7.5931
piR-hsa-23231	chr2	206218953	206218983	+	2229	105.118	157	14.4933	7.25285
piR-hsa-7193	chr1	145396923	145396954	-	251	43.306	70	6.03427	7.17668
piR-hsa-1872	chr16	47539239	47539267	+	543	25.608	53.5	3.59213	7.12891
piR-hsa-27620	chr1	145395564	145395594	-	1392	100.893	213	15.6213	6.45867
piR-hsa-9010	chr17	19355694	19355720	+	6744	530.589	1148	82.3184	6.44557
piR-hsa-1242	chr6	26556772	26556803	+	1392	100.893	213.5	15.668	6.43942
piR-hsa-27619	chr1	145395565	145395594	-	1245	92.906	204.5	14.9456	6.21628
piR-hsa-28396	chr4	124430048	124430076	-	429	32.536	55	5.43443	5.98701
piR-hsa-12790	chr1	16872474	16872503	-	1998	94.225	155.5	16.518	5.70439
piR-hsa-20266	chr5	93905173	93905200	-	657	30.984	28	5.52583	5.60712
piR-hsa-23248	chrY	10036118	10036150	+	7774	366.617	713	66.9936	5.47242
piR-hsa-3405	chrY	10036115	10036146	+	4302	202.88	465.5	40.1351	5.05492
piR-hsa-28402	chr6	28574932	28574961	+	288	15.974	32.5	3.17757	5.02712
piR-hsa-32187	chr2	200648067	200648090	-	232	14.532	39.5	2.9007	5.00983
piR-hsa-2138	chr17	27049638	27049667	+	66	3.141	317	16.3853	0.191696
piR-hsa-27283	chr20	2634900	2634931	+	125	5.895	610	33.1349	0.177909
piR-hsa-12789	chrY	10037844	10037874	+	13973	658.958	16422	4098.57	0.160778
piR-hsa-23663	chr19	49994163	49994191	+	141	9.648	329	63.6128	0.151668
piR-hsa-28590	chr6	26312874	26312905	-	261	31.338	1948.5	206.864	0.15149
piR-hsa-28629	chr17	74557194	74557226	+	31	1.997	146	13.3864	0.149182
piR-hsa-27731	chr7	145694483	145694514	+	992	55.022	6361	395.458	0.139135
piR-hsa-23662	chr19	49994163	49994190	+	130	8.302	313	60.462	0.137309
piR-hsa-27730	chr7	145694483	145694510	+	512	27.117	5251.5	312.119	0.0868802
piR-hsa-11361	chr9	96938243	96938273	+	2788	250.873	57584.5	3125.25	0.0802729
piR-hsa-1823	chr2	207026644	207026674	+	44	2.468	317.5	30.9302	0.0797926
piR-hsa-27729	chr7	145694483	145694509	+	459	23.863	5201.5	302.083	0.0789949
piR-hsa-28223	chr11	75946910	75946940	-	45	2.547	488.5	36.1466	0.0704631
piR-hsa-28841	chrM	3230	3261	+	132	14.532	2986	228.372	0.0636331
piR-hsa-26589	chr6	27065084	27065114	+	60	7.211	1203	140.976	0.0511505
piR-hsa-26590	chr6	27065084	27065115	+	60	7.211	1203	141.086	0.0511107
piR-hsa-1944	chr10	70514965	70514993	+	256	12.073	4402.5	300.213	0.0402148
piR-hsa-515	chr10	70514964	70514993	+	256	12.073	5368	358.048	0.033719
piR-hsa-317	chr10	70514963	70514993	+	256	12.073	5369	358.253	0.0336996
piR-hsa-26591	chr6	27065084	27065114	+	60	7.211	4225	437.926	0.0164662
piR-hsa-26592	chr6	27065084	27065115	+	60	7.211	4236	438.626	0.01644
piR-hsa-26593	chr6	27065084	27065116	+	60	7.211	4236.5	438.679	0.016438

## Sheet: Sheet2
piR-hsa-27282
piR-hsa-5937
piR-hsa-5938
piR-hsa-24672
piR-hsa-28875
piR-hsa-28212
piR-hsa-1849
piR-hsa-27493
piR-hsa-28877
piR-hsa-28876
piR-hsa-1207
piR-hsa-28131
piR-hsa-28525
piR-hsa-23317
piR-hsa-23619
piR-hsa-23327
piR-hsa-1848
piR-hsa-1731
piR-hsa-32153
piR-hsa-619
piR-hsa-12682
piR-hsa-32194
piR-hsa-32154
piR-hsa-32201
piR-hsa-1043
piR-hsa-32181
piR-hsa-32204
piR-hsa-1254
piR-hsa-32165
piR-hsa-32641
piR-hsa-26681
piR-hsa-26684
piR-hsa-32458
piR-hsa-32177
piR-hsa-32213
piR-hsa-32745
piR-hsa-32658
piR-hsa-11360
piR-hsa-26685
piR-hsa-26686
piR-hsa-32280
piR-hsa-2106
piR-hsa-20613
piR-hsa-5936
piR-hsa-25313
piR-hsa-25046
piR-hsa-11817
piR-hsa-32591
piR-hsa-18709
piR-hsa-25783
piR-hsa-25781
piR-hsa-2107
piR-hsa-25782
piR-hsa-25780
piR-hsa-32252
piR-hsa-3645
piR-hsa-793
piR-hsa-25779
piR-hsa-2117
piR-hsa-32158
piR-hsa-25786
piR-hsa-1359
piR-hsa-27124
piR-hsa-5934
piR-hsa-32186
piR-hsa-1280
piR-hsa-20757
piR-hsa-28188
piR-hsa-1281
piR-hsa-1282
piR-hsa-624
piR-hsa-1580
piR-hsa-28189
piR-hsa-27622
piR-hsa-5770
piR-hsa-29218
piR-hsa-27621
piR-hsa-1243
piR-hsa-1873
piR-hsa-15023
piR-hsa-15215
piR-hsa-23231
piR-hsa-7193
piR-hsa-1872
piR-hsa-27620
piR-hsa-9010
piR-hsa-1242
piR-hsa-27619
piR-hsa-28396
piR-hsa-12790
piR-hsa-20266
piR-hsa-23248
piR-hsa-3405
piR-hsa-28402
piR-hsa-32187
piR-hsa-2138
piR-hsa-27283
piR-hsa-12789
piR-hsa-23663
piR-hsa-28590
piR-hsa-28629
piR-hsa-27731
piR-hsa-23662
piR-hsa-27730
piR-hsa-11361
piR-hsa-1823
piR-hsa-27729
piR-hsa-28223
piR-hsa-28841
piR-hsa-26589
piR-hsa-26590
piR-hsa-1944
piR-hsa-515
piR-hsa-317
piR-hsa-26591
piR-hsa-26592
piR-hsa-26593
