# Supplementary material for: Human placental piwi-interacting RNA transcriptome is characterized by expression from the DLK1-DIO3 imprinted region
Source: Sci Rep. 2021 Jul 22;11:14981. doi: 10.1038/s41598-021-93885-3 (PMC8298716; doi:10.1038/s41598-021-93885-3)
Supplement: Supplementary file 7 — Supplementary Table 5. [file 41598_2021_93885_MOESM7_ESM.xlsx]

## Sheet: Sheet1
piRNA ID (located in the 14q	MEDIAN EXPRESSION PLACENTA	MEDIAN EXPRESSION FETAL BRAIN	FOLD-CHANGE EXPRESSION (PLACENTA OVER FETAL BRAIN)
piR-hsa-22905	203.946	17.2041	11.85
piR-hsa-26606	342.224	32.8353	10.42
piR-hsa-26523	1.321	0.46629	2.83
piR-hsa-26441	147.149	55.5107	2.65
piR-hsa-26529	1.0525	0.434499	2.42
piR-hsa-26530	1.0525	0.434499	2.42
piR-hsa-26526	13.8455	5.92434	2.34
piR-hsa-674	7.1495	3.61457	1.98
piR-hsa-26522	6.6475	3.77251	1.76
piR-hsa-26570	8.7175	5.88365	1.48
piR-hsa-27065	10.6375	24.891	0.43
piR-hsa-30292	0.662	2.06802	0.32
piR-hsa-673	0.5935	2.05112	0.29

## Sheet: Sheet2
piRNA ID (located in the 14q	MEDIAN EXPRESSION PLACENTA	MEDIAN EXPRESSION FETAL BRAIN	FOLD-CHANGE EXPRESSION (PLACENTA OVER FETAL BRAIN)
piR-hsa-22905	203.946	17.2041	11.85
piR-hsa-26606	342.224	32.8353	10.42
piR-hsa-26523	1.321	0.46629	2.83
piR-hsa-26441	147.149	55.5107	2.65
piR-hsa-26529	1.0525	0.434499	2.42
piR-hsa-26530	1.0525	0.434499	2.42
piR-hsa-26526	13.8455	5.92434	2.34
piR-hsa-674	7.1495	3.61457	1.98
piR-hsa-26522	6.6475	3.77251	1.76
piR-hsa-26570	8.7175	5.88365	1.48
piR-hsa-27065	10.6375	24.891	0.43
piR-hsa-30292	0.662	2.06802	0.32
piR-hsa-673	0.5935	2.05112	0.29
